# Supplementary material for: Transcriptomics Sequencing Provides Insights into Understanding the Mechanism of Grass Carp Reovirus Infection
Source: Int J Mol Sci. 2018 Feb 6;19(2):488. doi: 10.3390/ijms19020488 (PMC5855710; doi:10.3390/ijms19020488)
Supplement: Supplementary file 1 [file ijms-19-00488-s001.zip]

Archive with 5 entries (5 files):
- Table S5:Sequences of primers used in RT-qPCR analysis.xlsx
- Table S1:Detailedhe annotated unigenes and differentially expressed genes in the three groups..xlsx
- Table S2:Detailed information of the GO terms of the differentially expressed genes in the three groups.xlsx
- Table S3:Detailed information of the KEGG pathways of the differentially expressed genes in the three groups.xlsx
- Table S4:Detailed information of the differentially expressed genes in the three groups.xlsx
