# Supplementary material for: Transcriptomics Sequencing Provides Insights into Understanding the Mechanism of Grass Carp Reovirus Infection
Source: Int J Mol Sci. 2018 Feb 6;19(2):488. doi: 10.3390/ijms19020488 (PMC5855710; doi:10.3390/ijms19020488)
Supplement: Supplementary file 1 [file ijms-19-00488-s001.zip › Table S5:Sequences of primers used in RT-qPCR analysis.xlsx]

## Sheet: Sheet1
Table S1	Sequences of primers used in RT-qPCR analysis
Primers	Sequence (5’-3’)	efficiency	amplicon size
ITGB2-F	TGAAGCGAAGCTCAAACAGCCA	1.005	154
ITGB2-R	CTCTGGAGGGTCCAGGTTTCCA
ATP6V1D-F	TTTGCTGAAGAAGAAAGCTGACGCT	0.988	154
ATP6V1D-R	TGTAGTACTGAAGTCACCAGCAGCA
SRB1-F	AGTTTCAGGCATCACAGAAACAGGA	1.048	208
SRB1-R	GCTGAGGTATAATATCACGGCTCCC
ATP6V1E1-F	GATTGATGCAAAGGCAGAGGAGGAG	0.995	159
ATP6V1E1-R	TTCAGTCTGGCCTGGTTCATTAGGT
ATP6V0A1-F	ATACGGGACAGATGGTGGTGCAG	0.9698	185
ATP6V0A1-R	CGCCTCTCCCTGGTGAGCATTTA
SEC22b-F	AACTGGTGTTTGCCTATCTGGAGGA	0.9808	198
SEC22b-R	TCCTTTGGACGTCGTGTAACTCTGA
ATP6V1C1B-F	AAGCAATTTGGTCCTTTGGTACGCT	0.952	223
ATP6V1C1B-R	CAGTAGCACTGCTGTCCAAGTGTTT
CTSL-F	CACTCCATGGGCGTACACACTTAC	0.9467	173
CTSL-R	CTCCAGTCCAACTTGTTTGGGACC
