# Supplementary material for: Transcriptomics Sequencing Provides Insights into Understanding the Mechanism of Grass Carp Reovirus Infection
Source: Int J Mol Sci. 2018 Feb 6;19(2):488. doi: 10.3390/ijms19020488 (PMC5855710; doi:10.3390/ijms19020488)
Supplement: Supplementary file 1 [file ijms-19-00488-s001.zip › Table S1:Detailedhe annotated unigenes and differentially expressed genes in the three groups..xlsx]

## Sheet: annotated unigenes
Ungene_ID	Length	0h:read count	0h:rpkm	8h:read count	8h:rpkm	24h:read count	24h:rpkm	72h:read count	72h:rpkm
CI01000000_00034855_00045035	3281	481	11.6259	723	16.6931	539	13.6361	500	12.8084
CI01000000_00226048_00226672	1722	3	0.138158	17	0.747859	4	0.192812	5	0.244043
CI01000000_00252240_00259416	1701	547	25.5018	2847	126.791	838	40.8929	511	25.2491
CI01000000_00339503_00381915	1392	30	1.70911	391	21.2785	286	17.0543	217	13.1024
CI01000000_00439484_00523798	2529	1251	39.228	803	24.0531	1420	46.6066	1390	46.1951
CI01000000_00588173_00605818	1523	482	25.0978	772	38.3991	456	24.8527	338	18.6529
CI01000000_00669765_00672658	2369	0	0	0	0	8	0.280306	4	0.141914
CI01000000_00683745_00689383	901	330	29.0454	270	22.7009	160	14.7402	143	13.3396
CI01000000_00691526_00698902	497	526	83.9301	2226	339.291	1395	232.984	1367	231.176
CI01000000_00785276_00797955	1226	2	0.129368	5	0.308946	6	0.406227	0	0
CI01000000_00814932_00820795	1265	25	1.56725	21	1.25757	5	0.328086	12	0.797298
CI01000000_00825374_00827067	1437	1964	108.386	2121	111.812	8449	488.041	8326	486.978
CI01000000_00834650_00849542	3883	262	5.35084	555	10.8275	535	11.4365	608	13.1603
CI01000000_00957794_00974051	1817	7805	340.648	6480	270.162	12852	587.116	13956	645.559
CI01000000_00977418_00984766	1333	126	7.49598	721	40.974	690	42.9662	725	45.7128
CI01000000_01061972_01081591	4782	8	0.132669	55	0.871278	112	1.94409	132	2.32003
CI01000000_01092471_01098757	1453	371	20.2487	1169	60.947	628	35.8759	522	30.195
CI01000000_01100131_01102607	681	597	69.5209	378	42.0483	349	42.5389	503	62.0799
CI01000000_01105760_01112812	8193	51	0.493646	48	0.443815	69	0.69906	113	1.15922
CI01000000_01146002_01147858	1506	3217	169.4	5072	255.128	6594	363.44	10508	586.442
CI01000000_01149697_01163047	3207	246	6.08309	495	11.6926	998	25.8309	1023	26.8106
CI01000000_01164660_01175113	1501	228	12.046	394	19.8847	460	25.4381	414	23.1819
CI01000000_01176488_01180221	467	117	19.8681	46	7.46182	145	25.7727	112	20.1572
CI01000000_01182989_01185534	1694	2266	106.08	6868	307.129	3133	153.517	2843	141.057
CI01000000_01188552_01195213	1406	126684	7145.37	51189	2758	57328	3384.46	59981	3585.57
CI01000000_01196208_01208022	1480	1593	85.3576	1811	92.6959	2159	121.087	2217	125.902
CI01000000_01347674_01352321	1408	1	0.056323	2	0.107605	0	0	5	0.298468
CI01000000_01357072_01359013	648	135	16.5214	479	55.9969	449	57.5148	444	57.5888
CI01000000_01363054_01377844	3449	2	0.0459859	74	1.62533	14	0.336933	12	0.292427
CI01000000_01400145_01404700	1001	462	36.6013	608	46.0122	496	41.1297	485	40.7228
CI01000000_01405606_01410241	1169	476	32.2909	369	23.912	403	28.6153	258	18.5496
CI01000000_01411979_01443908	7257	3	0.0327833	9	0.0939483	112	1.28106	150	1.73726
CI01000000_01459294_01485147	2051	6	0.231992	48	1.77288	41	1.65931	49	2.00799
CI01000000_01489740_01508942	4331	86	1.5747	295	5.15985	426	8.1645	323	6.26822
CI01000000_01511690_01517631	1813	49	2.14332	697	29.1232	462	21.152	437	20.2588
CI01000000_01532051_01537246	1799	522	23.0106	1119	47.1197	755	34.8357	789	36.8618
CI01000000_01822466_01837458	824	12	1.15489	13	1.19514	10	1.00735	11	1.12201
CI01000000_01837862_01840696	628	0	0	2	0.241254	9	1.18957	1	0.133835
CI01000000_01879407_01879559	574	31	4.2829	207	27.3188	67	9.68882	30	4.39278
CI01000000_01881532_01883187	1455	326	17.7682	556	28.9478	247	14.091	241	13.9214
CI01000000_01895666_01897365	981	16	1.29342	287	22.1624	133	11.2536	94	8.05358
CI01000000_01898604_01899281	1075	69	5.09013	132	9.30185	107	8.26197	95	7.42754
CI01000000_01899373_01901550	1008	481	37.8419	382	28.7082	232	19.1045	236	19.678
CI01000000_01904551_01911645	732	85568	9270.19	35450	3668.67	40225	4561.35	45238	5194.25
CI01000000_01916310_01925119	1087	0	0	0	0	0	0	6	0.463929
CI01000000_01978179_01992602	1534	2	0.103393	7	0.345682	16	0.865771	3	0.164371
CI01000000_01999025_02018302	3800	348	7.26246	1043	20.7924	850	18.5671	838	18.5349
CI01000000_02018856_02033091	3080	2177	56.0526	1888	46.436	1292	34.8193	1278	34.8747
CI01000000_02044627_02071415	1753	109	4.93097	722	31.2003	724	34.2819	659	31.5961
CI01000000_02080057_02086228	4778	55	0.912861	354	5.61256	454	7.88711	356	6.2623
CI01000000_02088219_02091989	2520	383	12.0528	577	17.3452	583	19.2033	652	21.7459
CI01000000_02092375_02096188	1179	42	2.82503	777	49.9242	505	35.5538	378	26.9469
CI01000000_02110517_02117247	804	0	0	10	0.94221	0	0	0	0
CI01000000_02119737_02125356	1196	169	11.2058	229	14.5047	142	9.8552	154	10.8223
CI01000000_02127038_02149249	5954	208	2.7704	375	4.77118	362	5.04671	307	4.33371
CI01000000_02334112_02352906	1460	33	1.79246	42	2.17922	43	2.44469	84	4.83567
CI01000000_02356194_02395660	2305	0	0	13	0.427244	5	0.180056	9	0.328172
CI01000000_02461645_02466865	736	0	0	2	0.205852	4	0.451118	0	0
CI01000000_02496792_02498535	419	617	116.778	1624	293.613	1466	290.421	1765	354.047
CI01000000_02516813_02517287	680	2	0.233243	45	5.01311	39	4.76062	47	5.80924
CI01000000_02534790_02541012	1576	45	2.26435	187	8.98854	311	16.3799	301	16.0524
CI01000000_02553141_02553901	995	2	0.159402	12	0.913612	3	0.250269	2	0.168942
CI01000000_02571143_02579505	1089	0	0	24	1.6695	6	0.457332	0	0
CI01000000_02586043_02587730	713	2	0.222448	24	2.54991	6	0.698506	8	0.943041
CI01000000_02608926_02617589	1804	56	2.46173	450	18.8964	309	14.2177	297	13.8373
CI01000000_02622249_02636433	3505	236	5.33964	614	13.2704	360	8.52556	389	9.32807
CI01000000_02639274_02651177	2017	346	13.6037	751	28.2058	862	35.474	690	28.7523
CI01000000_03073311_03109669	3816	0	0	0	0	2	0.0435041	3	0.0660759
CI01000000_03118493_03127143	1740	153	6.97317	2233	97.2172	1391	66.3569	1000	48.3038
CI01000000_03129624_03148993	1027	30	2.31654	799	58.9359	463	37.4213	331	27.0887
CI01000000_03163645_03170599	1533	246	12.7257	1575	77.8291	1154	62.4844	1094	59.9798
CI01000000_03172562_03175863	846	451	42.276	707	63.3071	459	45.035	387	38.4477
CI01000000_03178021_03180730	771	21	2.16	43	4.22491	22	2.36852	48	5.23259
CI01000000_03184726_03189468	1048	857	64.8497	1843	133.219	1779	140.904	2387	191.435
CI01000000_03195338_03205585	2345	37	1.25126	233	7.52691	271	9.59256	230	8.24357
CI01000000_03220166_03232503	3610	0	0	1	0.0209844	0	0	4	0.0931286
CI01000000_03235219_03236826	3142	0	0	0	0	3	0.0792544	4	0.107
CI01000000_03584834_03629968	2628	436	13.1568	1549	44.6508	1686	53.2525	1741	55.6806
CI01000000_03663588_03683915	2182	75	2.7258	707	24.5453	606	23.0529	674	25.9618
CI01000000_03767897_03770852	690	14	1.60904	75	8.23409	66	7.93968	59	7.18676
CI01000000_03786592_03794075	2479	19	0.607806	615	18.7933	290	9.71023	304	10.3069
CI01000000_03856089_03861849	1597	212	10.5274	483	22.9111	509	26.4558	487	25.6303
CI01000000_03864153_03869858	974	29	2.36117	13	1.01109	23	1.96009	21	1.81213
CI01000000_03873177_03886416	2602	296	9.02137	1534	44.6603	1630	51.9982	1535	49.5828
CI01000000_03973898_03984423	1891	184	7.71639	442	17.7066	489	21.4647	493	21.9122
CI01000000_03986437_04013536	6233	65	0.826998	168	2.04181	104	1.38498	68	0.916942
CI01000000_04016489_04017091	951	146	12.1748	171	13.6213	111	9.68837	92	8.13088
CI01000000_04019072_04022985	850	316	29.482	1136	101.243	644	62.8891	584	57.7463
CI01000000_04027941_04033360	1580	82	4.11571	175	8.39044	262	13.7642	250	13.2988
CI01000000_04036979_04044427	2058	29	1.11748	82	3.01837	49	1.97633	46	1.87864
CI01000000_04052975_04063017	2794	4	0.113533	61	1.65389	70	2.0796	47	1.41384
CI01000000_04064625_04068473	1973	661	26.5682	1256	48.2243	536	22.55	623	26.5394
CI01000000_04076566_04077988	940	1081	91.1981	556	44.8075	663	58.5455	855	76.4484
CI01000000_04079738_04081018	355	5184	1158.04	6287	1341.59	3070	717.824	1876	444.155
CI01000000_04082293_04087343	1843	35	1.50602	199	8.17959	137	6.17026	91	4.14998
CI01000000_04090995_04093696	698	160	18.1783	255	27.6751	211	25.092	196	23.601
CI01000000_04119261_04119788	363	3	0.655394	0	0	6	1.372	7	1.62077
CI01000000_04138020_04144928	2586	142	4.3546	128	3.7496	146	4.68633	121	3.93267
CI01000000_04149689_04156988	2206	10	0.359487	116	3.98342	101	3.80035	80	3.048
CI01000000_04368179_04392483	3292	0	0	0	0	4	0.100858	4	0.102125
CI01000000_04576065_04586515	1901	284	11.8474	578	23.0329	418	18.2517	445	19.6747
CI01000000_04587327_04589208	587	316	42.6911	463	59.7512	282	39.8767	247	35.3662
CI01000000_04589952_04595231	1447	539	29.5399	1438	75.2825	754	43.2525	740	42.9827
CI01000000_04661351_04667059	613	0	0	4	0.494314	4	0.541636	2	0.27422
CI01000000_04698746_04717749	6235	4	0.0508759	134	1.62807	64	0.852024	45	0.606605
CI01000000_05030001_05137032	2388	9	0.29888	15	0.47584	30	1.04279	28	0.985494
CI01000000_05173896_05177992	624	1805	229.393	1129	137.061	1408	187.295	1671	225.072
CI01000000_05204803_05264985	1335	68	4.03939	158	8.9656	154	9.5752	309	19.4539
CI01000000_05267332_05282842	1996	42	1.66869	103	3.90913	524	21.7911	516	21.728
CI01000000_05321817_05358603	3139	0	0	1	0.0241331	16	0.423094	19	0.508736
CI01000000_05368831_05369719	754	0	0	6	0.602814	1	0.110087	1	0.11147
CI01000000_05392450_05401810	2139	54	2.00203	107	3.78945	49	1.90149	29	1.13951
CI01000000_05403325_05406432	1498	1070	56.6448	4303	217.602	1382	76.5781	682	38.2651
CI01000000_05409025_05413963	1987	533	21.2724	940	35.8372	659	27.5293	778	32.9088
CI01000000_05422567_05424822	1631	10	0.486222	1	0.0464461	1	0.0508926	3	0.154596
CI01000000_05453074_05453808	733	251	27.1555	129	13.3318	209	23.6674	154	17.6582
CI01000000_05463229_05463809	1245	0	0	0	0	0	0	7	0.472562
CI01000000_05465020_05466303	637	41	5.10426	47	5.58936	97	12.6398	109	14.3819
CI01000000_05467113_05471297	2002	381	15.0921	549	20.7736	485	20.1088	523	21.9567
CI01000000_05472291_05475261	1024	6	0.464664	16	1.18365	14	1.13484	27	2.21612
CI01000000_05477927_05479435	1394	19	1.08088	108	5.86901	53	3.15589	52	3.13524
CI01000000_05480685_05486200	2027	0	0	7	0.261606	1	0.04095	3	0.124393
CI01000000_05488574_05498163	2686	1553	45.8515	4164	117.438	3193	98.6736	3282	102.698
CI01000000_05509066_05523921	3202	179	4.43323	540	12.7754	512	13.2726	516	13.5444
CI01000000_05527503_05531978	2286	148	5.13421	189	6.2631	121	4.39357	98	3.60313
CI01000000_05537990_05549497	3466	946	21.6447	1466	32.0412	2372	56.806	2524	61.2056
CI01000000_05550969_05558473	2008	0	0	4	0.150904	5	0.206688	6	0.251141
CI01000000_05559316_05564348	1031	179	13.7684	184	13.5196	118	9.50017	87	7.09236
CI01000000_05664573_05678042	5585	0	0	1	0.0135638	0	0	4	0.0601959
CI01000000_05682295_05683192	1935	722	29.59	8242	322.668	6378	273.597	4817	209.231
CI01000000_05690714_05699205	3679	305	6.57443	663	13.6517	556	12.5445	585	13.3646
CI01000000_05701534_05704189	1287	147	9.05789	22	1.29493	120	7.73946	89	5.81221
CI01000000_05722204_05726248	3554	137	3.05697	261	5.56323	221	5.16158	162	3.83114
CI01000000_05728315_05737603	2801	540	15.2886	2326	62.9072	2854	84.5764	2769	83.0883
CI01000000_05739330_05746317	2370	221	7.3949	296	9.46122	290	10.1568	269	9.53969
CI01000000_05747272_05748096	656	949	114.723	814	93.9992	728	92.1161	757	96.9889
CI01000000_05754551_05762914	3458	2032	46.6001	2850	62.4343	3934	94.4316	2720	66.111
CI01000000_05772514_05781160	4101	87	1.68235	215	3.97148	135	2.73245	165	3.38162
CI01000000_05782061_05784556	993	221	17.6494	255	19.4534	151	12.6222	113	9.56443
CI01000000_05786612_05788178	1802	311	13.6865	522	21.9442	298	13.7268	170	7.92911
CI01000000_05789806_05792653	845	0	0	2	0.179299	0	0	5	0.497329
CI01000000_05877229_05888197	1736	0	0	3	0.130911	4	0.191257	1	0.0484151
CI01000000_05895517_05933395	1620	4	0.195809	3	0.140285	8	0.409905	10	0.518818
CI01000000_06003835_06013643	1846	81	3.4797	533	21.8725	358	16.0975	392	17.8478
CI01000000_06015043_06020725	1531	310	16.0574	40	1.97919	159	8.62045	229	12.5716
CI01000000_06020887_06024866	1057	339	25.4339	283	20.2822	182	14.2924	173	13.7563
CI01000000_06026678_06027850	851	611	56.9377	743	66.1398	706	68.8626	522	51.555
CI01000000_06129260_06131083	3863	3	0.0615864	2	0.0392201	21	0.451235	62	1.34895
CI01000000_06590891_06591948	901	1096	96.4659	1971	165.716	969	89.2703	1220	113.806
CI01000000_06594095_06603856	1886	5571	234.25	3718	149.338	3019	132.871	3383	150.761
CI01000000_06605375_06610684	1526	6	0.311806	4	0.198568	0	0	3	0.165233
CI01000000_06849632_06863920	4203	187	3.52834	695	12.5265	486	9.5981	435	8.69881
CI01000000_07270096_07275294	4105	29	0.560239	34	0.627436	139	2.81067	183	3.74687
CI01000000_07386332_07396038	3686	544	11.7039	221	4.54193	2498	56.2529	3735	85.1658
CI01000000_07519844_07537299	2718	5	0.145884	1	0.0278711	34	1.03834	6	0.185538
CI01000000_07591686_07596133	2247	6	0.211756	10	0.337132	43	1.58845	23	0.86031
CI01000000_07608372_07615419	894	818	72.5611	1760	149.135	1434	133.143	1282	120.526
CI01000000_07618023_07618587	1192	319	21.2228	435	27.645	326	22.7012	277	19.5314
CI01000000_07634521_07647078	4869	26	0.423469	43	0.66901	49	0.835342	43	0.742265
CI01000000_07661879_07673345	1978	1364	54.686	1854	71.0047	1355	56.8619	1301	55.2817
CI01000000_07674307_07680244	2186	0	0	1	0.034654	1	0.0379715	0	0
CI01000000_07682089_07691079	2254	30	1.05549	47	1.5796	16	0.589216	16	0.596618
CI01000000_07708216_07719096	3475	499	11.3876	3622	78.9582	1627	38.8634	727	17.5837
CI01000000_07755645_07757492	1030	11	0.846922	31	2.27996	41	3.30411	27	2.20321
CI01000000_07818095_07875687	3341	15	0.356043	128	2.90227	104	2.58384	164	4.1257
CI01000000_07895431_07902576	845	1458	136.832	2144	192.208	944	92.7307	929	92.4037
CI01000000_07934225_07935914	657	1	0.120704	36	4.15089	16	2.02145	17	2.17477
CI01000000_07939673_07949573	2911	1063	28.9587	1863	48.4813	2042	58.2266	1394	40.2486
CI01000000_07959773_07978630	2593	0	0	0	0	6	0.192069	16	0.518618
CI01000000_07984588_07996403	2851	5	0.139079	0	0	0	0	12	0.353764
CI01000000_08122662_08157008	2718	18	0.525184	166	4.6266	237	7.23781	167	5.16413
CI01000000_08161897_08173960	1679	0	0	0	0	0	0	0	0
CI01000000_08175192_08180423	1992	19	0.756402	59	2.24371	100	4.16696	39	1.64553
CI01000000_08421175_08422994	1027	2	0.154436	11	0.811383	8	0.646588	15	1.22758
CI01000000_08427463_08444491	2218	0	0	4	0.136616	3	0.112271	16	0.606301
CI01000000_08508996_08511711	843	2	0.188144	10	0.89862	7	0.689253	13	1.29612
CI01000000_08523895_08526476	1104	3	0.215497	18	1.23511	16	1.20298	27	2.05553
CI01000000_08619746_08627502	730	0	0	17	1.76413	26	2.95637	25	2.87837
CI01000000_08634004_08675794	2333	1	0.0339917	34	1.104	72	2.56169	98	3.53054
CI01000000_08764204_08766213	992	1	0.0799423	18	1.37456	33	2.76128	38	3.2196
CI01000000_08897160_08912495	2743	1	0.0289109	3	0.0828513	0	0	1	0.0306411
CI01000000_08953786_08956527	2385	412	13.6993	584	18.5493	852	29.6524	930	32.7736
CI01000000_08960313_08960672	1125	4555	321.088	3052	205.511	2134	157.453	2509	187.447
CI01000000_08962721_08970678	1702	15532	723.696	21284	947.321	22044	1075.08	27715	1368.63
CI01000000_08973303_08974193	1744	2454	111.588	4645	201.764	3336	158.777	3477	167.567
CI01000000_08975466_08977875	758	1281	134.02	4390	438.732	1724	188.789	1392	154.348
CI01000000_08980818_08984618	2006	150	5.92992	661	24.9617	286	11.8343	193	8.08642
CI01000000_08987936_08991586	2183	791	28.735	954	33.1054	1336	50.7997	862	33.1882
CI01000000_08992501_08994328	903	14	1.2295	2	0.167782	1	0.0919222	0	0
CI01000000_08996817_09010564	2030	251	9.80541	660	24.6293	573	23.4297	528	21.8609
CI01000000_09046286_09058330	4422	54	0.968419	291	4.98515	342	6.41971	282	5.35995
CI01000000_09530735_09630567	3225	0	0	30	0.704685	12	0.308859	23	0.599416
CI01000000_10066332_10095064	4700	14	0.236221	95	1.53119	31	0.547485	9	0.160944
CI01000000_10096840_10101549	1441	19	1.04563	9	0.473132	6	0.345617	4	0.233306
CI01000000_10106854_10121986	3208	0	0	2	0.047228	3	0.0776238	5	0.130998
CI01000000_10131547_10140955	2324	141	4.8114	246	8.01868	240	8.57202	178	6.43745
CI01000000_10143843_10147932	2213	29	1.03921	132	4.51852	184	6.90152	157	5.96277
CI01000000_10151976_10164598	1496	1	0.0530098	0	0	21	1.16519	18	1.01128
CI01000000_10189800_10191240	1813	2	0.0874823	2	0.0835672	0	0	0	0
CI01000000_10227326_10228613	537	3030	447.462	3360	473.989	2394	370.048	2515	393.635
CI01000000_10248953_10267217	1594	2210	109.949	2345	111.444	1744	90.8168	1939	102.24
CI01000000_10304021_10312933	1561	10609	538.964	51197	2484.54	24041	1278.37	10594	570.41
CI01000000_10317081_10317296	1361	28	1.6315	453	25.2141	210	12.8076	74	4.56987
CI01000000_10320014_10324130	2081	5419	206.507	4387	159.698	3492	139.287	2631	106.262
CI01000000_10327801_10328403	1539	101	5.2044	645	31.7486	368	19.848	409	22.3365
CI01000000_10333352_10335572	2689	495	14.5983	2739	77.1623	6793	209.691	12902	403.27
CI01000000_10340249_10349242	1799	1099	48.4456	1144	48.1724	2691	124.163	3374	157.632
CI01000000_10351921_10370020	4043	9804	192.304	34878	653.509	18350	376.739	13207	274.556
CI01000000_10373343_10374473	2060	1	0.0384965	49	1.80191	17	0.684999	17	0.693604
CI01000000_10407402_10409508	920	60	5.17192	157	12.9275	138	12.4509	142	12.9727
CI01000000_10417521_10426279	2147	3	0.11081	90	3.17551	69	2.66763	41	1.60503
CI01000000_10431043_10433001	2166	434	15.8898	2101	73.4804	875	33.5319	536	20.7987
CI01000000_10438043_10440571	2012	51	2.01016	226	8.50911	366	15.0995	296	12.365
CI01000000_10448446_10452941	1443	78	4.28663	431	22.6264	514	29.5668	532	30.9867
CI01000000_10468528_10473166	1848	116	4.97788	195	7.99349	346	15.5411	300	13.6442
CI01000000_10474520_10476010	607	118	15.4163	180	22.464	200	27.3495	202	27.97
CI01000000_10481263_10483211	1109	754	53.9173	1900	129.785	1001	74.9222	843	63.889
CI01000000_10504203_10520863	774	0	0	35	3.42555	57	6.11283	31	3.36628
CI01000000_10533216_10540624	2328	56	1.90763	333	10.8359	146	5.20569	141	5.09057
CI01000000_10544400_10562125	3122	95	2.41312	2024	49.1113	695	18.4782	558	15.0221
CI01000000_10590812_10591914	1286	1	0.0616662	1	0.0589064	11	0.710003	18	1.17642
CI01000000_10612377_10662964	1643	11	0.530937	32	1.47542	63	3.18281	65	3.32511
CI01000000_10742101_10743063	2002	145	5.7437	139	5.25962	103	4.27053	97	4.07228
CI01000000_10745761_10748814	3590	97	2.14272	777	16.3957	477	11.0289	471	11.027
CI01000000_10753397_10759674	1258	217	13.6794	635	38.2381	526	34.7067	467	31.2008
CI01000000_10762185_10770168	837	234	22.1707	730	66.0695	350	34.7097	430	43.1791
CI01000000_10776465_10782715	2450	14	0.453158	117	3.61762	56	1.89727	79	2.71014
CI01000000_10785646_10788722	913	504	43.7772	305	25.3065	511	46.4578	368	33.8772
CI01000000_10795622_10797214	1071	0	0	10	0.707317	4	0.310012	2	0.156953
CI01000000_10806668_10820794	4643	19	0.324521	381	6.21627	159	2.84254	79	1.43007
CI01000000_10824957_10825464	947	241	20.1816	521	41.6765	330	28.9249	303	26.892
CI01000000_10828551_10844940	2829	56	1.5698	296	7.92615	93	2.72872	142	4.21877
CI01000000_10857057_10861468	2059	3002	115.623	3482	128.108	2518	101.51	1099	44.8613
CI01000000_10865036_10883334	2979	70	1.86344	522	13.2741	483	13.4581	382	10.7776
CI01000000_10945347_10977876	3859	7	0.143851	82	1.60969	55	1.18303	65	1.41569
CI01000000_10979945_10982820	1359	1569	91.557	3011	167.84	1396	85.2657	1351	83.5538
CI01000000_10984317_10995531	2271	44	1.53647	997	33.2569	637	23.2825	485	17.9496
CI01000000_11192339_11212425	1070	0	0	0	0	1	0.0775755	5	0.39275
CI01000000_11344232_11366443	4621	3	0.0514841	0	0	1	0.0179627	0	0
CI01000000_11384532_11410549	3288	3	0.0723565	71	1.6358	65	1.64093	56	1.43148
CI01000000_11515517_11516404	1085	21	1.53489	24	1.67566	33	2.5246	24	1.85914
CI01000000_11520786_11533683	1665	10	0.476293	12	0.545972	23	1.14663	15	0.757194
CI01000000_11536835_11537863	2396	5	0.16549	30	0.948502	51	1.76682	65	2.28011
CI01000000_11541564_11559682	3740	1069	22.667	1974	39.9834	1583	35.1332	1016	22.8324
CI01000000_11569924_11573883	1968	2	0.0805922	1	0.0384927	15	0.632666	4	0.17083
CI01000000_11577295_11582295	3484	614	13.9759	1132	24.6134	523	12.4604	529	12.7617
CI01000000_11584045_11586744	690	303	34.8242	516	56.6506	359	43.1871	440	53.5962
CI01000000_11587766_11588330	754	20	2.10352	3	0.301407	12	1.32105	6	0.668821
CI01000000_11600258_11602519	1447	79847	4376.01	46922	2456.47	37372	2143.81	43564	2530.4
CI01000000_11603826_11605350	458	96	16.6224	85	14.0591	167	30.2663	79	14.4975
CI01000000_11627091_11639685	3893	0	0	7	0.136213	21	0.447758	12	0.259076
CI01000000_11644676_11648034	1134	13	0.909114	66	4.40894	99	7.24653	54	4.00231
CI01000000_11661528_11696310	4498	0	0	1	0.0168416	1	0.0184539	13	0.242915
CI01000000_11721762_11759751	2739	197	5.70377	293	8.10362	477	14.4555	591	18.1353
CI01000000_11788953_11800880	1647	2	0.0962996	9	0.413954	17	0.856769	10	0.510313
CI01000000_11815586_11816295	2183	2	0.0726548	13	0.451121	35	1.33083	56	2.15608
CI01000000_11842893_11845222	1681	199	9.38801	400	18.0259	309	15.258	306	15.2997
CI01000000_11847606_11852314	2344	1	0.0338322	12	0.387817	3	0.106236	0	0
CI01000000_11855933_11866514	1399	49	2.77758	368	19.9266	263	15.6044	181	10.874
CI01000000_11870031_11891782	3840	508	10.4911	2248	44.3475	1833	39.6223	1574	34.4511
CI01000000_11894953_11903178	2524	54288	1705.7	19895	597.115	22769	748.795	24193	805.62
CI01000000_11906348_11910227	999	1425	113.12	1079	81.82	897	74.5307	1203	101.212
CI01000000_11912313_11914217	3915	41	0.830501	193	3.73447	159	3.37111	128	2.74795
CI01000000_11917032_11926937	1208	3	0.196944	5	0.31355	2	0.137427	3	0.20873
CI01000000_11939644_11947553	1103	55	3.95435	383	26.3043	384	28.8977	317	24.1554
CI01000000_11948972_11961155	2859	118	3.27308	725	19.21	683	19.8296	720	21.1665
CI01000000_11963497_11964798	602	1215	160.055	2001	251.799	1252	172.63	1264	176.474
CI01000000_11971505_11972458	2311	130	4.46099	497	16.2915	394	14.1516	410	14.9112
CI01000000_11975344_12001661	1146	38	2.62958	115	7.60181	157	11.3716	354	25.9626
CI01000000_12004859_12011229	1423	0	0	1	0.0532352	1	0.0583315	4	0.236257
CI01000000_12018146_12030528	2376	2	0.0667531	0	0	4	0.13974	1	0.035374
CI01000000_12132095_12147469	1578	3	0.150766	5	0.240031	4	0.210407	0	0
CI01000000_12150067_12152716	809	8	0.784205	69	6.46107	39	4.00151	55	5.71405
CI01000000_12153519_12163576	2847	14	0.389968	260	6.91814	198	5.77279	188	5.5501
CI01000000_12169152_12174678	1188	49	3.2709	20	1.27531	30	2.0961	9	0.636731
CI01000000_12182460_12189353	739	368	39.4904	618	63.3502	793	89.0711	1072	121.922
CI01000000_12198049_12213054	2154	1	0.0368165	4	0.140675	7	0.269749	5	0.195099
CI01000000_12214894_12216826	2232	73	2.59368	156	5.29461	122	4.53705	123	4.63171
CI01000000_12242613_12255688	4349	30	0.547041	86	1.498	245	4.67611	191	3.69126
CI01000000_12282405_12283133	2357	506	17.0247	457	14.6879	342	12.0441	290	10.3411
CI01000000_12284808_12298270	2882	0	0	1	0.0262851	2	0.0576029	0	0
CI01000000_12330266_12382957	2409	19	0.625468	80	2.51569	179	6.16772	127	4.43095
CI01000000_12388765_12401779	1230	2	0.128948	0	0	1	0.0674844	3	0.204996
CI01000000_12518618_12538128	2319	2152	73.5918	5735	187.343	2494	89.2697	1442	52.263
CI01000000_12540875_12544334	1594	5	0.248754	5	0.237621	2	0.104148	1	0.0527281
CI01000000_12551720_12556384	880	0	0	0	0	6	0.565948	0	0
CI01000000_12590356_12592063	630	547	68.8549	729	87.6578	373	49.1447	231	30.8178
CI01000000_12593396_12609807	3835	1638	33.8717	1164	22.9928	4262	92.2479	3706	81.2213
CI01000000_12632157_12636049	880	1	0.0901167	0	0	3	0.282974	3	0.286529
CI01000000_12719986_12732435	4799	304	5.02355	420	6.62983	562	9.72062	510	8.93202
CI01000000_12749973_12751202	2508	3	0.0948597	8	0.241638	26	0.860506	24	0.804292
CI01000000_13046905_13057421	1949	586	23.8437	1748	67.9412	2624	111.753	2708	116.78
CI01000000_13061811_13064265	1625	145	7.07624	210	9.7897	100	5.10805	80	4.13777
CI01000000_13065762_13067441	2673	46	1.36473	120	3.40084	132	4.09905	86	2.70414
CI01000000_13069375_13070057	598	1248	165.501	2377	301.114	1918	266.229	1481	208.154
CI01000000_13072028_13087210	4053	126	2.46537	216	4.03721	116	2.37569	110	2.28111
CI01000000_13087976_13097052	3914	334	6.76727	2307	44.6509	951	20.1682	615	13.2064
CI01000000_13101921_13108477	2314	11	0.376979	179	5.85994	215	7.71229	167	6.06573
CI01000000_13111287_13114036	774	37	3.79096	216	21.1406	140	15.014	136	14.7682
CI01000000_13117207_13118382	1793	704	31.1373	739	31.2225	426	19.7214	520	24.3755
CI01000000_13152692_13175605	2425	69	2.25645	70	2.1867	144	4.929	107	3.70853
CI01000000_13219725_13261575	2140	76	2.81636	5	0.176995	26	1.00848	19	0.746225
CI01000000_13350939_13358816	2693	217	6.39016	573	16.1184	239	7.36664	225	7.02225
CI01000000_13367865_13371609	1158	70	4.79377	123	8.04637	85	6.09282	61	4.42743
CI01000000_13373290_13377035	1506	834	43.9167	2191	110.21	810	44.6445	389	21.7097
CI01000000_13555115_13557600	2154	2	0.073633	3	0.105507	0	0	0	0
CI01000000_13579971_13586927	1061	254	18.9848	701	50.0503	523	40.9161	233	18.4574
CI01000000_13672975_13675416	723	65	7.12957	6	0.628661	17	1.95173	31	3.60374
CI01000000_13683183_13689176	1624	170	8.30139	389	18.1454	284	14.5158	159	8.22889
CI01000000_13689569_13694664	1092	904	65.6499	673	46.687	1127	85.6662	1141	87.8199
CI01000000_13787460_13844061	10495	1	0.00755624	3	0.0216542	8	0.0632726	17	0.136143
CI01000000_13857002_13862576	952	6	0.499807	33	2.62591	38	3.31325	24	2.11887
CI01000000_13865446_13896796	2575	183	5.63588	235	6.91344	193	6.2214	154	5.02659
CI01000000_13906139_13911457	1242	6	0.383105	60	3.6596	37	2.4728	33	2.23317
CI01000000_13934872_13936612	812	5	0.488317	0	0	0	0	0	0
CI01000000_13937628_13939186	1196	101	6.69697	53	3.35698	78	5.41342	73	5.13005
CI01000000_13941671_13945038	1632	104	5.05361	301	13.9717	217	11.0369	193	9.93956
CI01000000_14096753_14113883	3072	0	0	0	0	1	0.0270201	3	0.0820786
CI01000000_14143399_14175045	5441	2	0.0291501	4	0.055691	5	0.076278	3	0.0463418
CI01000000_14178546_14189186	1522	0	0	2	0.0995449	1	0.0545373	1	0.0552224
CI01000000_14191335_14195457	1458	0	0	4	0.207829	0	0	2	0.115293
CI01000000_14195942_14196532	454	576	100.613	972	162.186	432	78.9834	272	50.3551
CI01000000_14200000_14436182	8061	7	0.0688648	3	0.0281927	15	0.154458	15	0.156398
CI01000000_14804926_14814888	2678	385	11.4009	1394	39.4326	594	18.4113	310	9.72929
CI01000000_14817014_14832017	4140	75	1.43664	1045	19.1214	1129	22.6361	976	19.8143
CI01000000_14841466_14845039	2025	390	15.2731	841	31.4612	1277	52.3449	1254	52.0478
CI01000000_14854324_14856747	1003	213	16.841	424	32.0235	262	21.6825	235	19.6923
CI01000000_14857956_14858702	516	657	100.973	464	68.1196	342	55.0154	339	55.2179
CI01000000_14860321_14870819	2189	327	11.8465	1449	50.1448	1188	45.0483	1003	38.511
CI01000000_14878575_14879403	403	889	174.938	807	151.695	539	111.018	488	101.776
CI01000000_14882756_14886030	1578	2	0.10051	3	0.144018	9	0.473417	1	0.0532627
CI01000000_14915913_14961634	2137	22	0.816406	106	3.75755	216	8.38991	286	11.2484
CI01000000_14975127_14983931	1375	0	0	17	0.936591	22	1.32809	41	2.50617
CI01000000_14999116_15059379	2450	0	0	1	0.0309199	1	0.0338799	7	0.240139
CI01000000_15091223_15092317	924	5	0.429127	18	1.47572	29	2.60516	21	1.91019
CI01000000_15120586_15123050	1562	178	9.03706	621	30.1172	368	19.5558	551	29.6484
CI01000000_15519933_15528742	3360	0	0	3	0.0676372	11	0.271745	2	0.0500289
CI01000000_15794752_15824681	2588	0	0	20	0.585422	7	0.224513	7	0.227334
CI01000000_15829395_15841876	10831	5283	38.6812	30631	214.238	18974	145.411	12639	98.0786
CI01000000_15875749_15884489	1363	57061	3319.95	27529	1530.02	34424	2096.4	39128	2412.8
CI01000000_15934482_15962471	6744	85	0.999515	295	3.31366	174	2.14161	168	2.09374
CI01000000_16034357_16056363	3504	923	20.8894	1504	32.5153	1412	33.4487	1540	36.9391
CI01000000_16058344_16063500	1357	39	2.27915	37	2.0655	54	3.3031	30	1.85811
CI01000000_16066787_16081915	4205	818	15.4268	2959	53.3068	1245	24.576	1018	20.3475
CI01000000_16087757_16091758	1267	1228	76.8617	1915	114.497	1514	99.1876	1462	96.9842
CI01000000_16096527_16100582	1535	146	7.5428	360	17.7663	306	16.5471	300	16.4264
CI01000000_16167132_16171442	865	27	2.47535	82	7.18127	53	5.0859	30	2.91498
CI01000000_16188243_16189302	599	0	0	3	0.379401	11	1.52431	12	1.68378
CI01000000_16191231_16195841	970	116	9.48363	77	6.01344	138	11.8091	152	13.1705
CI01000000_16302021_16337921	3247	32	0.781548	142	3.31291	202	5.16389	232	6.00532
CI01000000_16339900_16340277	302	1329	348.985	1216	305.021	1054	289.696	962	267.731
CI01000000_16362843_16368520	925	6965	597.128	13068	1070.22	10441	936.933	8109	736.81
CI01000000_16375958_16382103	3892	4272	87.0455	8926	173.735	2093	44.638	2885	62.3022
CI01000000_16395230_16423976	2316	30	1.02724	109	3.56526	154	5.51938	174	6.31453
CI01000000_16628234_16631045	2275	295	10.2832	460	15.3172	319	11.639	401	14.8147
CI01000000_16639394_16651227	1043	2	0.152067	0	0	3	0.238751	0	0
CI01000000_16676128_16679215	2220	40	1.42888	288	9.8275	290	10.8431	270	10.2221
CI01000000_16861880_16863508	3335	59	1.40296	49	1.11302	121	3.0116	171	4.30953
CI01000000_16871696_16877904	2178	88	3.20415	268	9.32139	545	20.7705	509	19.6422
CI01000000_16878307_16893681	2921	637	17.294	884	22.9258	1058	30.0651	1103	31.7376
CI01000000_16894331_16900440	963	133	10.9525	210	16.5195	141	12.1535	173	15.0991
CI01000000_16903722_16914680	4350	745	13.5817	1239	21.5767	940	17.9369	989	19.109
CI01000000_16919833_16920038	243	11	3.58984	25	7.79359	13	4.44064	17	5.87994
CI01000000_16922072_16941848	3132	16	0.405123	66	1.59634	37	0.980592	9	0.241519
CI01000000_16946558_16965306	2858	92	2.55278	185	4.90358	179	5.19875	369	10.8516
CI01000000_16992347_17023908	1619	2	0.0979651	5	0.233952	3	0.153809	3	0.155742
CI01000000_17034650_17052531	2372	27	0.902687	56	1.78845	111	3.88433	92	3.25989
CI01000000_17095875_17098978	941	2	0.16855	42	3.38114	30	2.6463	9	0.803865
CI01000000_17226578_17228246	379	0	0	23	4.59719	22	4.81828	4	0.887056
CI01000000_17228916_17261506	2715	21	0.613391	216	6.02681	124	3.79105	135	4.17921
CI01000000_17267180_17298324	2244	140	4.94759	456	15.3938	397	14.6851	299	11.199
CI01000000_17339270_17345013	555	4	0.571551	3	0.409479	7	1.04692	1	0.151439
CI01000000_17361598_17367002	1703	21	0.977896	341	15.1685	255	12.4289	298	14.7073
CI01000000_17388536_17403918	4190	194	3.67177	1347	24.3533	1204	23.8518	2071	41.5428
CI01000000_17425385_17467265	2429	21	0.685614	101	3.14991	51	1.74281	67	2.31834
CI01000000_17478377_17481058	1567	0	0	7	0.338402	5	0.264856	3	0.16091
CI01000000_17507574_17510080	1223	287	18.6099	663	41.0668	525	35.6321	580	39.8595
CI01000000_17518852_17532520	2076	13	0.496597	75	2.73677	84	3.35861	67	2.71255
CI01000000_17538506_17539949	1350	203	11.9248	713	40.0092	382	23.4876	322	20.0471
CI01000000_17540827_17545953	1444	236	12.9608	872	45.746	641	36.8467	514	29.9176
CI01000000_17574594_17582809	2909	5641	153.78	8467	220.49	5205	148.52	2826	81.6504
CI01000000_17644414_17655141	2945	14	0.376991	103	2.64945	108	3.04401	272	7.76272
CI01000000_17672091_17673742	2572	4	0.123332	0	0	1	0.0322728	0	0
CI01000000_17707081_17708174	1508	2	0.105176	2	0.100469	0	0	1	0.0557351
CI01000000_17732430_17745324	2108	456	17.1547	900	32.3426	548	21.5783	413	16.4668
CI01000000_17798685_17818665	1709	0	0	5	0.221632	0	0	0	0
CI01000000_17831876_17854247	3624	319	6.98057	862	18.0187	938	21.4844	864	20.0381
CI01000000_17867711_17872984	596	170	22.6199	573	72.8303	451	62.8114	408	57.5366
CI01000000_17875886_17878748	1002	26	2.05776	3	0.226807	1	0.0828401	3	0.251642
CI01000000_17884239_17897080	2523	6996	219.898	10540	316.466	6919	227.632	6570	218.866
CI01000000_17897786_17904428	2002	119	4.7138	125	4.72987	215	8.9142	200	8.39646
CI01000000_17908883_17915640	1574	191	9.62314	499	24.0159	331	17.4555	370	19.7573
CI01000000_17943046_17977294	3979	0	0	1	0.0190384	8	0.166888	5	0.105615
CI01000000_18003913_18078426	4860	1467	23.9377	1273	19.8425	938	16.0205	933	16.1352
CI01000000_18091524_18099742	685	19	2.19964	95	10.506	39	4.72587	47	5.76683
CI01000000_18144240_18154922	1803	4	0.175935	0	0	0	0	0	0
CI01000000_18258072_18259037	510	6	0.932973	17	2.52512	12	1.95308	16	2.63682
CI01000000_18409095_18422809	3772	0	0	27	0.542245	7	0.15404	0	0
CI01000000_18441823_18447239	4074	5	0.0973279	13	0.241727	2	0.040749	3	0.0618914
CI01000000_18470390_18486185	2181	40	1.45443	54	1.87561	50	1.90293	65	2.50489
CI01000000_18574740_18584010	2063	39	1.49918	489	17.9562	119	4.78802	190	7.74078
CI01000000_18586406_18593775	1759	95	4.28298	623	26.8303	365	17.224	335	16.007
CI01000000_18599527_18602359	1481	207	11.0842	427	21.8412	236	13.2271	249	14.131
CI01000000_18605257_18608772	2333	1	0.0339917	0	0	2	0.071158	4	0.144104
CI01000000_18613274_18614596	2924	0	0	5	0.129538	3	0.0851632	5	0.143722
CI01000000_18618397_18645425	5634	201	2.82922	642	8.63221	1066	15.7054	1077	16.0668
CI01000000_18665046_18710097	4585	0	0	1	0.0165221	4	0.0724151	3	0.0549936
CI01000000_18779242_18784513	1548	0	0	4	0.195746	2	0.107243	0	0
CI01000000_18785690_18788783	1063	382	28.4983	420	29.9309	256	19.9901	209	16.5251
CI01000000_18789985_18793339	897	30914	2733.07	53491	4517.44	55247	5112.4	59153	5542.61
CI01000000_18807858_18811351	1084	403	29.4825	588	41.0915	636	48.7008	327	25.3541
CI01000000_18815522_18834911	3882	1544	31.5413	3721	72.6119	2774	59.3143	2453	53.1095
CI01000000_18870576_18879722	2756	10	0.287746	21	0.577223	22	0.6626	39	1.18937
CI01000000_18884568_18885707	555	282	40.2944	249	33.9868	104	15.5542	77	11.6608
CI01000000_18889071_18893893	2055	478	18.4461	1208	44.5306	490	19.7921	310	12.6789
CI01000000_18909537_18945496	2585	205	6.289	196	5.7438	355	11.3992	294	9.5591
CI01000000_19057376_19068807	2988	106	2.81328	105	2.66203	85	2.36127	70	1.96901
CI01000001_00001500_00064341	6848	10	0.115804	16	0.176995	24	0.290908	22	0.270016
CI01000001_00089680_00091054	1231	137	8.82573	381	23.4461	258	17.3968	296	20.2099
CI01000001_00105105_00108304	4145	0	0	1	0.0182759	32	0.640816	33	0.669144
CI01000001_00192545_00195828	2967	0	0	30	0.765962	5	0.139882	7	0.198294
CI01000001_00205299_00213625	3159	66	1.65685	196	4.70013	125	3.28449	84	2.23491
CI01000001_00238241_00249437	1491	27	1.43607	80	4.06458	103	5.73413	73	4.11505
CI01000001_00305883_00333574	5038	20	0.314818	129	1.9397	300	4.94278	254	4.23746
CI01000001_00433013_00435064	988	69	5.53835	140	10.7343	86	7.2252	92	7.82638
CI01000001_00436821_00439097	810	480	46.9942	709	66.3078	556	56.9768	580	60.1829
CI01000001_00440891_00444667	1597	0	0	0	0	1	0.051976	3	0.157887
CI01000001_00445369_00466166	2990	34	0.90177	39	0.988091	46	1.27701	23	0.646527
CI01000001_00483853_00488761	1164	8	0.545036	177	11.5192	41	2.92374	21	1.51634
CI01000001_00493196_00498517	1499	160	8.4646	225	11.3706	163	9.02598	205	11.4943
CI01000001_00500347_00500698	616	179	23.0441	5	0.614884	133	17.9217	99	13.5078
CI01000001_00538192_00559082	3906	8	0.162422	86	1.6679	35	0.743779	33	0.710087
CI01000001_00580789_00602408	3559	35	0.779881	128	2.72449	75	1.74921	84	1.98372
CI01000001_00716122_00741331	3404	1	0.0232969	73	1.62456	43	1.04855	62	1.53085
CI01000001_00754687_00806154	3504	9	0.203689	121	2.61592	142	3.36382	143	3.43006
CI01000001_00808831_00814314	4415	0	0	0	0	5	0.0940042	4	0.0761482
CI01000001_00872245_00878013	3248	11	0.268575	82	1.9125	104	2.65782	81	2.09604
CI01000001_01088316_01091350	3263	60	1.45822	76	1.76441	498	12.6684	565	14.5533
CI01000001_01158947_01164142	4444	12	0.214139	74	1.26142	30	0.560345	36	0.680861
CI01000001_01199556_01205086	1870	0	0	29	1.17479	18	0.798986	11	0.494403
CI01000001_01209204_01212045	611	1352	175.478	1712	212.259	1375	186.797	1249	171.811
CI01000001_01357469_01365104	1436	29	1.60152	72	3.79823	130	7.51445	192	11.2377
CI01000001_01368611_01369774	1104	5	0.359161	4	0.27447	5	0.375932	6	0.456785
CI01000001_01377825_01378304	1308	166	10.0644	398	23.0504	256	16.2458	188	12.0804
CI01000001_01421483_01453330	3733	6	0.127462	63	1.27846	49	1.08955	60	1.3509
CI01000001_01476453_01500640	1838	0	0	2	0.0824305	0	0	0	0
CI01000001_01545235_01551987	2292	0	0	0	0	0	0	0	0
CI01000001_01565290_01569360	1674	135	6.39538	249	11.268	169	8.37991	143	7.17977
CI01000001_01582644_01584095	936	0	0	8	0.647467	4	0.354725	0	0
CI01000001_01656726_01659321	1837	131	5.65523	136	5.60833	175	7.90746	148	6.77147
CI01000001_01760676_01761671	1146	112	7.75035	159	10.5103	180	13.0376	147	10.7811
CI01000001_01762809_01771029	1566	351	17.7748	476	23.026	380	20.1419	373	20.0192
CI01000001_01833609_01860272	3648	233	5.06511	841	17.464	585	13.311	395	9.10065
CI01000001_01868471_01873459	840	91	8.59113	310	27.9567	368	36.3644	468	46.827
CI01000001_01878297_01894123	5223	19	0.288484	175	2.53818	193	3.06722	86	1.38391
CI01000001_01932927_01933914	807	44	4.32382	202	18.9619	197	20.2629	197	20.5174
CI01000001_01955349_01972242	4326	3	0.054995	23	0.402759	33	0.633192	22	0.427431
CI01000001_01976950_01992032	4016	566	11.1766	2062	38.8954	1612	33.318	1455	30.4508
CI01000001_01999489_02002753	2148	0	0	5	0.176335	16	0.618292	0	0
CI01000001_02009224_02019961	3185	30	0.746965	162	3.85309	306	7.97481	367	9.68471
CI01000001_02057429_02071506	2112	712	26.7346	1003	35.9758	3381	132.88	4657	185.329
CI01000001_02084996_02088477	1530	19	0.984805	36	1.78244	40	2.17008	28	1.53814
CI01000001_02090800_02101722	1781	0	0	2	0.0850687	1	0.0466063	1	0.0471918
CI01000001_02106280_02114656	1931	41	1.6838	145	5.68839	151	6.49087	98	4.26554
CI01000001_02141590_02142836	579	682	93.4101	1038	135.807	831	119.133	747	108.436
CI01000001_02152125_02157921	2474	0	0	0	0	1	0.0335512	6	0.203836
CI01000001_02159372_02162554	1296	5273	322.657	9034	528.055	4239	271.498	3623	234.96
CI01000001_02166796_02171151	1643	91	4.3923	554	25.5432	286	14.449	167	8.54297
CI01000001_02258523_02262621	1448	101	5.53148	74	3.87139	175	10.0318	166	9.6354
CI01000001_02274875_02276207	1949	0	0	0	0	0	0	8	0.344991
CI01000001_02286306_02287855	892	0	0	0	0	3	0.279167	0	0
CI01000001_02289890_02291109	2071	59	2.25923	85	3.10916	117	4.68936	86	3.49019
CI01000001_02301569_02304543	1186	230	15.3791	482	30.7869	232	16.2372	226	16.016
CI01000001_02305032_02310500	1662	225	10.7359	436	19.8728	284	14.1839	258	13.0472
CI01000001_02327669_02329891	984	23	1.85362	23	1.77066	19	1.60275	18	1.53747
CI01000001_02343039_02351117	2078	0	0	1	0.0364551	0	0	2	0.0808937
CI01000001_02393859_02406849	2420	99	3.2442	129	4.03811	270	9.26097	185	6.4252
CI01000001_02416674_02429967	3006	34	0.89697	159	4.00693	67	1.85009	82	2.29274
CI01000001_02505727_02507172	1963	76	3.0703	107	4.12921	99	4.18623	81	3.46813
CI01000001_02526729_02544932	2313	1	0.0342857	7	0.229259	6	0.21532	5	0.181687
CI01000001_02547325_02557711	2361	9050	303.977	14685	471.174	5714	200.887	5222	185.896
CI01000001_02567315_02569427	2273	2891	100.864	6069	202.265	2546	92.9752	1910	70.6259
CI01000001_02581454_02591012	2412	36	1.18362	185	5.81029	131	4.50819	135	4.70421
CI01000001_02591835_02593987	802	313	30.9498	248	23.4251	384	39.7434	423	44.3298
CI01000001_02641721_02653037	1114	734	52.2515	919	62.4934	780	58.1189	921	69.4872
CI01000001_02666739_02671962	1805	30	1.31805	23	0.965282	51	2.34531	37	1.72288
CI01000001_02679428_02695867	3580	4	0.0886064	0	0	1	0.023186	0	0
CI01000001_02708472_02723568	2874	316	8.71944	811	21.3766	613	17.7044	600	17.5467
CI01000001_02755511_02767404	2045	0	0	0	0	7	0.284127	19	0.780891
CI01000001_02838290_02859249	2555	51	1.58295	124	3.6765	112	3.63861	81	2.66455
CI01000001_02863703_02865768	1870	0	0	24	0.97224	27	1.19848	27	1.21353
CI01000001_03083837_03089846	1730	10	0.458397	31	1.35744	20	0.959604	26	1.26316
CI01000001_03092786_03156426	6252	36	0.456638	111	1.34495	87	1.15507	52	0.69906
CI01000001_03165168_03197970	2007	45	1.77809	93	3.51026	52	2.15062	24	1.00506
CI01000001_03277026_03283028	3112	21	0.535141	142	3.45663	66	1.7604	65	1.75551
CI01000001_03402460_03453617	1528	525	27.2473	537	26.6229	595	32.3223	609	33.4984
CI01000001_03455306_03461493	2767	1813	51.9609	4808	131.631	8192	245.747	9938	301.87
CI01000001_03465138_03473769	2070	5	0.191552	10	0.36596	25	1.00248	18	0.730857
CI01000001_03474495_03481164	1082	505	37.0128	660	46.2083	505	38.7411	454	35.2662
CI01000001_03482362_03485979	1937	25	1.02353	88	3.44157	68	2.91399	59	2.56007
CI01000001_03489900_03496853	1893	142	5.94875	148	5.92263	165	7.23505	151	6.70435
CI01000001_03497808_03500098	371	2100	448.883	2550	520.679	1232	275.642	1123	254.411
CI01000001_03502743_03504170	1484	10	0.534385	12	0.612563	27	1.51021	23	1.30264
CI01000001_03506220_03510588	990	85	6.80882	180	13.7734	94	7.88135	125	10.6122
CI01000001_03515448_03525499	2027	255	9.97642	1918	71.6801	1363	55.8149	1300	53.9038
CI01000001_03534862_03537560	1042	13	0.989381	28	2.03561	14	1.11524	4	0.322643
CI01000001_03593892_03602210	1973	222	8.92306	2385	91.5725	1072	45.0999	685	29.1806
CI01000001_03603684_03607612	1178	235	15.8202	559	35.9476	248	17.4749	124	8.84721
CI01000001_03609191_03615121	1720	13	0.599381	27	1.18916	6	0.289555	3	0.146596
CI01000001_03618075_03620436	1304	119	7.23698	422	24.5154	272	17.3141	312	20.1098
CI01000001_03623291_03628923	670	539	63.7973	783	88.53	855	105.925	727	91.1989
CI01000001_03638240_03647295	2440	36	1.17004	227	7.04757	116	3.94618	82	2.82458
CI01000001_03650790_03662852	1953	102	4.14177	433	16.7954	374	15.8956	305	13.1259
CI01000001_03669438_03673748	2360	2	0.0672057	43	1.38026	16	0.562751	10	0.356138
CI01000001_03719251_03775929	5274	10	0.150365	328	4.71126	140	2.20341	166	2.64544
CI01000001_03779021_03796563	3756	22	0.464499	168	3.38834	132	2.91714	161	3.60272
CI01000001_03821989_03823336	724	5	0.547671	21	2.19727	13	1.49043	22	2.55396
CI01000001_03830254_03833027	638	0	0	4	0.474945	5	0.650515	7	0.922163
CI01000001_04085864_04225894	2925	1	0.027112	53	1.37263	20	0.567561	27	0.775833
CI01000001_04296723_04300348	1313	0	0	10	0.576951	4	0.252874	3	0.192038
CI01000001_04311013_04315588	956	38	3.1522	473	37.4806	373	32.3861	340	29.8917
CI01000001_04378975_04384527	1001	2608	206.615	2647	200.32	3229	267.758	3604	302.608
CI01000001_04395469_04399381	846	19	1.78103	19	1.70132	24	2.35477	6	0.596089
CI01000001_04422037_04431229	1826	58	2.51893	59	2.44768	85	3.8639	62	2.85378
CI01000001_04433559_04437385	845	76	7.13255	98	8.78563	106	10.4126	141	14.0247
CI01000001_04462781_04463560	1541	41	2.10994	50	2.45794	131	7.0563	149	8.12669
CI01000001_04465168_04466295	958	11	0.910574	16	1.2652	14	1.21303	10	0.877333
CI01000001_04468566_04523431	7716	164	1.68554	809	7.94255	514	5.52941	403	4.38978
CI01000001_04543164_04553053	2378	761	25.3782	631	20.1012	708	24.7132	728	25.7306
CI01000001_04701645_04713999	1699	1	0.0466761	3	0.133762	1	0.0488557	1	0.0494694
CI01000001_04726550_04727511	1202	1229	81.0841	1461	92.0766	1445	99.7864	1924	134.534
CI01000001_04732844_04744038	705	115	12.9359	265	28.4748	529	62.2837	433	51.6213
CI01000001_04746153_04754209	1418	275	15.3796	136	7.26551	215	12.5855	308	18.256
CI01000001_04757377_04759421	1644	4	0.192951	75	3.45592	116	5.85685	154	7.87316
CI01000001_04773238_04776581	1972	250	10.0536	234	8.98903	252	10.6072	293	12.4879
CI01000001_04779079_04792659	1819	29	1.26431	260	10.8279	301	13.7354	294	13.5845
CI01000001_04936808_04943256	1597	539	26.7653	937	44.4466	650	33.7844	371	19.5254
CI01000001_04944573_04950116	2594	449	13.7266	696	20.3256	527	16.8635	560	18.1446
CI01000001_04950531_04960550	3461	55621	1274.46	20061	439.091	22517	540.029	27853	676.395
CI01000001_04962494_04971921	2910	4	0.109007	11	0.286354	7	0.19967	6	0.173296
CI01000001_04976994_04988795	4306	12	0.221002	2	0.0351852	5	0.0963838	5	0.0975947
CI01000001_04993860_04998535	1355	579	33.8866	3038	169.845	1948	119.332	1266	78.528
CI01000001_05001068_05003302	1281	5	0.309534	7	0.413954	19	1.23115	16	1.04979
CI01000001_05017930_05027838	1693	26	1.21788	10	0.447452	90	4.41259	89	4.41838
CI01000001_05051664_05059659	1979	4	0.160288	0	0	5	0.209716	1	0.0424702
CI01000001_05062950_05065565	1065	529	39.3907	2081	148.022	1364	106.31	981	77.4194
CI01000001_05071017_05075175	2955	34	0.912451	88	2.25595	78	2.19101	59	1.67813
CI01000001_05075984_05079729	842	9	0.847654	23	2.06928	20	1.97163	17	1.69694
CI01000001_05191382_05196348	1060	756	56.5593	924	66.0343	895	70.085	926	73.4235
CI01000001_05205733_05220435	5259	38	0.573018	381	5.48814	447	7.05525	425	6.79228
CI01000001_05223340_05229184	1467	5	0.270289	2	0.103277	6	0.339492	0	0
CI01000001_05288832_05293421	3234	35	0.858255	564	13.2112	345	8.85497	278	7.22495
CI01000001_05295894_05308912	2650	3876	115.991	4972	142.131	6396	200.341	6586	208.884
CI01000001_05318747_05341451	4531	2	0.0350045	13	0.217347	9	0.164876	0	0
CI01000001_05355269_05356224	2667	28	0.832575	26	0.738506	66	2.05414	53	1.67026
CI01000001_05365373_05384192	6314	15	0.188397	6	0.0719864	12	0.157756	3	0.0399344
CI01000001_05387081_05398706	2982	175	4.65392	456	11.5841	572	15.922	481	13.5571
CI01000001_05401665_05402500	760	1	0.104346	12	1.19611	5	0.54609	2	0.22118
CI01000001_05403970_05409286	1113	821	58.4973	3389	230.664	1307	97.474	1027	77.5542
CI01000001_05436238_05437581	1716	17	0.785633	65	2.86946	91	4.40182	75	3.67345
CI01000001_05437862_05438101	399	2	0.397507	22	4.17689	18	3.74462	11	2.31713
CI01000001_05478200_05480124	947	4	0.334964	5	0.399967	3	0.262954	1	0.0887524
CI01000001_05483661_05484398	1120	22	1.55773	17	1.14983	51	3.77973	73	5.47816
CI01000001_05502863_05504638	2649	53	1.58665	81	2.31636	97	3.03947	267	8.47148
CI01000001_05509301_05539080	8278	159	1.52321	830	7.5955	1279	12.8249	1329	13.4937
CI01000001_05544032_05558747	1944	5	0.203968	38	1.48078	30	1.28095	47	2.03204
CI01000001_05565644_05568075	1644	110	5.30614	185	8.52459	80	4.03921	94	4.80569
CI01000001_05575469_05577709	1238	1321	84.6195	1317	80.5877	2215	148.512	748	50.7821
CI01000001_05579315_05580553	786	668	67.3972	312	30.0702	839	88.6028	919	98.2705
CI01000001_05581818_05584137	2439	44	1.43064	95	2.95063	113	3.84569	97	3.34264
CI01000001_05587090_05591952	1165	6	0.408426	3	0.195074	4	0.284998	9	0.649302
CI01000001_05594766_05595939	677	296	34.673	179	20.0294	199	24.399	175	21.726
CI01000001_05734513_05735964	2893	1	0.0274119	0	0	0	0	6	0.174314
CI01000001_05738554_05751605	5887	369	4.97073	1000	12.868	854	12.0413	843	12.0355
CI01000001_05760403_05789161	12030	0	0	0	0	5	0.0344995	0	0
CI01000001_05803416_05809184	1193	1528	101.571	3353	212.91	3177	221.047	3068	216.145
CI01000001_05814686_05836203	7234	0	0	193	2.02108	58	0.665515	37	0.429886
CI01000001_05838017_05841551	1088	10	0.728885	88	6.12713	13	0.991797	28	2.16301
CI01000001_05842665_05846705	1341	696	41.1594	1186	66.9977	727	45.0001	645	40.426
CI01000001_05861486_05864311	1381	82	4.70878	279	15.3043	89	5.34939	89	5.4166
CI01000001_05902661_05905496	1250	51	3.23555	1663	100.783	983	65.2757	643	43.2346
CI01000001_05933655_05938581	2915	15554	423.147	56535	1469.21	32315	920.182	24163	696.695
CI01000001_05942155_05943721	825	120	11.5349	1026	94.21	827	83.207	626	63.775
CI01000001_05945762_05955388	1938	169	6.91546	322	12.5865	375	16.0615	359	15.5694
CI01000001_06037150_06039894	752	72	7.59281	244	24.5796	95	10.4861	55	6.14717
CI01000001_06071846_06084571	2099	4	0.151125	8	0.288723	1	0.0395454	3	0.120127
CI01000001_06104303_06118257	2032	14	0.546377	10	0.372803	29	1.18463	42	1.73722
CI01000001_06126262_06133051	2299	5106	176.129	8713	287.099	8572	309.493	10180	372.168
CI01000001_06136913_06138676	1029	1	0.0770678	4	0.294475	0	0	0	0
CI01000001_06140368_06142824	2236	29	1.02852	252	8.53753	109	4.04634	116	4.3603
CI01000001_06146900_06161111	4668	128	2.17454	443	7.18913	267	4.74776	343	6.1758
CI01000001_06167374_06195286	7030	23	0.259454	211	2.27369	132	1.55857	83	0.992323
CI01000001_06209325_06237504	5485	0	0	5	0.0690553	7	0.105933	1	0.0153233
CI01000001_06275328_06282035	4742	0	0	1	0.015975	1	0.0175044	3	0.0531728
CI01000001_06297032_06300530	613	1	0.129368	0	0	9	1.21868	0	0
CI01000001_06307614_06307988	950	282	23.5404	231	18.4201	189	16.5138	144	12.74
CI01000001_06309664_06321614	1863	22	0.936479	125	5.08277	86	3.83172	103	4.64681
CI01000001_06325915_06358454	6230	1539	19.5902	1587	19.2971	1588	21.1578	1395	18.8199
CI01000001_06363645_06370085	3079	21	0.540876	172	4.23177	83	2.23757	44	1.20108
CI01000001_06442969_06455699	3337	777	18.4652	3665	83.1996	1967	48.9279	1867	47.0239
CI01000001_06458769_06470107	2254	5	0.175916	76	2.55425	16	0.589216	7	0.26102
CI01000001_06484769_06502296	5420	25	0.365788	53	0.740765	43	0.658533	24	0.372171
CI01000001_06507334_06512409	2599	5	0.152564	118	3.43937	49	1.56494	64	2.06968
CI01000001_06519105_06525958	1636	0	0	0	0	4	0.202948	4	0.205498
CI01000001_06541966_06547403	1260	90	5.66448	86	5.17049	134	8.8276	84	5.60324
CI01000001_06564886_06568295	1210	35	2.29388	128	8.01361	192	13.1712	146	10.1414
CI01000001_06756063_06798700	4354	2	0.0364275	9	0.156588	0	0	0	0
CI01000001_06825263_06835397	4036	131	2.574	1241	23.2929	529	10.8796	479	9.97504
CI01000001_06884020_06889266	2661	534	15.9142	1540	43.8409	1149	35.8413	1037	32.754
CI01000001_06893068_06917387	1932	159	6.52647	1088	42.6605	1168	50.1815	1038	45.1565
CI01000001_06921000_06929478	3462	16	0.366506	16	0.350104	47	1.12688	46	1.11676
CI01000001_06956478_06959048	2616	15	0.454718	17	0.492283	15	0.47595	8	0.257029
CI01000001_06960133_06963752	1284	79	4.87922	152	8.96772	112	7.24038	107	7.00404
CI01000001_06965170_06976281	2002	233	9.22954	257	9.72462	166	6.88259	97	4.07228
CI01000001_06981183_06981774	408	2699	524.603	1136	210.922	1718	349.519	1707	351.644
CI01000001_06983345_06990659	1681	142	6.69898	907	40.8736	380	18.7639	512	25.5996
CI01000001_06996957_07040074	4381	451	8.16378	1248	21.5797	1511	28.6286	927	17.7843
CI01000001_07045345_07052918	1544	2	0.102724	7	0.343443	0	0	5	0.272178
CI01000001_07071090_07114820	13378	80	0.474228	572	3.23898	1320	8.19013	1354	8.50663
CI01000001_07137510_07187079	2838	0	0	0	0	5	0.14624	23	0.681154
CI01000001_07208833_07215412	2343	2	0.0676933	0	0	2	0.0708542	0	0
CI01000001_07231558_07266828	5297	299	4.4764	1064	15.2165	546	8.556	615	9.75832
CI01000001_07270003_07290702	3048	646	16.8076	768	19.0875	924	25.1632	817	22.5288
CI01000001_07330166_07335508	1977	0	0	2	0.076635	0	0	2	0.0850263
CI01000001_07421548_07447343	2796	0	0	8	0.216749	16	0.474997	17	0.511025
CI01000001_07492000_07496973	1400	53	3.00217	289	15.6377	213	12.6287	257	15.4289
CI01000001_07531945_07539781	1983	52	2.07955	19	0.725829	17	0.711597	36	1.52584
CI01000001_07544981_07548224	1756	22	0.993542	31	1.33734	47	2.22168	56	2.68036
CI01000001_07577777_07584809	875	8568	776.532	9618	832.684	16514	1566.58	18509	1777.89
CI01000001_07678904_07760870	4509	43	0.756269	549	9.2235	324	5.96449	313	5.83437
CI01000001_07811962_07871073	2622	2	0.0604903	2	0.0577831	4	0.12663	2	0.0641102
CI01000001_07875805_07905655	2605	2064	62.8333	4021	116.931	3149	100.34	3516	113.441
CI01000001_07908382_07926320	2401	12	0.396349	23	0.72567	38	1.31371	35	1.2252
CI01000001_07935720_07951221	3037	799	20.8636	1828	45.5969	2546	69.586	3238	89.6112
CI01000001_07953501_07958007	3964	89	1.78051	390	7.45306	249	5.21403	185	3.92255
CI01000001_08036532_08037745	1426	213	11.8454	154	8.18097	77	4.48208	135	7.95691
CI01000001_08091363_08093148	2110	3	0.112753	57	2.04643	107	4.2093	67	2.66884
CI01000001_08208872_08234456	2437	2	0.0650823	7	0.217594	9	0.306546	5	0.172443
CI01000001_08248565_08260072	877	8	0.7234	61	5.26907	125	11.8309	109	10.4462
CI01000001_08271059_08344201	4491	254	4.48517	1421	23.9693	1936	35.7825	1779	33.2938
CI01000001_08365139_08380569	3045	0	0	232	5.77171	107	2.91679	62	1.71133
CI01000001_08386044_08386700	1747	4	0.181575	1	0.0433621	1	0.0475133	0	0
CI01000001_08444733_08450428	1484	41	2.19098	1	0.0510469	92	5.14591	262	14.8388
CI01000001_08454713_08460418	3353	9	0.212861	17	0.384078	17	0.420846	20	0.501333
CI01000001_08475428_08494279	4865	8	0.130405	41	0.638417	25	0.426545	14	0.241866
CI01000001_08496771_08508424	4690	33	0.557994	110	1.77674	189	3.34501	202	3.62
CI01000001_08511118_08515391	1673	2937	139.218	5718	258.912	5558	275.76	5502	276.411
CI01000001_08518981_08528451	2226	190	6.76888	259	8.81411	275	10.2545	409	15.4429
CI01000001_08540376_08551579	2698	6	0.176359	0	0	0	0	0	0
CI01000001_08556504_08563679	1152	17	1.17027	13	0.854859	5	0.360268	4	0.291835
CI01000001_08581266_08604666	3382	185	4.33797	750	16.7993	1229	30.1638	999	24.8269
CI01000001_08628335_08656011	12686	46	0.287555	474	2.83046	329	2.15268	244	1.61657
CI01000001_08663046_08664386	1258	0	0	0	0	1	0.0659823	0	0
CI01000001_08667814_08671039	1169	244	16.5525	485	31.429	496	35.2189	633	45.5113
CI01000001_08675171_08691078	3643	525	11.4285	989	20.5656	426	9.70641	365	8.421
CI01000001_08693299_08699315	1841	685	29.507	767	31.5606	787	35.4837	753	34.3773
CI01000001_08714618_08721009	3578	138	3.05863	172	3.6416	152	3.52624	98	2.30206
CI01000001_08721737_08727450	1727	554	25.4393	799	35.0476	921	44.2665	991	48.2294
CI01000001_08748236_08757869	4628	120	2.05625	502	8.21701	707	12.6804	628	11.405
CI01000001_08764768_08766941	813	82	7.99855	291	27.1148	281	28.6896	137	14.1632
CI01000001_08778667_08782959	1371	464	26.8391	2926	161.674	2530	153.176	2624	160.863
CI01000001_08841482_08845223	2215	333	11.9223	623	21.3068	338	12.6663	280	10.6246
CI01000001_08851970_08866723	1679	2	0.0944642	14	0.631657	2	0.0988752	4	0.200235
CI01000001_08904658_08904945	595	0	0	0	0	4	0.558022	0	0
CI01000001_08934325_08940532	2982	163	4.33479	982	24.9464	666	18.5385	576	16.2347
CI01000001_08942877_08948672	2056	56	2.16	193	7.11112	190	7.67076	165	6.74514
CI01000001_08950041_08960737	2491	812	25.8506	1336	40.629	1033	34.4219	1123	37.891
CI01000001_08962231_08968219	1187	386	25.7884	236	15.0614	397	27.7618	318	22.5168
CI01000001_08971649_08984224	3600	141	3.10602	838	17.6338	325	7.49357	213	4.97287
CI01000001_09032204_09038149	1065	224	16.6796	651	46.3058	463	36.0861	480	37.881
CI01000001_09039724_09045754	895	244	21.62	575	48.6686	377	34.9644	381	35.7793
CI01000001_09059083_09101251	8531	21	0.195212	33	0.293034	40	0.389196	37	0.364529
CI01000001_09132867_09145278	1540	131386	6765.76	40211	1978.01	44347	2390.3	47334	2583.35
CI01000001_09147684_09162673	3581	790	17.4949	5178	109.537	3192	73.9889	1726	40.5104
CI01000001_09164619_09166621	374	0	0	5	1.01275	23	5.10463	14	3.1462
CI01000001_09186450_09203866	2557	14	0.434196	215	6.36959	247	8.01815	358	11.7675
CI01000001_09213449_09223894	2787	42	1.19509	270	7.33889	169	5.03336	87	2.62369
CI01000001_09228393_09265951	6669	2	0.0237825	162	1.84017	79	0.983274	50	0.630143
CI01000001_09270954_09281725	3034	0	0	0	0	0	0	0	0
CI01000001_09334528_09350703	1896	321	13.4263	783	31.2843	887	38.8323	711	31.5182
CI01000001_09356265_09365557	3858	152	3.12442	827	16.2385	513	11.0373	460	10.0213
CI01000001_09367413_09370794	1756	0	0	0	0	0	0	4	0.191455
CI01000001_09374272_09375120	2420	86	2.8182	266	8.32664	271	9.29527	248	8.61324
CI01000001_09383903_09384322	629	1	0.126077	4	0.48174	2	0.263929	5	0.668112
CI01000001_09400828_09406357	4028	2	0.0393757	15	0.282102	4	0.0824287	2	0.0417321
CI01000001_09409294_09411908	2824	33	0.926696	137	3.67502	168	4.93802	131	3.89885
CI01000001_09435836_09436037	538	235	34.6397	165	23.233	298	45.9772	388	60.6149
CI01000001_09439380_09449840	1005	7	0.552357	11	0.829145	5	0.412964	4	0.334522
CI01000001_09477768_09481888	1206	102	6.7072	758	47.613	500	34.4137	240	16.7261
CI01000001_09483845_09484834	1903	52	2.16697	202	8.04111	191	8.33111	145	6.40412
CI01000001_09491225_09507444	3023	1	0.0262331	2	0.0501182	4	0.109832	5	0.139015
CI01000001_09524946_09530660	1904	112	4.66487	1859	73.9633	919	40.0642	603	26.6183
CI01000001_09533674_09538902	1366	286	16.6036	708	39.2632	1186	72.068	1192	73.3425
CI01000001_09540982_09554063	2147	1370	50.603	3630	128.079	7835	302.911	6837	267.648
CI01000001_09554847_09556502	650	13	1.58605	22	2.56397	71	9.06678	47	6.07736
CI01000001_09608760_09615654	3104	25	0.638714	132	3.22148	109	2.91483	149	4.03455
CI01000001_09618505_09684857	4892	30	0.486321	46	0.71232	200	3.39353	281	4.82781
CI01000001_09776240_09778604	619	0	0	0	0	11	1.47506	19	2.57984
CI01000001_09782626_09784851	1635	3	0.14551	5	0.231663	13	0.659985	2	0.102812
CI01000001_09787166_09791073	627	5	0.632398	16	1.93311	14	1.8534	6	0.804292
CI01000001_09804494_09811219	880	0	0	7	0.602586	2	0.188649	0	0
CI01000001_09824213_09894721	11478	105	0.725456	628	4.14474	455	3.29044	386	2.82651
CI01000001_09977773_10014601	4091	55	1.06616	330	6.11066	380	7.71014	334	6.86194
CI01000001_10093069_10104108	2646	0	0	41	1.17381	41	1.28618	28	0.889402
CI01000001_10137862_10139041	1204	0	0	36	2.26506	33	2.27507	21	1.46596
CI01000001_10141190_10146911	1928	183	7.52718	1214	47.6997	597	25.7025	400	17.4375
CI01000001_10153558_10173225	3102	777	19.864	966	23.5906	1065	28.4981	1044	28.2871
CI01000001_10188558_10190603	3703	0	0	6	0.122744	1	0.0224158	1	0.0226974
CI01000001_10335652_10355677	4927	145	2.33385	1412	21.7098	1187	19.9975	1081	18.4405
CI01000001_10396483_10409163	1547	95	4.86992	228	11.1647	192	10.3019	209	11.355
CI01000001_10429436_10432248	2672	57	1.69171	59	1.6727	84	2.60946	48	1.50985
CI01000001_10440005_10457383	3283	19	0.458956	217	5.00717	214	5.41067	294	7.52673
CI01000001_10460515_10473374	2822	5	0.140508	7	0.187908	1	0.0294138	0	0
CI01000001_10475281_10484892	2510	592	18.7041	1601	48.3194	720	23.8104	470	15.7382
CI01000001_10487487_10496560	3265	168	4.08051	488	11.3224	349	8.87259	456	11.7385
CI01000001_10503104_10506678	2739	33	0.955455	88	2.43385	42	1.27282	73	2.24007
CI01000001_10513629_10520878	1694	3	0.140442	5	0.223594	4	0.195999	1	0.0496154
CI01000001_10525795_10530510	3937	0	0	0	0	5	0.105418	1	0.0213484
CI01000001_10538498_10539667	556	15190	2166.56	5493	748.408	6529	974.72	7302	1103.82
CI01000001_10542497_10550979	2309	4	0.13738	64	2.09971	46	1.65364	27	0.982811
CI01000001_10573770_10582123	1345	0	0	4	0.22529	9	0.555429	7	0.437427
CI01000001_10582439_10582802	353	3	0.673961	0	0	0	0	5	1.19049
CI01000001_10604980_10633286	16079	20	0.0986414	252	1.18726	187	0.965363	143	0.747493
CI01000001_10638148_10656332	2553	40	1.2425	394	11.6909	274	8.90857	276	9.08633
CI01000001_10658398_10672912	2092	148	5.61033	1321	47.8349	470	18.6485	337	13.5394
CI01000001_10715529_10716091	1516	0	0	2	0.0999389	6	0.328519	0	0
CI01000001_10749174_10779222	2406	10	0.329604	152	4.78577	64	2.20797	29	1.01305
CI01000001_10896443_10925951	2109	25	0.940051	57	2.0474	113	4.44744	234	9.32544
CI01000001_10983526_10986681	2038	0	0	2	0.0743412	0	0	0	0
CI01000001_11004027_11004884	2020	0	0	2	0.0750036	2	0.0821839	2	0.0832164
CI01000001_11019871_11028065	1625	5346	260.894	10263	478.437	6097	311.438	4322	223.543
CI01000001_11089521_11092848	1232	17	1.09427	10	0.614884	20	1.3475	21	1.43265
CI01000001_11099313_11137500	14203	556	3.10444	2664	14.2088	1561	9.12286	1448	8.56877
CI01000001_11138617_11139541	650	0	0	7	0.815809	0	0	0	0
CI01000001_11182552_11204143	4123	0	0	0	0	4	0.0805295	0	0
CI01000001_11216246_11230227	3835	3	0.062036	12	0.237039	8	0.173154	10	0.219162
CI01000001_11232168_11238289	1215	246	16.0564	857	53.4328	300	20.4952	305	21.0986
CI01000001_11288035_11293399	1744	468	21.2808	364	15.811	590	28.0811	624	30.0724
CI01000001_11359106_11376288	1338	15	0.889044	72	4.07643	73	4.52871	68	4.27152
CI01000001_11397805_11428592	6261	4	0.0506646	2	0.0241986	4	0.0530303	2	0.0268483
CI01000001_11656975_11660666	3340	514	12.2041	895	20.2993	1324	32.9041	1528	38.4509
CI01000001_11665402_11666409	1177	21	1.41492	33	2.12393	5	0.352616	5	0.357046
CI01000001_11677994_11680279	1603	2179	107.798	3900	184.304	2756	142.71	3259	170.876
CI01000001_11685422_11713351	4299	176	3.24663	168	2.96037	145	2.79968	194	3.79284
CI01000001_11715436_11736738	3866	123	2.52308	500	9.79742	488	10.4777	448	9.73972
CI01000001_11768247_11795338	4548	527	9.18921	897	14.9409	739	13.4875	832	15.3756
CI01000001_11798501_11800359	2289	0	0	2	0.0661893	6	0.217577	3	0.110155
CI01000001_11802690_11807444	953	55	4.57676	120	9.53876	151	13.152	135	11.9061
CI01000001_11809724_11812692	1622	158	7.72493	263	12.2831	173	8.85326	200	10.3636
CI01000001_11906787_11948732	4153	11	0.210048	92	1.67815	52	1.03932	46	0.930949
CI01000001_11957291_11972213	2787	78	2.21945	191	5.19159	193	5.74816	141	4.25219
CI01000001_11973849_11984738	2017	82	3.22401	145	5.44585	97	3.99185	146	6.08383
CI01000001_11990189_11991073	2873	1041	28.7345	1140	30.0589	803	23.2	762	22.292
CI01000001_11994138_12003906	1642	54	2.60801	45	2.07607	123	6.21785	62	3.17357
CI01000001_12006266_12048809	3505	7	0.158379	44	0.950973	193	4.57064	164	3.93266
CI01000001_12058281_12060612	2027	968	37.8713	584	21.8254	1223	50.0819	782	32.4252
CI01000001_12064801_12077571	2139	3115	115.488	747	26.4553	1379	53.5133	1300	51.0814
CI01000001_12486765_12495297	3033	256	6.69354	1060	26.4751	747	20.4436	912	25.2728
CI01000001_12496897_12497743	989	23	1.84425	15	1.14894	13	1.09108	7	0.594883
CI01000001_12503839_12514653	5720	178	2.46781	546	7.23103	463	6.71882	347	5.09875
CI01000001_12523502_12535608	4576	31	0.537234	102	1.68857	213	3.86369	179	3.28774
CI01000001_12602382_12613489	2418	82	2.68934	111	3.47753	87	2.98656	46	1.59894
CI01000001_12619421_12625322	4161	0	0	64	1.16516	49	0.977477	49	0.989757
CI01000001_12633655_12648702	4888	353	5.72706	2287	35.4437	811	13.772	563	9.68071
CI01000001_12657571_12666609	1709	24	1.11367	257	11.3919	140	6.79977	64	3.14752
CI01000001_12718151_12726821	2654	32	0.956175	129	3.68207	85	2.65844	128	4.05358
CI01000001_12814416_12815426	848	50	4.67587	24	2.14397	54	5.28574	54	5.35215
CI01000001_12818013_12820748	1082	0	0	1	0.0700126	3	0.230145	1	0.0776789
CI01000001_12825387_12869026	5999	42	0.555212	359	4.53335	360	4.98118	217	3.04026
CI01000001_12878462_12899012	3248	206	5.02967	325	7.58003	256	6.54233	291	7.53021
CI01000001_12921289_12924608	1334	39	2.31845	22	1.24931	14	0.871125	10	0.630049
CI01000001_12926362_12928572	1321	51819	3110.82	23909	1371.08	28997	1822.04	30335	1930.06
CI01000001_12934002_12952770	4112	0	0	1	0.0184226	1	0.0201862	3	0.0613195
CI01000001_13011184_13014251	2298	66	2.27762	132	4.35139	55	1.98665	79	2.8894
CI01000001_13040251_13043667	1563	151	7.66136	300	14.5401	189	10.0372	283	15.218
CI01000001_13046229_13062340	1215	12	0.783237	75	4.67615	57	3.8941	80	5.53406
CI01000001_13116492_13136545	1980	490	19.6254	875	33.477	780	32.6992	817	34.6806
CI01000001_13144090_13148882	2646	25	0.74927	168	4.80976	114	3.57621	153	4.85995
CI01000001_13160253_13167224	3196	0	0	40	0.948106	17	0.44152	8	0.210384
CI01000001_13213864_13220635	1467	174	9.40605	490	25.3029	278	15.7298	189	10.8283
CI01000001_13220895_13223877	1441	458	25.2052	1048	55.0936	505	29.0895	403	23.5056
CI01000001_13225062_13233285	3257	271	6.59842	258	6.00075	862	21.9684	666	17.1865
CI01000001_13242387_13245977	1363	122	7.09826	211	11.7271	171	10.4138	155	9.55798
CI01000001_13256688_13260380	972	35	2.85555	138	10.7552	115	9.82064	146	12.6246
CI01000001_13266612_13285039	3944	158	3.17694	337	6.47287	275	5.78767	264	5.62597
CI01000001_13297434_13300865	510	294	45.7157	454	67.4356	194	31.5747	187	30.8178
CI01000001_13301404_13306593	2085	2756	104.824	4908	178.321	2307	91.8438	1674	67.4807
CI01000001_13309045_13319725	2518	9	0.283449	9	0.270764	1	0.032965	5	0.166895
CI01000001_13329841_13334948	999	11836	939.567	12715	964.172	15500	1287.88	14437	1214.62
CI01000001_13337533_13341398	1011	81	6.35363	285	21.3549	196	16.0921	139	11.5556
CI01000001_13342394_13343095	1434	5	0.276509	3	0.15848	0	0	0	0
CI01000001_13373261_13375516	5688	0	0	8	0.106545	6	0.0875588	1	0.0147765
CI01000001_13378656_13384362	1758	0	0	1	0.0430908	4	0.188864	2	0.0956184
CI01000001_13405095_13420029	2184	37	1.3435	51	1.76897	78	2.96449	51	1.96267
CI01000001_13422146_13435637	2222	287	10.243	858	29.2514	647	24.1695	569	21.5228
CI01000001_13458908_13462457	2047	46	1.78208	180	6.66129	130	5.27149	187	7.6781
CI01000001_13490506_13510044	3127	3	0.0760819	5	0.121128	5	0.132724	3	0.080635
CI01000001_13514115_13517063	433	48	8.79107	171	29.9166	135	25.8794	153	29.6984
CI01000001_13519334_13521035	797	5	0.497508	0	0	5	0.520739	2	0.210912
CI01000001_13524372_13525844	1284	1	0.0617623	0	0	3	0.193939	0	0
CI01000002_00022725_00045394	901	0	0	3	0.252232	2	0.184252	2	0.186567
CI01000002_00066136_00130168	1290	0	0	0	0	0	0	2	0.130308
CI01000002_00218650_00239821	1388	0	0	0	0	9	0.538222	0	0
CI01000002_00401987_00402742	1787	0	0	7	0.296741	8	0.371598	9	0.4233
CI01000002_00407685_00411542	1293	3	0.183997	6	0.351525	3	0.192589	16	1.04004
CI01000002_00488351_00509976	1805	6	0.26361	0	0	0	0	0	0
CI01000002_00516316_00659922	6609	0	0	44	0.504337	53	0.665654	61	0.775754
CI01000002_00699406_00707935	1544	6363	326.816	6892	338.144	6804	365.784	6649	361.942
CI01000002_00718489_00718872	1280	1295	80.2321	1624	96.1125	1328	86.1185	1233	80.9624
CI01000002_00738127_00744469	790	0	0	0	0	2	0.210141	4	0.425562
CI01000002_00772164_00786566	935	0	0	8	0.64816	6	0.532657	4	0.359566
CI01000002_00850525_00860443	1540	217	11.1745	219	10.7728	153	8.24668	179	9.76928
CI01000002_00869204_00897499	2725	3	0.0873058	2	0.055599	98	2.98516	151	4.65737
CI01000002_00916841_00925673	1576	7	0.352233	21	1.00941	17	0.895367	21	1.11994
CI01000002_00929731_00931333	231	0	0	3	0.983814	2	0.718665	3	1.09154
CI01000002_00989606_00992215	682	5	0.581398	2	0.222152	2	0.243419	3	0.369715
CI01000002_01103311_01128430	3182	0	0	4	0.0952277	0	0	0	0
CI01000002_01146170_01149966	820	502	48.5487	797	73.6289	439	44.4384	227	23.2671
CI01000002_01175652_01184907	3784	32	0.670636	73	1.46142	52	1.14067	44	0.977308
CI01000002_01258771_01260255	2536	0	0	8	0.238971	7	0.229117	0	0
CI01000002_01474926_01477596	1137	127	8.85791	73	4.86369	99	7.22741	166	12.2709
CI01000002_01546448_01547246	549	5	0.722247	54	7.45118	34	5.14061	21	3.21497
CI01000002_01568659_01570990	1691	1	0.0468969	15	0.671972	2	0.0981736	5	0.248517
CI01000002_01593249_01594426	2161	10	0.366972	16	0.560879	2	0.0768216	4	0.155573
CI01000002_01606691_01637006	3218	161	3.9676	81	1.90679	141	3.63698	149	3.89162
CI01000002_01650177_01674596	4139	3	0.0574796	62	1.13475	43	0.862345	33	0.670114
CI01000002_01708161_01711125	922	217	18.6645	304	24.9773	326	29.3491	254	23.1544
CI01000002_01755342_01805760	3094	18	0.46136	185	4.52955	186	4.99	155	4.21058
CI01000002_01821988_01829384	1481	32	1.7135	218	11.1508	212	11.882	226	12.8258
CI01000003_00074301_00075497	1197	0	0	4	0.253145	10	0.693448	1	0.070216
CI01000003_00266342_00275005	1387	18	1.02916	56	3.05855	65	3.88996	45	2.72688
CI01000003_00301515_00302754	550	0	0	3	0.413202	0	0	2	0.305631
CI01000003_00390997_00406970	4937	271	4.35306	669	10.2652	472	7.93573	330	5.61799
CI01000003_00410927_00411601	1940	106	4.33304	121	4.72484	75	3.20899	89	3.85583
CI01000003_00418856_00424844	2530	66	2.06877	162	4.85063	79	2.59188	55	1.82714
CI01000003_00458786_00461307	678	18	2.10538	74	8.2681	33	4.0401	44	5.45448
CI01000003_00473640_00508021	2089	4	0.151848	5	0.181316	0	0	0	0
CI01000003_00538178_00547944	1203	781	51.4842	1908	120.148	1485	102.463	1786	124.78
CI01000003_00568546_00573291	1412	879	49.3676	2149	115.294	783	46.0294	726	43.2148
CI01000003_00596144_00607951	1020	0	0	32	2.37659	37	3.01099	35	2.88402
CI01000003_00644619_00663181	1996	0	0	5	0.189764	10	0.41586	3	0.126325
CI01000003_00665762_00716862	4150	66	1.2612	435	7.94044	338	6.76047	295	5.97453
CI01000003_00719773_00720087	750	293	30.9809	282	28.4834	224	24.7911	288	32.2746
CI01000003_00731635_00742538	2774	9	0.257291	103	2.81277	46	1.37645	36	1.09075
CI01000003_00842413_00868623	3691	18	0.386738	122	2.50391	111	2.49624	68	1.54844
CI01000003_01126525_01129929	1696	0	0	4	0.178664	3	0.146826	9	0.446012
CI01000003_01194276_01196374	2379	38	1.26671	83	2.64294	56	1.9539	110	3.88623
CI01000003_01200556_01220189	2121	54	2.01902	245	8.75042	163	6.37904	70	2.77388
CI01000003_01348419_01352984	2438	233	7.57897	524	16.2818	858	29.212	1014	34.957
CI01000003_01368353_01374263	810	10	0.979046	176	16.4601	169	17.3185	139	14.4231
CI01000003_01382733_01410162	2191	13	0.470532	145	5.01336	133	5.03869	114	4.37313
CI01000003_01430247_01451033	2450	35	1.1329	174	5.38006	145	4.91259	122	4.18527
CI01000003_01489211_01493471	3380	176	4.12937	93	2.08435	226	5.55009	234	5.81874
CI01000003_01561017_01590804	1903	12	0.50007	7	0.278652	22	0.959604	13	0.574162
CI01000003_01601113_01624224	3688	232	4.98868	518	10.64	1195	26.8958	680	15.497
CI01000003_01632757_01671893	5830	133	1.80914	1278	16.606	1277	18.1815	875	12.6145
CI01000003_01797491_01803265	3039	2	0.05219	14	0.34898	4	0.109254	0	0
CI01000003_01836259_01849326	1613	291	14.3069	527	24.7503	514	26.4507	389	20.2696
CI01000003_01856167_01857447	2607	1	0.0304192	11	0.319636	11	0.350235	1	0.0322396
CI01000003_01863421_01867859	1296	433	26.4954	825	48.2228	530	33.9453	414	26.8488
CI01000003_01907347_01909263	1102	61	4.38972	38	2.6122	140	10.5452	151	11.5166
CI01000003_01921110_01928830	1583	212	10.6205	567	27.1335	243	12.7419	337	17.8928
CI01000003_01969544_01973134	994	1639	130.762	1774	135.198	2111	176.283	2769	234.135
CI01000003_02070747_02072861	1002	0	0	0	0	0	0	3	0.251642
CI01000003_02221239_02254635	1211	16	1.04777	184	11.5101	60	4.11259	44	3.05379
CI01000003_02353398_02370544	2628	76	2.29338	286	8.24412	235	7.42251	262	8.37927
CI01000003_02385930_02406911	2557	125	3.87675	618	18.3089	451	14.6404	540	17.7498
CI01000003_02422051_02446833	2143	73	2.7014	486	17.1798	198	7.66922	212	8.31465
CI01000003_02449147_02456088	2119	535	20.0222	1745	62.3833	913	35.7642	768	30.4621
CI01000003_02551541_02556812	558	361	51.3052	394	53.4891	383	56.9735	483	72.7517
CI01000004_00004575_00026821	2897	12	0.328489	12	0.313788	10	0.286523	4	0.116049
CI01000004_00090397_00091791	2399	827	27.3378	1147	36.219	504	17.4385	355	12.4374
CI01000004_00098017_00119297	2391	2	0.0663344	4	0.126731	0	0	0	0
CI01000004_00150251_00175611	3657	17	0.368648	28	0.580012	18	0.40856	12	0.275795
CI01000004_00266091_00278846	1621	57	2.78856	110	5.14059	188	9.62682	304	15.7623
CI01000004_00295547_00301616	1056	1994	149.744	1351	96.9159	2110	165.854	2853	227.074
CI01000004_00311036_00314134	2049	46	1.78034	253	9.35367	124	5.02329	112	4.59416
CI01000004_00318181_00339002	4602	71	1.22349	162	2.66669	118	2.12835	100	1.82635
CI01000004_00358376_00372258	1776	448	20.0043	553	23.5877	376	17.5733	365	17.2735
CI01000004_00380887_00400711	3246	260	6.35204	471	10.992	372	9.51267	363	9.39914
CI01000004_00407881_00409797	817	11	1.06772	14	1.2981	9	0.914384	1	0.102875
CI01000004_00544278_00547753	2355	18	0.606136	68	2.18737	27	0.951658	42	1.49895
CI01000004_00567998_00579394	4403	3	0.0540332	22	0.37851	9	0.169669	9	0.1718
CI01000004_00584081_00605137	4289	10	0.184898	165	2.91428	85	1.64502	75	1.46972
CI01000004_00608306_00612389	1725	46	2.11474	93	4.08411	112	5.38936	87	4.23897
CI01000004_00617015_00621040	1206	26	1.70968	163	10.2387	98	6.74508	77	5.36628
CI01000004_00664431_00666004	2700	0	0	16	0.448911	16	0.491886	3	0.0933873
CI01000004_00711100_00720189	1848	119	5.10662	126	5.16502	162	7.27648	153	6.95856
CI01000004_00728771_00737436	2027	13	0.508602	130	4.8584	123	5.03686	112	4.64402
CI01000004_00812006_00813189	1039	28	2.13713	171	12.4676	19	1.51791	22	1.77966
CI01000004_00833574_00834659	3538	15	0.336218	150	3.21172	26	0.609991	10	0.237559
CI01000004_00888465_00928759	3517	38	0.856839	125	2.69241	60	1.41608	40	0.955912
CI01000004_01113222_01149263	3226	33	0.811218	115	2.70046	44	1.13213	50	1.30267
CI01000004_01167271_01194834	4758	502	8.36695	1185	18.8668	1095	19.1028	899	15.8805
CI01000004_01210703_01220270	1333	30	1.78476	18	1.02293	18	1.12086	16	1.00883
CI01000004_01230991_01235864	1758	715	32.2534	1126	48.5203	565	26.677	444	21.2273
CI01000004_01237895_01247463	3004	0	0	2	0.0504352	5	0.138159	0	0
CI01000004_01252844_01260204	894	60	5.32233	328	27.7933	130	12.0702	92	8.64929
CI01000004_01263941_01279547	2755	60	1.7271	92	2.52971	147	4.42898	191	5.82696
CI01000004_01280983_01292761	1787	178	7.89921	78	3.30654	295	13.7027	200	9.40666
CI01000004_01302094_01304391	1818	23312	1016.89	20703	862.667	11565	528.032	13656	631.335
CI01000004_01305065_01310559	897	7	0.618862	3	0.253357	0	0	7	0.655897
CI01000004_01311508_01319203	2034	104	4.05481	156	5.81002	98	3.99929	71	2.93385
CI01000004_01321057_01329157	936	1764	149.455	1319	106.751	1035	91.7852	1484	133.256
CI01000004_01332533_01345585	2183	2	0.0726548	27	0.936944	40	1.52095	16	0.616022
CI01000004_01394018_01397517	778	3	0.305795	1	0.0973698	4	0.426765	1	0.108032
CI01000004_01426795_01429440	459	1125	194.369	2011	331.897	1235	223.338	1407	257.639
CI01000004_01440447_01443088	1669	1	0.0475151	0	0	3	0.149201	10	0.503586
CI01000004_01605140_01622364	3825	380	7.87844	1167	23.1123	1670	36.2404	1560	34.2786
CI01000004_01623427_01625278	401	48	9.4926	260	49.1171	207	42.8484	204	42.7579
CI01000004_01670419_01699238	1830	81	3.51012	319	13.2051	186	8.43665	136	6.24623
CI01000004_01758554_01762415	2568	0	0	7	0.206494	10	0.323231	18	0.589125
CI01000004_01800502_01807872	2716	87	2.54026	97	2.70549	473	14.4557	440	13.6161
CI01000004_01814534_01821755	1389	207	11.8183	752	41.0128	457	27.31	546	33.0385
CI01000004_01855598_01856473	712	535	59.5884	704	74.9025	397	46.2827	371	43.795
CI01000004_01859136_01861721	2620	248	7.50652	194	5.60924	686	21.7336	1174	37.6614
CI01000004_01867166_01868986	381	23	4.7873	79	15.7075	75	16.3397	77	16.9862
CI01000004_01874467_01874928	807	70	6.8788	62	5.81998	65	6.68572	50	5.20747
CI01000004_01876658_01882471	1192	12	0.79835	5	0.317759	7	0.48745	5	0.352553
CI01000004_01883020_01908403	1996	268	10.6479	342	12.9798	892	37.0948	1184	49.8564
CI01000004_01917089_01920203	4590	1	0.0172773	0	0	0	0	7	0.128179
CI01000004_01923895_01931254	1646	28	1.34901	42	1.93296	161	8.11903	99	5.05517
CI01000004_01937296_01943730	900	3162	278.617	4319	363.533	3019	278.438	2415	225.53
CI01000004_01946043_01954044	4109	62	1.19659	471	8.68337	607	12.262	629	12.866
CI01000004_01961480_01979407	3649	134	2.91219	459	9.52889	306	6.96075	234	5.38979
CI01000004_01987895_01997457	3915	32	0.648196	97	1.87691	113	2.39582	75	1.61013
CI01000004_02019772_02021213	1575	4	0.201404	5	0.240488	9	0.474319	11	0.587006
CI01000004_02027672_02032165	913	673	58.4564	4238	351.636	2139	194.468	1893	174.265
CI01000004_02033826_02057420	3423	50	1.15838	140	3.09831	122	2.95843	128	3.14292
CI01000004_02066165_02067630	829	49	4.68738	114	10.4173	129	12.9165	99	10.0372
CI01000004_02068075_02072887	2971	16	0.427076	108	2.75375	95	2.65417	26	0.735531
CI01000004_02116310_02120268	1197	114	7.55264	582	36.8326	562	38.9718	515	36.1612
CI01000004_02126757_02136937	1677	1	0.0472885	44	1.98757	24	1.18792	31	1.55367
CI01000004_02143355_02186281	2642	15	0.450243	13	0.372747	31	0.973951	20	0.636249
CI01000004_02198207_02227474	2468	16	0.514118	80	2.45555	109	3.66598	93	3.16714
CI01000004_02245903_02355814	15059	26	0.13692	197	0.991	99	0.545692	98	0.546966
CI01000004_02528689_02568243	3465	3	0.0686604	1	0.0218625	14	0.335377	2	0.0485129
CI01000004_02571511_02598869	6822	47	0.546354	524	5.81866	408	4.96428	333	4.10263
CI01000004_02608555_02621378	1067	0	0	17	1.20695	17	1.32249	30	2.36313
CI01000004_02777722_02810321	1563	185	9.38644	523	25.3482	483	25.6505	521	28.0162
CI01000004_02812936_02825192	1762	25	1.12518	98	4.21331	60	2.82653	48	2.28963
CI01000004_02903759_02904287	257	18	5.55428	22	6.48475	14	4.52171	9	2.94333
CI01000004_02906581_02908320	606	56	7.32831	296	37.0018	364	49.8582	455	63.1057
CI01000004_03051206_03066124	2170	0	0	26	0.907648	8	0.306012	10	0.38732
CI01000004_03070803_03073454	1153	4	0.275118	1	0.0657014	0	0	0	0
CI01000004_03106070_03109051	706	34	3.81911	77	8.26209	58	6.81917	48	5.71435
CI01000004_03110546_03114901	1589	47	2.34564	117	5.57783	105	5.48496	63	3.33232
CI01000004_03124603_03125975	1505	4	0.210771	9	0.453012	0	0	3	0.167539
CI01000004_03126603_03131458	1970	1	0.0402552	7	0.269175	6	0.252809	0	0
CI01000004_03133701_03141953	1787	5	0.221888	49	2.07719	25	1.16124	12	0.5644
CI01000004_03177552_03184142	1440	6	0.330428	36	1.89384	24	1.38343	16	0.933873
CI01000004_03187077_03196194	1387	772	44.1397	1033	56.4193	806	48.2355	925	56.0526
CI01000004_03204599_03205569	1159	155	10.6056	172	11.2421	133	9.52525	101	7.32433
CI01000004_03206527_03212826	1849	104	4.46051	272	11.1439	241	10.819	143	6.50024
CI01000004_03214098_03222707	1776	147	6.56391	363	15.4834	243	11.3572	213	10.0801
CI01000004_03223283_03238063	2191	146	5.28444	441	15.2475	134	5.07657	152	5.83084
CI01000004_03244252_03265862	2484	0	0	10	0.304966	0	0	0	0
CI01000004_03267663_03271388	1814	46416	2029.17	20657	862.648	25205	1153.34	25874	1198.83
CI01000004_03275086_03275655	236	32790	11018.4	9591	3078.62	11497	4043.72	12105	4311.05
CI01000004_03277921_03285364	1413	9	0.505113	27	1.44752	6	0.352466	4	0.237929
CI01000004_03311105_03322167	2468	93	2.98831	338	10.3747	279	9.38355	214	7.28784
CI01000004_03324524_03348961	4388	195	3.52416	351	6.0596	292	5.52363	212	4.06069
CI01000004_03361436_03375825	3461	124	2.84124	834	18.2544	398	9.5453	298	7.23677
CI01000004_03378562_03405135	2435	1536	50.0242	3025	94.1088	1949	66.4387	1627	56.1589
CI01000004_03426800_03430289	1677	117	5.53275	403	18.2044	384	19.0067	297	14.8852
CI01000004_03433963_03436906	843	559	52.5863	273	24.5323	1928	189.84	1952	194.618
CI01000004_03475454_03478135	3110	3	0.0764978	0	0	4	0.10676	1	0.0270253
CI01000004_03505898_03508656	1396	63	3.57885	101	5.48075	51	3.03245	60	3.6124
CI01000004_03514180_03525227	2743	44	1.27208	177	4.88822	39	1.18018	32	0.980515
CI01000004_03556991_03559357	827	0	0	2	0.183201	7	0.702588	14	1.42283
CI01000004_03559459_03560064	417	0	0	5	0.908317	3	0.597164	1	0.201555
CI01000004_03588875_03589130	1229	3	0.193579	39	2.4039	17	1.14817	12	0.820653
CI01000004_03594612_03595116	720	0	0	5	0.526067	6	0.691715	3	0.350202
CI01000004_03612407_03645686	3140	0	0	39	0.94089	33	0.872353	34	0.91008
CI01000004_03681226_03695729	3819	33	0.685255	162	3.21343	210	4.56434	210	4.62168
CI01000004_03705008_03734116	4298	67	1.23622	286	5.04084	245	4.7316	280	5.47547
CI01000004_03737431_03794978	5228	27	0.409559	198	2.86902	154	2.44508	161	2.58833
CI01000004_03802203_03806124	2795	0	0	13	0.352343	16	0.475167	21	0.631492
CI01000004_04177460_04183900	753	0	0	0	0	13	1.43303	9	1.00456
CI01000004_04241031_04243866	1870	0	0	2	0.08102	6	0.266329	4	0.179783
CI01000004_04315741_04317415	2282	2	0.0695028	6	0.199177	5	0.181871	0	0
CI01000004_04406215_04410740	1500	758	40.0743	3300	166.658	1174	64.9658	709	39.7269
CI01000004_04412723_04413196	1327	2	0.119522	15	0.856296	10	0.625514	8	0.506698
CI01000004_04414110_04428551	2255	35	1.23086	275	9.23825	328	12.0736	379	14.1261
CI01000004_04438520_04452913	4470	22	0.390304	191	3.2369	131	2.43261	153	2.87683
CI01000004_04557685_04579456	6172	1108	14.2365	3539	43.4368	2048	27.5431	2439	33.2136
CI01000004_04594923_04600816	2261	154	5.40142	14	0.469063	233	8.55389	186	6.91421
CI01000004_04615072_04627283	2702	224	6.57432	403	11.2986	526	16.1588	515	16.0196
CI01000004_04630333_04635078	2025	77	3.01546	288	10.7739	385	15.7813	215	8.92367
CI01000004_04636577_04647840	2669	87	2.58499	489	13.8792	501	15.5811	220	6.92794
CI01000004_04651755_04672733	6757	151	1.77219	829	9.29403	1342	16.4857	1534	19.081
CI01000004_04676163_04680717	1085	2	0.14618	0	0	5	0.382515	1	0.0774641
CI01000004_04712970_04717937	3067	4	0.103427	13	0.321095	13	0.351834	12	0.32885
CI01000004_04733237_04737401	1537	45	2.32181	77	3.79508	36	1.94418	41	2.24202
CI01000004_04739743_04747596	1410	93	5.23061	296	15.9029	117	6.88771	157	9.3586
CI01000004_04748921_04753787	1079	153	11.245	100	7.02073	162	12.4624	86	6.69896
CI01000004_04754556_04784656	7769	97	0.990136	436	4.25133	268	2.86337	152	1.6444
CI01000004_04798717_04889650	8169	87	0.844576	594	5.50835	363	3.68847	256	2.63391
CI01000004_04894515_04904347	2051	275	10.633	228	8.42118	578	23.3922	719	29.4641
CI01000004_04906112_04907528	1383	2	0.114682	2	0.10955	0	0	0	0
CI01000004_04909539_04912655	830	4	0.382182	0	0	2	0.200014	0	0
CI01000004_04924543_04956339	2279	7	0.24358	27	0.897477	26	0.946972	8	0.295037
CI01000004_05001695_05020719	1567	13	0.657904	0	0	1	0.0529711	0	0
CI01000004_05248429_05300603	6981	2	0.0227196	7	0.0759598	3	0.0356707	6	0.0722377
CI01000004_05318592_05325105	702	0	0	17	1.83449	26	3.07429	8	0.957818
CI01000004_05337445_05339997	1480	1	0.0535829	7	0.358294	8	0.44868	4	0.227158
CI01000004_05343381_05353920	1820	37	1.6122	62	2.58062	35	1.59626	28	1.29305
CI01000004_05355484_05357726	1026	621	47.999	1612	119.02	273	22.0863	375	30.7195
CI01000004_05373464_05376608	1085	284	20.7576	869	60.6728	593	45.3663	387	29.9786
CI01000004_05389431_05393230	2083	0	0	4	0.14547	0	0	0	0
CI01000004_05397192_05402109	1497	149	7.89319	323	16.345	254	14.0838	277	15.5521
CI01000004_05454350_05455993	813	1	0.0975433	4	0.372712	0	0	0	0
CI01000004_05459139_05467673	2830	77	2.15771	245	6.55818	244	7.15668	186	5.52404
CI01000004_05781905_05788633	3014	0	0	0	0	3	0.0826202	3	0.0836581
CI01000004_05800602_05802011	1168	0	0	0	0	0	0	3	0.215878
CI01000004_05803106_05809498	1308	5	0.303145	0	0	8	0.50768	31	1.99198
CI01000004_05812640_05834517	4651	261	4.45023	503	8.19267	526	9.38745	494	8.92711
CI01000004_05843593_05862033	3889	22	0.448614	5	0.0973948	11	0.234781	8	0.172895
CI01000004_05870493_05877153	2159	1	0.0367312	2	0.0701748	2	0.0768928	0	0
CI01000004_05902667_05905718	1923	152	6.26834	202	7.95748	197	8.50345	152	6.64346
CI01000004_05920907_05931169	1580	4	0.200766	2	0.0958907	4	0.210141	0	0
CI01000004_05942638_05967553	6841	855	9.91139	2046	22.6563	1176	14.2691	1094	13.4409
CI01000004_05968468_05973840	951	45	3.7525	240	19.1176	168	14.6635	193	17.0572
CI01000004_06016711_06021356	2081	1135	43.2526	2952	107.46	1572	62.703	1178	47.5777
CI01000004_06023884_06040211	2513	62	1.95653	511	15.4039	559	18.4641	578	19.3315
CI01000004_06044460_06046940	1996	329	13.0714	1875	71.1614	1226	50.9845	765	32.213
CI01000004_06054498_06061215	3798	436	9.10374	781	15.5776	1365	29.8322	1523	33.7035
CI01000004_06074774_06078306	2094	255	9.65721	463	16.7497	528	20.9298	581	23.3201
CI01000004_06081028_06109613	1967	225	9.07123	1135	43.7114	696	29.3706	616	26.3212
CI01000004_06121326_06137773	1692	67	3.14024	210	9.40205	185	9.07569	127	6.30861
CI01000004_06156517_06161977	1018	1202	93.6364	3307	246.088	2496	203.519	2351	194.104
CI01000004_06183916_06192361	3385	34	0.796541	200	4.47584	160	3.92346	237	5.88464
CI01000004_06200669_06208703	2109	84	3.15857	316	11.3505	242	9.5246	277	11.0391
CI01000004_06221889_06232315	2240	0	0	1	0.0338186	9	0.333505	1	0.0375217
CI01000004_06236166_06239572	1148	92	6.35527	135	8.90831	115	8.31504	82	6.00347
CI01000004_06241579_06249282	3320	39	0.931568	248	5.65871	175	4.3753	153	3.87332
CI01000004_06252342_06268652	3545	56	1.25274	372	7.94933	97	2.27124	82	1.94414
CI01000004_06273065_06297895	6711	9	0.106351	5	0.0564399	6	0.0742117	0	0
CI01000004_06308316_06314451	2707	1224	35.8576	3046	85.2404	3478	106.647	2353	73.0573
CI01000004_06325293_06337484	2042	485	18.8354	120	4.45173	331	13.4549	193	7.94386
CI01000004_06339829_06343806	1167	3	0.203863	45	2.92109	119	8.46417	62	4.4653
CI01000004_06365131_06390103	5898	1	0.0134457	0	0	3	0.0422206	1	0.0142503
CI01000004_06416971_06417931	1178	38	2.55815	44	2.82951	30	2.1139	24	1.71236
CI01000004_06424864_06438552	2101	583	22.0055	477	17.1987	372	14.6969	311	12.4413
CI01000004_06441871_06454719	1985	309	12.3449	1928	73.5784	1093	45.7054	813	34.4239
CI01000004_06466871_06468477	983	0	0	1	0.0770638	0	0	0	0
CI01000004_06470183_06483783	3195	33	0.819089	90	2.13391	45	1.1691	15	0.394594
CI01000004_06487045_06494732	4388	57	1.03014	304	5.2482	335	6.33704	200	3.83084
CI01000004_06497733_06501592	2578	23	0.707511	263	7.72817	123	3.96032	102	3.32543
CI01000004_06503758_06508636	1574	415	20.9089	1021	49.1388	385	20.3032	481	25.6845
CI01000004_06510788_06533217	2992	26	0.689128	255	6.45628	157	4.35558	125	3.51139
CI01000004_06539836_06541252	1358	0	0	17	0.948315	17	1.0391	4	0.247566
CI01000004_06547877_06549227	1002	4	0.316578	2	0.151205	0	0	0	0
CI01000004_06555703_06558890	1167	19	1.29113	92	5.97201	80	5.6902	50	3.60105
CI01000004_06569673_06570071	381	0	0	6	1.19297	3	0.653589	0	0
CI01000004_06571261_06572539	870	487	44.3913	675	58.7744	700	66.7862	717	69.2676
CI01000004_06624281_06625474	3397	223	5.20592	240	5.35204	331	8.08799	433	10.7133
CI01000004_06677179_06740196	1578	1	0.0502552	2	0.0960123	0	0	6	0.319576
CI01000004_06805399_06814604	1028	70	5.39999	219	16.1382	212	17.1179	200	16.3519
CI01000004_06833827_06840024	1052	222	16.735	987	71.0731	1341	105.809	1462	116.805
CI01000004_06860789_06892941	8658	256	2.34483	523	4.57602	508	4.87028	483	4.68878
CI01000004_06915152_06921193	1954	218	8.84749	293	11.3592	217	9.21814	179	7.69943
CI01000004_06952094_06953401	1572	199	10.039	253	12.1919	250	13.2007	238	12.7249
CI01000004_06957791_06959694	2582	43	1.32069	176	5.16369	102	3.27908	64	2.08331
CI01000004_06960750_06963258	744	29	3.0911	141	14.3565	80	8.92535	62	7.00404
CI01000004_07024832_07032532	3742	105	2.22522	398	8.05718	629	13.9526	443	9.95016
CI01000004_07043037_07053182	3606	311	6.83948	655	13.76	503	11.5785	247	5.75707
CI01000004_07055639_07067152	1032	86	6.60856	104	7.63409	144	11.5822	173	14.0895
CI01000004_07084569_07087489	2650	46	1.37658	22	0.628898	19	0.595136	24	0.761194
CI01000004_07142439_07146139	1339	31	1.83599	53	2.99846	78	4.83529	58	3.64064
CI01000004_07152468_07158014	1774	605	27.0452	744	31.7704	666	31.1622	574	27.195
CI01000004_07164273_07167923	1555	100	5.09985	284	13.8354	156	8.32727	143	7.72922
CI01000004_07172745_07186598	2027	6	0.234739	37	1.38278	19	0.778051	25	1.03661
CI01000004_07200551_07206146	1343	562	33.1855	776	43.7713	1000	61.8062	1132	70.8436
CI01000004_07209004_07224321	5756	28	0.385767	159	2.09257	116	1.67281	182	2.65755
CI01000004_07254370_07254880	648	87	10.6471	74	8.65088	76	9.73524	68	8.81991
CI01000004_07256668_07257382	1965	0	0	0	0	2	0.0844842	3	0.128318
CI01000004_07262498_07264843	2061	257	9.88879	466	17.1282	211	8.49792	174	7.0958
CI01000004_07266248_07272453	1752	47	2.12741	189	8.17206	219	10.3757	297	14.248
CI01000004_07306344_07318193	1975	60	2.4092	397	15.2274	313	13.1548	320	13.618
CI01000004_07319769_07320274	1296	255	15.6035	224	13.0932	176	11.2724	156	10.117
CI01000004_07322380_07326368	1908	3	0.12469	0	0	0	0	0	0
CI01000004_07331060_07339831	7390	0	0	1	0.0102508	4	0.0449287	4	0.0454931
CI01000004_07360794_07364249	2605	5	0.152213	3	0.0872403	3	0.095592	0	0
CI01000004_07366683_07372144	1584	21	1.05136	169	8.0823	203	10.6377	194	10.2938
CI01000004_07388945_07408147	1896	7	0.292784	144	5.75344	77	3.37101	68	3.0144
CI01000004_07481146_07504328	3551	79	1.76427	242	5.1626	390	9.11637	235	5.56221
CI01000004_07515025_07559926	4585	0	0	3	0.0495662	4	0.0724151	1	0.0183312
CI01000004_07646516_07653787	1316	619	37.3012	982	56.5274	1018	64.2096	1064	67.9541
CI01000004_07654234_07655677	611	718	93.1904	542	67.1988	481	65.345	534	73.4565
CI01000004_07686845_07692184	2928	62	1.67922	220	5.69187	153	4.33739	142	4.07612
CI01000004_07693733_07699887	1860	3	0.127908	0	0	4	0.178507	0	0
CI01000004_07759670_07760529	730	26950	2927.68	9423	977.845	10240	1164.35	11377	1309.89
CI01000004_07775338_07780352	2445	107	3.47051	424	13.1368	780	26.4804	431	14.8159
CI01000004_07784930_07788318	2362	1102	36.999	12396	397.562	6733	236.612	5196	184.893
CI01000004_07792267_07797908	2936	35	0.945366	81	2.08993	41	1.15914	73	2.08976
CI01000004_07805884_07817962	2705	12	0.351805	19	0.532096	36	1.1047	89	2.76537
CI01000004_07823292_07824588	2635	0	0	0	0	23	0.724528	23	0.73363
CI01000004_07829094_07830772	1200	219	14.4727	26	1.64133	1343	92.8973	2173	152.198
CI01000004_07843003_07860951	5390	137	2.01567	1013	14.2372	875	13.475	726	11.3208
CI01000004_07868939_07899539	3365	9	0.212102	39	0.877977	34	0.838691	49	1.22389
CI01000004_07903583_07906667	767	72	7.44432	82	8.09883	99	10.7139	89	9.7527
CI01000004_07907663_07910335	734	126	13.6133	189	19.5061	347	39.2411	440	50.3833
CI01000004_07911608_07916117	713	0	0	1	0.106246	0	0	8	0.943041
CI01000004_07945349_07952716	989	0	0	5	0.382981	12	1.00715	5	0.424917
CI01000004_07954612_07959231	2686	7	0.206671	61	1.72039	59	1.82328	78	2.44072
CI01000004_07993172_07997413	993	703	56.1428	786	59.9621	1559	130.318	1320	111.726
CI01000004_07998445_08008810	3049	315	8.19297	487	12.0997	369	10.0456	292	8.04925
CI01000004_08010634_08013275	1671	31	1.47121	78	3.53608	45	2.23534	27	1.35806
CI01000004_08081989_08097935	5037	175	2.75521	787	11.836	728	11.9969	534	8.91045
CI01000004_08103263_08106420	603	107	14.072	295	37.0603	178	24.5025	213	29.6888
CI01000004_08108419_08111331	2618	5	0.151457	63	1.82295	15	0.475587	43	1.38048
CI01000004_08113788_08117378	2339	3	0.101714	0	0	5	0.177439	0	0
CI01000004_08177656_08183324	2723	0	0	2	0.0556399	3	0.0914496	0	0
CI01000004_08200962_08208539	5319	0	0	9	0.128179	5	0.0780276	18	0.284428
CI01000004_08252556_08257067	1599	5	0.247976	2	0.0947513	1	0.051911	8	0.420505
CI01000004_08302613_08354790	3588	13	0.287329	83	1.75238	114	2.63731	136	3.18579
CI01000004_08382042_08402126	5036	1	0.0157472	28	0.421188	112	1.84604	134	2.2364
CI01000004_08414451_08436256	1096	2	0.144713	5	0.345592	12	0.908822	12	0.920239
CI01000004_08458998_08503889	4852	114	1.86325	434	6.77599	521	8.91302	649	11.2423
CI01000004_08518587_08521540	714	1247	138.502	1466	155.539	1316	152.991	1341	157.856
CI01000004_08592797_08594424	1326	0	0	0	0	1	0.0625986	22	1.39447
CI01000004_08693419_08703448	2876	0	0	10	0.263399	9	0.259754	6	0.175345
CI01000004_08730011_08731219	1914	0	0	11	0.435366	2	0.0867354	1	0.0439125
CI01000004_08736175_08742487	3551	48	1.07196	796	16.9811	708	16.5497	610	14.4381
CI01000004_08806791_08812203	821	0	0	4	0.36908	2	0.202206	0	0
CI01000004_08823382_08844233	2638	0	0	1	0.0287163	10	0.314654	12	0.382328
CI01000004_08857253_08860111	852	163	15.1718	364	32.3642	481	46.8612	515	50.804
CI01000004_08861514_08864815	1534	603	31.1731	568	28.0496	424	22.9429	347	19.0123
CI01000004_08866163_08873681	2638	642	19.2996	1032	29.6352	588	18.5017	517	16.472
CI01000004_08875722_08877149	981	86384	6983.17	33354	2575.62	35966	3043.21	42259	3620.6
CI01000004_08887155_08890419	2698	5	0.146966	12	0.336933	5	0.153828	2	0.0623043
CI01000004_08896031_08915598	2008	0	0	3	0.113178	2	0.0826751	2	0.0837137
CI01000004_08931605_08938354	2362	307	10.3073	1409	45.1892	1097	38.5509	906	32.2388
CI01000004_08941940_08945864	931	45	3.83311	116	9.4387	145	12.9279	87	7.85416
CI01000004_08947119_08949558	1331	131	7.80515	120	6.82978	99	6.17398	96	6.0621
CI01000004_08953993_08957525	1131	1242	87.0858	1169	78.2989	1244	91.299	971	72.1584
CI01000004_08958415_08969605	2617	1070	32.4241	1354	39.1939	1149	36.4439	1105	35.4886
CI01000004_08987501_08991239	1188	3	0.200259	75	4.78243	65	4.54156	42	2.97141
CI01000004_08996083_08997863	917	97	8.38862	740	61.1316	408	36.9317	291	26.6719
CI01000004_09002274_09004879	1228	295	19.0507	446	27.5131	132	8.92244	193	13.2096
CI01000004_09006723_09020870	2618	70	2.12039	142	4.10887	195	6.18263	153	4.91193
CI01000004_09185502_09218621	2746	0	0	0	0	0	0	5	0.153038
CI01000004_09340611_09363638	3748	34	0.719395	68	1.3744	46	1.01875	46	1.03155
CI01000004_09367511_09370243	1401	199	11.2643	213	11.5172	166	9.83509	184	11.0385
CI01000004_09371639_09375356	1450	43	2.35174	56	2.92566	63	3.60646	75	4.34734
CI01000004_09378220_09381425	1282	2	0.123717	3	0.177271	0	0	0	0
CI01000004_09425074_09426973	2039	1	0.038893	2	0.0743047	0	0	0	0
CI01000004_09429758_09474615	3453	12	0.275596	109	2.3913	154	3.70197	234	5.69573
CI01000004_09486618_09488654	1135	167	11.6683	839	55.9976	508	37.1515	596	44.1347
CI01000004_09490844_09498265	2125	3	0.111957	1	0.0356488	5	0.195308	3	0.118657
CI01000004_09503523_09520686	4753	158	2.63619	297	4.73361	214	3.73727	240	4.24398
CI01000004_09524214_09525580	496	7	1.11919	65	9.9274	38	6.35931	41	6.94756
CI01000004_09526514_09528258	595	49	6.53081	84	10.6946	60	8.37033	60	8.47548
CI01000004_09609822_09616099	1213	93	6.08009	65	4.05935	146	9.9908	203	14.0658
CI01000004_09616639_09622200	2563	16	0.495062	95	2.80788	179	5.79712	210	6.88654
CI01000004_09627968_09635256	1265	46	2.88374	48	2.87445	27	1.77166	37	2.45834
CI01000004_09703159_09711600	2951	156	4.19221	192	4.92874	168	4.72551	134	3.8165
CI01000004_09754664_09774588	4403	0	0	10	0.17205	19	0.35819	8	0.152711
CI01000004_10169407_10212947	3449	15	0.344894	8	0.175712	3	0.0721998	3	0.0731069
CI01000004_10376389_10423302	2976	0	0	4	0.101819	0	0	0	0
CI01000004_10434104_10435287	3627	0	0	8	0.167088	0	0	0	0
CI01000004_10458668_10465442	1296	0	0	1	0.0584519	0	0	0	0
CI01000004_10553379_10573352	4603	115	1.98128	403	6.63235	277	4.99513	181	3.30497
CI01000004_10619819_10627261	1943	28	1.14281	25	0.9747	59	2.5205	50	2.16285
CI01000004_10683400_10692323	791	690	69.1768	695	66.5598	644	67.5799	815	86.5987
CI01000004_10712377_10730563	2499	0	0	0	0	0	0	8	0.269063
CI01000004_10736615_10738593	1444	5307	291.454	5575	292.47	5699	327.597	3055	177.817
CI01000004_10766385_10766860	336	596	140.668	1225	276.185	585	144.519	515	128.824
CI01000004_10767883_10769627	864	232	21.2943	269	23.5853	172	16.5243	179	17.4128
CI01000004_10827227_10829982	2078	12	0.457956	60	2.18731	44	1.75758	37	1.49653
CI01000004_10867891_10869483	3266	40	0.971252	125	2.89933	139	3.5327	121	3.11386
CI01000004_10898933_10902376	1101	108	7.77901	191	13.1416	84	6.33286	73	5.5727
CI01000004_10907590_10926357	3283	104	2.51218	312	7.19925	339	8.57111	320	8.19236
CI01000004_10944147_11018487	5937	12	0.160288	30	0.382788	127	1.7756	160	2.26508
CI01000004_11048490_11050698	1223	3	0.194528	21	1.30076	5	0.339353	4	0.274893
CI01000004_11062778_11066245	1590	354	17.6561	822	39.1632	459	23.962	337	17.8141
CI01000004_11091985_11100992	1670	215	10.2096	214	9.70736	623	30.9656	618	31.103
CI01000004_11163514_11166543	1232	20	1.28738	27	1.66019	22	1.48225	40	2.72885
CI01000004_11168348_11170417	978	106	8.59518	118	9.14001	151	12.8158	74	6.3595
CI01000004_11172493_11174547	2117	753	28.2073	993	35.533	666	26.1133	582	23.1064
CI01000004_11215878_11229028	2984	6	0.159456	95	2.41173	73	2.03064	77	2.16881
CI01000004_11232801_11249384	4741	112	1.87342	447	7.14235	635	11.1176	365	6.47073
CI01000004_11432849_11451784	2985	47	1.24865	454	11.5217	305	8.48132	267	7.51791
CI01000004_11454536_11463067	2987	42	1.11507	45	1.14125	31	0.861459	16	0.45021
CI01000004_11489380_11502517	2500	1578	50.0559	3419	103.601	2295	76.1993	1627	54.6988
CI01000004_11505808_11516796	2946	79	2.12658	440	11.3142	419	11.8056	784	22.3673
CI01000004_11608619_11618346	2990	5	0.132613	3	0.076007	47	1.30477	21	0.590307
CI01000004_11666900_11667179	657	574	69.2843	64	7.37935	409	51.6733	349	44.6468
CI01000004_11668089_11670426	2073	3	0.114765	0	0	0	0	0	0
CI01000004_11681649_11693474	3120	131	3.3297	348	8.44945	364	9.684	309	8.32404
CI01000004_11731995_11744636	1547	42	2.15302	36	1.76285	356	19.1015	260	14.1258
CI01000004_11750356_11765031	3485	105	2.38932	383	8.3253	420	10.0036	386	9.30925
CI01000004_11768937_11770193	1113	346	24.653	926	63.026	560	41.7639	609	45.9888
CI01000004_11771176_11773391	854	9	0.835743	4	0.354818	6	0.583179	3	0.295252
CI01000004_11776595_11786233	1469	107	5.77631	183	9.43698	224	12.6571	164	9.38323
CI01000004_11826038_11848540	4818	4	0.0658387	0	0	2	0.0344565	1	0.0174447
CI01000004_11863724_11890961	3264	378	9.18396	593	13.7628	414	10.5283	360	9.27006
CI01000004_11897082_11898506	2744	2713	78.4068	2593	71.585	2726	82.4613	3008	92.1348
CI01000004_12025107_12032154	1257	6	0.378533	22	1.32584	5	0.330174	14	0.936101
CI01000004_12033980_12034384	747	3	0.318485	1	0.101411	2	0.222238	0	0
CI01000004_12048597_12107143	5732	29	0.401218	760	10.0441	436	6.31377	275	4.03234
CI01000004_12111607_12123001	3294	188	4.52608	578	13.2925	387	9.75204	189	4.82246
CI01000004_12127993_12144790	4885	34	0.551954	140	2.17104	170	2.88863	162	2.78728
CI01000004_12170772_12177138	1308	69	4.1834	111	6.42864	197	12.5016	156	10.0241
CI01000004_12181888_12188055	1074	1	0.0738387	23	1.62229	51	3.94161	33	2.5825
CI01000004_12191329_12197377	2402	1546	51.0416	4554	143.623	843	29.1315	941	32.9266
CI01000004_12198187_12210149	1832	10	0.432875	3	0.124051	11	0.498397	43	1.97275
CI01000004_12228586_12231682	1085	182	13.3024	244	17.0358	412	31.5192	430	33.3096
CI01000004_12239182_12271760	5560	35	0.499208	347	4.72779	223	3.32919	215	3.25008
CI01000004_12279303_12308271	2467	881	28.3201	1492	45.8145	906	30.4837	852	29.0269
CI01000004_12315924_12323953	2436	50	1.62772	46	1.43049	120	4.08895	111	3.8298
CI01000004_12345221_12345884	1028	2	0.154285	4	0.294761	9	0.726704	3	0.245278
CI01000004_12353073_12362622	1794	23	1.0167	72	3.04028	61	2.82238	51	2.38934
CI01000004_12362858_12363136	213	8	2.97851	0	0	0	0	14	5.52432
CI01000004_12364142_12368537	1568	2	0.101151	0	0	1	0.0529373	3	0.160807
CI01000004_12376518_12381495	1660	0	0	0	0	2	0.100007	5	0.253158
CI01000004_12390372_12391923	1517	13	0.679588	0	0	152	8.31699	23	1.2743
CI01000004_12404227_12411145	4230	9	0.168729	82	1.46851	137	2.68837	127	2.52344
CI01000004_12412259_12417501	2150	98	3.61473	69	2.43116	88	3.39744	77	3.01011
CI01000004_12418456_12419641	2705	0	0	7	0.196035	3	0.0920581	1	0.0310715
CI01000004_12426409_12429382	1083	135	9.88538	108	7.55438	76	5.82496	95	7.37268
CI01000004_12646972_12652534	959	37	3.05965	113	8.92614	112	9.6941	97	8.50126
CI01000004_12719753_12721562	3038	0	0	2	0.0498707	3	0.0819675	5	0.138329
CI01000004_12764916_12775989	2143	0	0	0	0	5	0.193667	3	0.11766
CI01000004_12823734_12925962	1137	0	0	9	0.599633	9	0.657038	7	0.517449
CI01000004_12952019_12956814	741	28	2.99659	122	12.4723	199	22.2917	286	32.4398
CI01000004_13043279_13051835	534	1	0.148507	14	1.98605	5	0.777207	8	1.25915
CI01000004_13062721_13076100	2207	388	13.9418	1147	39.3699	516	19.4069	327	12.453
CI01000004_13127356_13168751	1320	637	38.2696	789	45.28	1273	80.0502	1270	80.8649
CI01000004_13197104_13205895	2641	106	3.18292	227	6.5112	193	6.06593	174	5.53746
CI01000004_13208157_13210917	1392	37	2.1079	228	12.4079	103	6.14195	73	4.40772
CI01000004_13211489_13233786	2457	416	13.4269	544	16.7725	390	13.1755	353	12.0753
CI01000004_13354130_13419831	2355	36	1.21227	81	2.60554	23	0.810672	14	0.499652
CI01000004_13512059_13706090	3657	0	0	1	0.0207147	3	0.0680933	2	0.0459658
CI01000004_13720679_13777075	5550	2	0.0285776	53	0.723413	116	1.73489	76	1.15093
CI01000004_13785437_13800307	2598	69	2.10619	218	6.35654	152	4.85638	115	3.72039
CI01000004_14036114_14036449	1197	184	12.1902	236	14.9356	119	8.25203	126	8.84721
CI01000004_14041671_14073418	3833	5	0.103447	2	0.0395271	5	0.108278	4	0.0877104
CI01000004_14099120_14100390	875	409	37.0684	476	41.21	283	26.8464	326	31.3141
CI01000004_14101510_14102532	1226	366	23.6744	706	43.6232	304	20.5822	321	22.0062
CI01000004_14104283_14104432	403	207	40.7337	146	27.4443	60	12.3582	72	15.0161
CI01000004_14105873_14111615	3355	431	10.1876	1070	24.1599	683	16.898	882	22.0956
CI01000004_14115087_14115790	786	4	0.403576	7	0.674651	4	0.422421	3	0.320796
CI01000004_14172465_14263988	3984	144	2.86636	615	11.6939	351	7.31301	364	7.67913
CI01000004_14266999_14280382	3803	683	14.2424	1997	39.7791	1420	30.9935	1460	32.2669
CI01000004_14283392_14361256	8746	164	1.48704	1707	14.7852	1126	10.6865	1029	9.88863
CI01000004_14412728_14424282	3891	58	1.1821	401	7.80705	499	10.645	703	15.1853
CI01000004_14557340_14560918	1398	0	0	0	0	2	0.118749	3	0.180362
CI01000004_14756092_14758171	1043	0	0	0	0	0	0	5	0.402917
CI01000004_14860344_14863053	1395	8	0.454783	5	0.271519	8	0.476019	11	0.662748
CI01000004_14864427_14865483	1085	217	15.8605	475	33.164	308	23.5629	181	14.021
CI01000004_14877615_14885956	2255	210	7.38518	1082	36.3483	721	26.5398	516	19.2324
CI01000004_14889786_14894594	1633	1	0.0485626	2	0.0927785	5	0.254151	20	1.02938
CI01000004_14897662_14906408	2278	705	24.5428	832	27.6677	794	28.9318	1055	38.925
CI01000004_14910312_14915166	2250	13	0.458194	70	2.35678	22	0.811612	109	4.07168
CI01000004_14934532_14938094	1075	260	19.1802	556	39.1805	343	26.4846	262	20.4844
CI01000004_15010164_15028433	3252	133	3.24332	790	18.4026	506	12.9154	438	11.3202
CI01000004_15056504_15062261	2464	10	0.321846	0	0	3	0.101062	16	0.54577
CI01000004_15063428_15066310	1335	699	41.5226	570	32.3443	472	29.3474	818	51.4994
CI01000004_15068206_15086386	5732	91	1.25899	254	3.35684	281	4.06919	260	3.81239
CI01000004_15086759_15087492	352	0	0	2	0.430419	2	0.471624	5	1.19387
CI01000004_15091390_15096502	1299	398	24.2975	602	35.1068	378	24.1541	994	64.3143
CI01000004_15200553_15209521	4267	2	0.0371703	0	0	1	0.019453	1	0.0196973
CI01000004_15217903_15228632	1625	135	6.58823	889	41.4431	620	31.6699	592	30.6195
CI01000004_15229290_15233374	2622	90	2.72206	378	10.921	409	12.9479	443	14.2004
CI01000004_15237719_15253901	3877	3662	74.905	4581	89.5093	8120	173.847	11488	249.046
CI01000004_15260416_15262090	897	0	0	3	0.253357	2	0.185074	0	0
CI01000004_15277204_15286845	1930	12	0.493074	6	0.235504	0	0	0	0
CI01000004_15291659_15296777	2399	80	2.64453	452	14.2729	538	18.6149	481	16.8517
CI01000004_15300222_15308848	2128	48	1.78878	151	5.37538	131	5.10985	79	3.12022
CI01000004_15326982_15360355	2963	697	18.6547	1098	28.0721	1080	30.2552	1861	52.7892
CI01000004_15370117_15389832	1990	106	4.22417	818	31.1389	637	26.5702	497	20.991
CI01000004_15400244_15414139	2949	2	0.0537828	2	0.0513758	4	0.112588	5	0.142503
CI01000004_15416876_15425066	2039	66	2.56693	148	5.49855	151	6.14707	129	5.31744
CI01000004_15434959_15441538	1382	163	9.35336	768	42.0976	600	36.0372	608	36.9765
CI01000004_15444403_15453408	2377	88	2.9359	379	12.0785	233	8.13645	190	6.71822
CI01000004_15456870_15468826	3219	0	0	8	0.188266	0	0	0	0
CI01000004_15483948_15538159	3987	30	0.59671	154	2.92603	252	5.24641	174	3.66803
CI01000004_15561061_15573201	2889	42	1.1529	273	7.15845	168	4.82692	110	3.20019
CI01000004_15581505_15586825	1378	932	53.6358	366	20.1204	1278	76.9821	1100	67.0924
CI01000004_15631508_15632389	974	101	8.22338	2303	179.118	924	78.7447	601	51.8616
CI01000004_15645965_15650241	342	0	0	0	0	3	0.728121	0	0
CI01000004_15653837_15673610	2675	230	6.81855	582	16.4817	277	8.59536	258	8.10636
CI01000004_15694735_15698103	1206	135	8.87717	208	13.0653	164	11.2877	175	12.1961
CI01000004_15702447_15708692	1333	362	21.5361	257	14.6052	355	22.1058	424	26.7341
CI01000004_15711867_15722470	1980	244	9.77266	339	12.9699	446	18.6973	302	12.8195
CI01000004_15726420_15733105	1292	0	0	5	0.293164	0	0	0	0
CI01000004_15787382_15803133	3359	8	0.188872	102	2.30035	53	1.30971	36	0.900788
CI01000004_15825817_15827475	591	249	33.4118	132	16.9196	53	7.44383	60	8.53285
CI01000004_15859240_15861471	3178	22	0.548981	129	3.07496	83	2.16787	74	1.95708
CI01000004_15867404_15875293	2335	6	0.203776	38	1.23282	23	0.817616	6	0.215971
CI01000004_15892502_15900203	4173	62	1.17823	238	4.32048	255	5.07224	254	5.11582
CI01000004_15906907_15909647	899	392	34.5792	910	76.6806	454	41.9184	364	34.0308
CI01000004_15911104_15915972	809	10	0.980256	8	0.749109	3	0.307809	0	0
CI01000004_15947153_15953245	1657	1	0.0478592	56	2.56017	8	0.400752	12	0.60868
CI01000004_15956601_15962195	3271	160	3.87907	316	7.3183	269	6.82621	227	5.83278
CI01000004_15965178_15990162	7751	256	2.61921	996	9.73431	727	7.78547	736	7.98087
CI01000004_16017111_16024481	4108	4	0.0772179	15	0.276608	12	0.242471	7	0.143218
CI01000004_16037124_16044487	1861	290	12.3578	2128	86.6221	2521	112.444	1416	63.951
CI01000004_16079875_16086958	2500	294	9.326	1367	41.4221	1103	36.6221	1024	34.4263
CI01000004_16090188_16090874	1407	423	23.8415	259	13.9447	244	14.3947	210	12.5446
CI01000004_16092821_16115520	3623	58	1.26954	18	0.376364	136	3.11587	65	1.50791
CI01000004_16117960_16125599	1644	92	4.43787	88	4.05494	78	3.93823	58	2.96522
CI01000004_16138496_16143438	3124	448	11.3725	469	11.3727	1885	50.0851	2428	65.3232
CI01000004_16155534_16158067	1031	0	0	18	1.32257	6	0.48306	2	0.163043
CI01000004_16160899_16178772	3197	143	3.54717	286	6.77684	137	3.55702	174	4.57443
CI01000004_16183581_16194877	1908	0	0	0	0	9	0.391537	5	0.220253
CI01000004_16202928_16216455	2351	1073	36.1939	1478	47.624	1825	64.4345	1933	69.105
CI01000004_16221780_16232426	1525	2434	126.572	4784	237.643	2501	136.129	2268	124.998
CI01000004_16346680_16401924	2199	0	0	0	0	3	0.113241	1	0.0382213
CI01000004_16407140_16438873	3361	0	0	1	0.022539	6	0.14818	1	0.025007
CI01000004_16467711_16471121	806	130	12.7908	52	4.88733	88	9.06266	156	16.2675
CI01000004_16490931_16555397	4703	82	1.3827	50	0.805376	240	4.23589	336	6.00474
CI01000004_16626200_16639382	3030	4011	104.978	4811	120.281	9364	256.523	13527	375.223
CI01000004_16676283_16687164	1584	181	9.06174	158	7.55624	104	5.44987	96	5.09385
CI01000004_16869205_16944944	2550	9	0.279892	3	0.089122	38	1.23695	35	1.15361
CI01000004_16972324_17046706	5587	64	0.908426	49	0.664387	71	1.05484	67	1.00792
CI01000004_17214619_17236647	1700	0	0	0	0	1	0.0488269	1	0.0494403
CI01000004_17313828_17315129	1052	836	63.02	1224	88.1392	1643	129.637	2489	198.856
CI01000004_17320843_17323478	1979	264	10.579	443	16.9575	407	17.0709	417	17.7101
CI01000004_17329122_17345386	7691	164	1.69102	1577	15.5329	1033	11.1487	799	8.73161
CI01000004_17428398_17439651	2015	43	1.69232	72	2.70683	71	2.92477	62	2.58611
CI01000005_00134161_00235512	1092	33	2.39651	235	16.3023	181	13.7583	142	10.9294
CI01000005_00278622_00282152	812	60	5.85981	98	9.14268	45	4.60007	23	2.38068
CI01000005_00358864_00426242	2901	82	2.24158	406	10.6019	273	7.8113	90	2.6075
CI01000005_00871210_00996843	7620	0	0	2	0.0198829	3	0.0326794	4	0.04412
CI01000005_01008534_01078153	5947	0	0	1	0.0127381	4	0.0558303	2	0.0282659
CI01000005_01250101_01298320	5892	4	0.0538376	2	0.0257141	1	0.0140879	4	0.0570594
CI01000005_01305536_01308522	707	299	33.5382	899	96.3261	985	115.645	694	82.5031
CI01000005_01373895_01396081	3135	22	0.55651	34	0.821571	24	0.635451	21	0.563005
CI01000005_01398585_01411469	898	446	39.3864	552	46.5657	462	42.7045	304	28.453
CI01000005_01431961_01432725	1398	6	0.340355	10	0.541872	7	0.415623	9	0.541085
CI01000005_01567956_01569421	1071	2	0.148091	0	0	0	0	6	0.47086
CI01000005_01587815_01629740	2473	2	0.0641348	19	0.582014	16	0.537037	55	1.86926
CI01000005_01648294_01654249	1877	0	0	0	0	2	0.0884451	7	0.313447
CI01000005_01674196_01674495	1057	3	0.225079	40	2.86674	22	1.72765	32	2.54452
CI01000005_01677318_01687512	1084	22	1.60947	97	6.7787	101	7.73393	109	8.45137
CI01000005_01723641_01729676	1266	0	0	1	0.059837	0	0	5	0.331945
CI01000005_01795371_01878902	1648	913	43.9341	1277	58.6999	1295	65.226	1445	73.6955
CI01000005_01883894_01899867	3069	1606	41.4989	5059	124.874	2961	80.0847	3071	84.1033
CI01000005_01902623_01902991	444	688	122.884	490	83.602	334	62.4413	383	72.5013
CI01000005_01909422_01922476	2466	2895	93.0987	4075	125.181	6006	202.162	5689	193.898
CI01000005_01924855_01938284	1971	56	2.25315	60	2.30605	65	2.73738	50	2.13213
CI01000005_01944678_01957016	1815	118	5.15577	148	6.17716	177	8.09478	125	5.78847
CI01000005_01966840_01968600	1076	578	42.5994	773	54.4215	446	34.4057	465	36.3221
CI01000005_02163205_02167196	2601	44	1.34153	161	4.6891	135	4.30826	120	3.87767
CI01000005_02312170_02375877	1389	355	20.2682	465	25.3603	540	32.2701	561	33.9462
CI01000005_02607747_02613729	2667	0	0	1	0.0284041	6	0.18674	2	0.0630285
CI01000005_02619187_02639895	2702	26	0.763091	155	4.3456	159	4.8845	408	12.6913
CI01000005_02669952_02699226	2224	216	7.70206	1892	64.4451	1511	56.3946	1166	44.065
CI01000005_02700297_02715015	1387	133	7.60437	320	17.4774	231	13.8243	142	8.60482
CI01000005_02772221_02779729	1842	12	0.51663	67	2.75543	46	2.07289	44	2.00767
CI01000005_02846022_02853830	1645	341	16.439	1657	76.3063	1241	62.6201	1062	54.2611
CI01000005_02867301_02880721	2149	137	5.0556	472	16.6383	449	17.3428	371	14.51
CI01000005_02885300_02890664	1057	21	1.57555	12	0.860023	26	2.04177	33	2.62403
CI01000005_02940731_02974087	1455	45	2.45266	7	0.364451	194	11.0674	176	10.1667
CI01000005_02983417_02988517	1111	10	0.713796	230	15.6826	141	10.5345	152	11.499
CI01000005_03011542_03041267	5395	712	10.4659	3414	47.9375	2326	35.7871	2322	36.1744
CI01000005_03044395_03046540	1601	3	0.1486	3	0.141949	4	0.207385	0	0
CI01000005_03050086_03051694	1170	19	1.28782	15	0.971201	8	0.567561	11	0.7902
CI01000005_03054461_03082529	6489	315	3.84965	931	10.8686	458	5.85863	308	3.98936
CI01000005_03097346_03117235	6068	689	9.00455	1725	21.5351	1351	18.4807	1072	14.8484
CI01000005_03163226_03166158	1642	418	20.1879	642	29.6187	397	20.069	404	20.6794
CI01000005_03167707_03171889	433	144	26.3732	389	68.0558	291	55.7845	172	33.3865
CI01000005_03317813_03368502	6028	16	0.210492	110	1.38237	119	1.63863	142	1.97991
CI01000005_03400313_03405169	1273	6	0.373776	2	0.119016	9	0.586843	10	0.66024
CI01000005_03412228_03417948	1864	222	9.44485	425	17.2722	664	29.5686	679	30.6164
CI01000005_03423676_03430312	2024	530	20.766	1610	60.2586	2082	85.3844	1969	81.7646
CI01000005_03439939_03442430	1168	31	2.10478	52	3.37259	64	4.54826	76	5.46891
CI01000005_03447497_03448897	2797	18	0.51035	155	4.198	103	3.0567	86	2.58426
CI01000005_03494256_03497235	2438	0	0	4	0.124288	4	0.136187	5	0.172372
CI01000005_03530548_03573901	2541	0	0	4	0.11925	12	0.391999	9	0.297693
CI01000005_03782413_03784445	556	2	0.285262	2	0.272495	0	0	7	1.05816
CI01000005_03804929_03868048	2638	17	0.511049	2	0.0574327	8	0.251723	15	0.477911
CI01000005_03886705_03918267	3106	23	0.587239	3	0.0731684	8	0.213795	7	0.18942
CI01000005_03944039_03979362	5277	93	1.3976	599	8.59891	656	10.3187	846	13.4745
CI01000005_04073488_04107874	1566	48	2.43074	352	17.0276	177	9.38188	162	8.69468
CI01000005_04265065_04289873	2864	28	0.775306	251	6.63903	284	8.23102	233	6.83775
CI01000005_04332499_04357527	3853	30	0.617462	527	10.3613	364	7.84171	305	6.65321
CI01000005_04362067_04363788	465	0	0	3	0.488733	0	0	2	0.361499
CI01000005_04401277_04428207	2517	14	0.441096	13	0.391259	1	0.032978	6	0.200354
CI01000005_04443111_04445092	282	6	1.68729	23	6.17849	26	7.65301	17	5.06676
CI01000005_04735429_04736817	601	188	24.8068	129	16.2599	113	15.6067	139	19.4388
CI01000005_04738995_04739378	760	0	0	1	0.0996759	0	0	0	0
CI01000005_04751377_04754904	1957	0	0	1	0.0387091	1	0.0424148	3	0.128843
CI01000005_04809530_04815597	1580	685	34.3812	969	46.4591	722	37.9305	754	40.1092
CI01000005_04823360_04823708	1117	56	3.97579	13	0.881645	6	0.445868	327	24.6051
CI01000005_04829696_04837047	997	5447	433.262	8383	636.954	5000	416.278	4453	375.394
CI01000005_04846823_04854988	2178	135	4.91546	444	15.4429	478	18.2171	413	15.9376
CI01000005_04883863_04894229	4141	109	2.08742	469	8.57968	1146	22.9714	854	17.3334
CI01000005_05027999_05030374	1098	461	33.2956	1752	120.875	1166	88.1464	879	67.2848
CI01000005_05059810_05071818	1198	37	2.44925	253	15.9981	305	21.1325	383	26.8703
CI01000005_05092459_05121594	1341	33	1.95152	132	7.45674	118	7.30401	107	6.70633
CI01000005_05157829_05163163	1150	45	3.10315	47	3.09602	17	1.22704	14	1.0232
CI01000005_05164991_05171380	1900	113	4.71643	197	7.85446	132	5.76672	114	5.04291
CI01000005_05227162_05227711	471	12	2.02045	1	0.160836	3	0.528699	0	0
CI01000005_05343556_05395924	8319	138	1.31552	1932	17.593	963	9.60867	634	6.40543
CI01000005_05423183_05446206	2638	1	0.0300617	6	0.172298	2	0.0629308	0	0
CI01000005_05462663_05469057	1548	2	0.102458	11	0.538301	7	0.375349	2	0.10859
CI01000005_05527581_05534620	1625	3	0.146405	19	0.885735	16	0.817287	4	0.206889
CI01000005_05613083_05619171	1157	0	0	1	0.0654742	0	0	5	0.363218
CI01000005_05769088_05775489	1941	0	0	52	2.02946	16	0.684231	20	0.866033
CI01000005_05839780_05888414	2560	58	1.7967	229	6.7764	196	6.35513	138	4.53074
CI01000005_05894901_05905611	2710	2	0.058526	0	0	2	0.0612589	2	0.0620284
CI01000005_05909951_05914160	2870	0	0	5	0.131975	0	0	1	0.0292852
CI01000005_05919567_05933578	2790	241	6.85016	739	20.0652	1037	30.852	1346	40.5481
CI01000005_05935743_05940360	1385	373	21.3573	500	27.3479	742	44.4695	782	47.4556
CI01000005_05946561_05962719	961	1862	153.654	1515	119.424	2819	243.489	1369	119.732
CI01000005_05984685_05985981	1001	75	5.94176	12	0.908136	32	2.65353	40	3.35858
CI01000005_05986614_05997729	1565	170	8.61435	570	27.5908	319	16.9194	222	11.9225
CI01000005_05998137_06003757	908	6864	599.487	4132	344.729	5785	528.842	7033	651.006
CI01000005_06006736_06010521	1861	9	0.383517	90	3.66353	30	1.33808	38	1.7162
CI01000005_06043738_06050493	1599	0	0	1	0.0473757	2	0.103822	1	0.0525632
CI01000005_06175112_06195517	4396	4	0.072159	6	0.103394	10	0.188821	11	0.210313
CI01000005_06199038_06247505	1629	3	0.146046	1	0.0465032	6	0.30573	3	0.154786
CI01000005_06302958_06303282	689	19	2.18687	1	0.109947	63	7.58979	20	2.43973
CI01000005_06327379_06328749	612	284	36.8006	76	9.40732	742	100.638	666	91.4646
CI01000005_06331339_06350307	2383	164	5.45768	360	11.4441	2862	99.6905	2036	71.8098
CI01000005_06354477_06367249	2146	167	6.17128	640	22.592	404	15.6264	430	16.841
CI01000005_06385508_06394492	742	96	10.2602	82	8.3717	73	8.16633	65	7.36274
CI01000005_06419247_06426182	1235	6	0.385276	7	0.429373	3	0.201633	7	0.476388
CI01000005_06439978_06442729	1151	20	1.37798	73	4.80453	57	4.11062	41	2.99391
CI01000005_06458571_06470774	2462	0	0	9	0.276922	10	0.337148	0	0
CI01000005_06481721_06483251	636	534	66.5844	431	51.3362	293	38.2401	175	23.1266
CI01000005_06491360_06505195	3093	129	3.30749	259	6.34342	167	4.48172	154	4.18476
CI01000005_06507647_06517258	1989	1	0.0398707	0	0	3	0.125197	2	0.0845134
CI01000005_06518032_06559301	3366	0	0	1	0.0225055	3	0.0739802	2	0.0499397
CI01000005_06567196_06595338	6000	4	0.0528685	1	0.0126256	2	0.0276686	1	0.0140081
CI01000005_06609686_06619218	1262	905	56.8692	1554	93.2815	1145	75.3103	1185	78.9204
CI01000005_06623484_06646729	4700	1305	22.0192	124	1.99861	653	11.5325	1826	32.6537
CI01000005_06655061_06664135	1180	355	23.858	328	21.057	204	14.3501	232	16.5248
CI01000005_06668264_06682593	1504	649	34.2204	700	35.2577	797	43.9864	828	46.2714
CI01000005_06693330_06699068	2127	1064	39.67	3355	119.489	1923	75.0447	1332	52.6341
CI01000005_06707248_06710543	3522	0	0	2	0.0430174	0	0	1	0.0238639
CI01000005_06772433_06793278	2554	435	13.5069	1200	35.593	984	31.9803	1185	38.9967
CI01000005_06805919_06809589	2896	9	0.246452	205	5.3624	118	3.38214	95	2.75712
CI01000005_06809700_06812138	2751	238	6.8608	529	14.567	395	11.9183	280	8.55456
CI01000005_06815976_06894322	5988	21	0.278116	372	4.70614	208	2.8833	122	1.71241
CI01000005_06901329_06921880	3193	908	22.5515	1538	36.4889	2334	60.675	2830	74.4934
CI01000005_06965750_06987383	5027	147	2.31898	965	14.5419	939	15.5048	1046	17.4885
CI01000005_06988616_06989546	632	130	16.3123	222	26.6097	259	34.0166	222	29.5234
CI01000005_07018058_07025374	2759	48	1.37968	150	4.11854	189	5.68615	149	4.53905
CI01000005_07052874_07068345	2603	0	0	7	0.203717	4	0.127554	0	0
CI01000005_07259213_07282404	3078	2	0.0515287	16	0.393781	18	0.485414	23	0.628043
CI01000005_07330665_07337161	863	1367	125.616	2103	184.6	2779	267.292	3711	361.418
CI01000005_07337613_07348597	1852	28723	1229.92	16182	661.904	21001	941.255	29850	1354.67
CI01000005_07355833_07360372	693	5	0.57217	0	0	0	0	3	0.363846
CI01000005_07384171_07397440	4783	4	0.0663205	3	0.0475143	0	0	0	0
CI01000005_07398684_07399164	500	1069	169.549	973	147.417	654	108.572	534	89.7638
CI01000005_07402067_07403893	668	135	16.0267	215	24.3818	285	35.4141	390	49.0702
CI01000005_07436839_07437813	2360	12	0.403234	27	0.866673	23	0.808954	6	0.213683
CI01000005_07474381_07477140	1094	104	7.53883	85	5.8858	109	8.27023	110	8.45095
CI01000005_07500131_07513279	6513	1671	20.3462	2035	23.6694	1455	18.5434	2004	25.8611
CI01000005_07516913_07529647	2733	856	24.8383	1778	49.2828	1353	41.0929	1225	37.6727
CI01000005_07552713_07574463	4257	123	2.29134	1082	19.2543	601	11.7187	558	11.0169
CI01000005_07591912_07592984	517	178	27.3035	126	18.4622	122	19.5874	135	21.9469
CI01000005_07593934_07596058	479	19831	3283.2	4051	640.664	5970	1034.54	8798	1543.76
CI01000006_00039405_00040475	2185	32	1.16141	19	0.658728	15	0.569834	23	0.884721
CI01000006_00060296_00061324	1128	3	0.210912	0	0	5	0.367933	3	0.223533
CI01000006_00230362_00248968	5183	1068	16.341	3298	48.2029	3268	52.337	4203	68.1567
CI01000006_00252918_00257418	2147	798	29.4754	997	35.1776	1037	40.0917	1174	45.9585
CI01000006_00278488_00290221	4868	91	1.48245	465	7.23612	202	3.44436	105	1.81288
CI01000006_00322618_00342919	3783	17	0.35637	177	3.54438	164	3.59845	128	2.84383
CI01000006_00363989_00372189	1257	0	0	0	0	5	0.330174	7	0.468051
CI01000006_00414003_00416701	1530	3	0.155496	5	0.247561	12	0.651025	2	0.109867
CI01000006_00423835_00428157	2415	643	21.1146	1574	49.3732	1382	47.5006	1134	39.4663
CI01000006_00431032_00484050	2816	4797	135.091	4392	118.15	2578	75.9904	2560	76.4078
CI01000006_00488543_00492255	1059	112123	8396.28	34170	2444.29	39723	3113.54	43483	3451.07
CI01000006_00508138_00537134	3980	7	0.139477	114	2.16983	93	1.93958	73	1.54159
CI01000006_00559050_00576000	1687	1	0.0470081	6	0.269426	1	0.0492032	0	0
CI01000006_00612891_00618198	2350	502	16.9404	1067	34.3954	857	30.2706	936	33.4764
CI01000006_00647015_00654423	2426	303	9.90467	294	9.18037	284	9.71708	275	9.52735
CI01000006_00742547_00743926	3080	0	0	0	0	1	0.0269499	4	0.109154
CI01000006_00766356_00790875	2731	10	0.29038	63	1.74752	59	1.79324	51	1.56956
CI01000006_00812192_00902946	4853	7	0.114387	14	0.218535	30	0.51312	57	0.987176
CI01000006_00926597_00930448	2022	445	17.4529	710	26.6	1325	54.393	1457	60.5632
CI01000006_00946696_00969588	4022	37	0.729538	183	3.44677	229	4.72609	217	4.53469
CI01000006_00993313_01003875	1768	13	0.583108	284	12.1686	228	10.7044	191	9.0799
CI01000006_01006114_01006327	481	249	41.0528	296	46.6176	197	33.9961	125	21.8421
CI01000006_01007783_01013644	3400	176	4.10508	331	7.37484	511	12.4753	262	6.47668
CI01000006_01032572_01040625	1762	916	41.2266	616	26.4837	591	27.8413	704	33.5813
CI01000006_01139490_01142592	1713	19	0.879598	76	3.36093	71	3.4404	66	3.2383
CI01000006_01149220_01154850	1615	485	23.8154	371	17.4022	354	18.1944	360	18.7353
CI01000006_01158519_01160763	1405	695	39.228	154	8.30325	670	39.5828	603	36.0721
CI01000006_01164852_01247197	8945	1	0.00886559	23	0.194783	5	0.0463978	14	0.131546
CI01000006_01525438_01530330	920	0	0	0	0	0	0	4	0.365428
CI01000006_01531182_01543508	1404	1205	68.0625	397	21.4204	2465	145.733	2756	164.984
CI01000006_01545476_01546708	284	98	27.365	138	36.8099	86	25.1355	120	35.5135
CI01000006_01551365_01552945	1157	166	11.3779	178	11.6544	117	8.39384	94	6.82849
CI01000006_01554462_01567732	1096	44	3.18369	168	11.6119	71	5.3772	49	3.75764
CI01000006_01570716_01587422	2150	0	0	1	0.0352343	1	0.0386073	0	0
CI01000006_01597661_01606545	2103	0	0	9	0.324195	4	0.157881	1	0.039966
CI01000006_01649163_01661667	2062	1	0.0384591	6	0.220428	15	0.603825	1	0.0407607
CI01000006_01666458_01679245	2308	408	14.0189	605	19.8574	382	13.7384	398	14.4936
CI01000006_01680551_01688030	1384	131	7.50626	333	18.2269	227	13.6144	253	15.3644
CI01000006_01695152_01695781	637	8	0.995953	213	25.3305	53	6.90629	41	5.40972
CI01000006_01712959_01738587	2888	170	4.6681	486	12.748	404	11.6116	249	7.24657
CI01000006_01741474_01759775	3747	0	0	6	0.121303	5	0.110763	5	0.112154
CI01000006_01778632_01788481	2355	2721	91.6275	4745	152.633	2927	103.167	1894	67.5957
CI01000006_01790786_01803089	4749	15	0.250482	28	0.446642	18	0.314614	6	0.106189
CI01000006_01806389_01811758	2277	88	3.06484	127	4.22517	261	9.51449	187	6.90254
CI01000006_01814388_01822488	1379	56	3.22042	261	14.3377	220	13.2424	109	6.64343
CI01000006_01825754_01835213	3195	45	1.11694	325	7.70577	258	6.70281	344	9.04936
CI01000006_01842317_01859671	5889	0	0	2	0.0257272	40	0.563802	14	0.19981
CI01000006_01864365_01882955	1623	171	8.35537	104	4.85421	187	9.56382	88	4.55716
CI01000006_01884281_01887304	2162	0	0	0	0	5	0.191965	0	0
CI01000006_01890066_01892979	1139	0	0	1	0.0665089	31	2.25916	32	2.36133
CI01000006_01897638_01904724	2040	120	4.66487	916	34.0149	4306	175.207	3695	152.235
CI01000006_01923864_01927117	1153	266	18.2953	1167	76.6735	555	39.9551	517	37.687
CI01000006_01943602_01960621	2450	197	6.37659	252	7.79181	1363	46.1783	1739	59.6573
CI01000006_01964013_01964347	445	320	57.0267	462	78.6476	838	156.312	1139	215.126
CI01000006_01965496_01966308	499	1167	185.464	1570	238.343	1256	208.928	1250	210.542
CI01000006_02000378_02005713	1184	61	4.0857	187	11.9645	169	11.8479	144	10.2221
CI01000006_02018771_02022870	1269	528	32.9959	767	45.7865	678	44.3482	664	43.9781
CI01000006_02034527_02040359	1959	51	2.06454	126	4.87236	57	2.41517	50	2.14519
CI01000006_02061413_02070784	2256	1	0.0351519	13	0.436524	4	0.147173	7	0.260789
CI01000006_02134157_02143363	1663	664	31.6639	994	45.2791	983	49.0647	1267	64.0346
CI01000006_02144479_02144813	266	2	0.596261	19	5.41098	15	4.68078	4	1.26389
CI01000006_02148291_02155645	5243	33	0.49914	368	5.31706	275	4.35373	182	2.91757
CI01000006_02157297_02159922	691	0	0	3	0.328887	1	0.120124	0	0
CI01000006_02164837_02173343	2313	15	0.514285	25	0.818782	18	0.645959	18	0.654074
CI01000006_02186968_02197039	1830	3	0.130004	7	0.289768	1	0.0453583	2	0.0918563
CI01000006_02224923_02225933	476	1102	183.596	1149	182.859	907	158.164	1053	185.931
CI01000006_02230950_02231194	651	123	14.9835	239	27.8113	117	14.9181	91	11.7487
CI01000006_02233131_02238377	1472	462	24.8899	1683	86.6124	802	45.2246	995	56.8127
CI01000006_02241091_02259573	2474	103	3.30161	160	4.89919	85	2.85185	90	3.05755
CI01000006_02262424_02271592	1702	68	3.16838	301	13.3971	269	13.119	211	10.4196
CI01000006_02297635_02343401	2167	0	0	11	0.384536	9	0.34474	29	1.12478
CI01000006_02374902_02382000	1218	30	1.95327	62	3.8561	26	1.77188	12	0.828064
CI01000006_02396895_02399927	1297	86	5.25832	261	15.2442	79	5.05586	47	3.04571
CI01000006_02448953_02467739	2137	542	20.1133	1406	49.8407	1389	53.9518	1317	51.7978
CI01000006_02481958_02482821	1734	21	0.960414	212	9.26169	87	4.16465	98	4.75015
CI01000006_02531899_02588907	4539	1	0.0174714	0	0	6	0.109723	0	0
CI01000006_02617160_02621622	885	747	66.9369	765	65.482	716	67.1549	774	73.5069
CI01000006_02624725_02626124	1153	3778	259.849	3820	250.979	2597	186.961	2615	190.622
CI01000006_02774064_02933983	3252	0	0	5	0.116472	1	0.0255245	4	0.103381
CI01000006_03102358_03152576	2224	2	0.0713154	4	0.136248	6	0.223936	8	0.302333
CI01000006_03164803_03183473	7589	55	0.574733	631	6.29866	841	9.19856	662	7.33168
CI01000006_03205005_03228985	3148	0	0	0	0	23	0.606459	19	0.507281
CI01000006_03244690_03253311	1933	14	0.57436	41	1.60678	32	1.37413	14	0.608732
CI01000006_03256291_03262601	2097	0	0	4	0.144499	0	0	2	0.0801607
CI01000006_03270739_03288631	3453	0	0	4	0.087754	0	0	0	0
CI01000006_03294091_03298089	2026	192	7.51536	609	22.771	559	22.9024	286	11.8647
CI01000006_03300379_03312388	2815	5	0.140857	101	2.71798	3	0.0884608	7	0.209002
CI01000006_03319976_03322908	3696	37	0.793886	204	4.18121	254	5.7044	291	6.61746
CI01000006_03327370_03334117	3129	834	21.1373	1347	32.6111	2265	60.0857	1737	46.6578
CI01000006_03335446_03344286	2805	902	25.5013	2920	78.8594	1644	48.6494	1351	40.4811
CI01000006_03350988_03356496	2343	7	0.236927	2	0.0646638	1	0.0354271	19	0.681572
CI01000006_03357824_03365324	2020	2227	87.4293	3434	128.781	2396	98.4563	2582	107.432
CI01000006_03366101_03366985	368	91	19.6102	460	94.6921	248	55.9387	244	55.7278
CI01000006_03379749_03383412	3182	0	0	6	0.142842	21	0.547807	7	0.184896
CI01000006_03412397_03437333	2727	238	6.92118	555	15.4174	546	16.6194	504	15.5337
CI01000006_03441003_03442001	2300	25	0.861986	90	2.96427	102	3.68112	56	2.0464
CI01000006_03446979_03447865	938	545	46.0767	599	48.3757	451	39.91	249	22.3114
CI01000006_03451569_03452222	1865	33	1.40321	75	3.04639	143	6.36452	85	3.83063
CI01000006_03483581_03526564	3513	0	0	2	0.0431276	2	0.0472563	4	0.0957
CI01000006_03548703_03554763	390	8	1.62672	52	10.1005	36	7.66207	25	5.38773
CI01000006_03555987_03560997	880	2024	182.396	3126	269.098	1599	150.825	1395	133.236
CI01000006_03571836_03607035	3663	117	2.53301	706	14.6006	599	13.5737	559	12.8264
CI01000006_03631937_03713404	1383	24	1.37619	317	17.3636	232	13.9243	240	14.5854
CI01000006_03721474_03728658	4583	4622	79.9776	5027	83.0927	8348	151.196	8247	151.243
CI01000006_03734862_03735227	1092	1988	144.372	5307	368.154	2935	223.097	2004	154.243
CI01000006_03737857_03742809	397	0	0	5	0.954076	1	0.209082	2	0.423418
CI01000006_03744756_03759381	2310	84	2.88374	288	9.44461	176	6.32425	127	4.62085
CI01000006_03760594_03770397	2621	897	27.1402	1214	35.0877	924	29.2626	986	31.6184
CI01000006_03771304_03775923	1074	1714	126.559	2644	186.492	1342	103.719	948	74.1881
CI01000006_03782744_03792823	1973	17	0.683298	36	1.38223	38	1.59869	48	2.04477
CI01000006_03841667_03847765	1390	120	6.84628	227	12.3713	358	21.3785	379	22.9168
CI01000006_03853517_03857679	1432	1319	73.0449	3497	184.993	2439	141.376	2249	132.001
CI01000006_03858455_03862082	982	1	0.0807563	3	0.231427	0	0	0	0
CI01000006_03883341_03885377	3238	1	0.0244913	22	0.514694	16	0.410158	23	0.597009
CI01000006_03888048_03891012	1936	393	16.0981	845	33.064	602	25.8107	287	12.4597
CI01000006_03893432_03940454	7689	853	8.79766	2359	23.2414	1512	16.3226	1591	17.3912
CI01000006_03941900_03945253	1367	5	0.290061	8	0.443328	3	0.182163	1	0.0614839
CI01000006_04050327_04089669	4746	0	0	20	0.319232	0	0	4	0.0708374
CI01000006_04107814_04117460	934	0	0	0	0	2	0.177743	3	0.269963
CI01000006_04124413_04127728	649	10	1.22192	10	1.16724	6	0.767388	0	0
CI01000006_04131548_04142994	5023	501	7.90975	2007	30.2683	1942	32.0918	1874	31.3571
CI01000006_04144468_04144836	532	6	0.894392	97	13.8122	76	11.858	86	13.5868
CI01000006_04145907_04147044	3292	69	1.66218	211	4.85541	153	3.8578	173	4.41689
CI01000006_04232222_04238240	2102	90	3.39545	530	19.1006	490	19.3496	457	18.2732
CI01000006_04240020_04242545	1144	26	1.80233	49	3.24469	57	4.13578	29	2.1306
CI01000006_04262648_04264650	1246	881	56.072	295	17.9353	232	15.4553	129	8.70165
CI01000006_04268235_04268891	3622	7	0.153263	0	0	33	0.756264	27	0.626535
CI01000006_04284763_04290722	2361	15	0.503829	45	1.44384	50	1.75785	30	1.06796
CI01000006_04305974_04313072	1408	0	0	0	0	1	0.0589529	1	0.0596936
CI01000006_04313539_04316100	1053	273	20.56	338	24.316	238	18.761	204	16.2829
CI01000006_04317651_04320972	1716	6	0.277282	21	0.927055	13	0.628831	24	1.1755
CI01000006_04327754_04330520	2507	0	0	3	0.0906506	0	0	1	0.0335255
CI01000006_04339683_04341206	1015	10	0.781308	10	0.746342	12	0.981349	12	0.993677
CI01000006_04342598_04343449	1265	221	13.8545	415	24.852	260	17.0605	198	13.1554
CI01000006_04345659_04346853	1463	1234	66.8897	2404	124.478	1222	69.3322	796	45.7298
CI01000006_04349756_04355615	1866	291	12.3671	213	8.64712	171	7.60664	189	8.51295
CI01000006_04358978_04367223	2282	115	3.99641	377	12.515	312	11.3487	130	4.78804
CI01000006_04383784_04384119	713	730	81.1935	785	83.4034	547	63.6804	532	62.7122
CI01000006_04394840_04398849	4332	495	9.0616	666	11.6463	624	11.9565	594	11.5247
CI01000006_04418319_04451714	2998	151	3.99423	439	11.0927	348	9.63509	240	6.72837
CI01000006_04455069_04463903	1022	105	8.14754	433	32.0952	140	11.3707	117	9.62199
CI01000006_04467086_04477770	1174	899	60.7267	664	42.8453	721	50.9771	685	49.0402
CI01000006_04493236_04507301	3453	5	0.114832	0	0	0	0	0	0
CI01000006_04509718_04523326	4254	220	4.10122	497	8.85039	437	8.52692	428	8.45622
CI01000006_04538991_04543506	1091	998	72.5427	1287	89.3629	1392	105.907	948	73.0321
CI01000006_04584782_04598738	2638	1128	33.9096	1939	55.681	1597	50.2503	1817	57.8909
CI01000006_04603018_04626532	1869	53	2.24882	138	5.59337	150	6.66178	89	4.00231
CI01000006_04633525_04639618	974	57	4.64092	87	6.7665	69	5.88028	59	5.09124
CI01000006_04645532_04679353	2540	83	2.59139	559	16.6718	755	24.673	1096	36.2666
CI01000006_04931074_04985139	7653	72	0.746086	677	6.70132	458	4.96755	544	5.97444
CI01000006_04987990_04988532	396	704	140.983	445	85.1272	331	69.3811	264	56.0324
CI01000006_04989318_04992332	1565	1470	74.4888	916	44.3389	1730	91.7572	733	39.3659
CI01000006_05050241_05081653	2369	68	2.27631	472	15.0932	830	29.0818	978	34.698
CI01000006_05096922_05124527	864	11	1.00964	288	25.2512	575	55.2411	704	68.484
CI01000006_05380873_05439031	2048	0	0	0	0	4	0.162121	1	0.0410393
CI01000006_05617900_05693346	2385	13	0.432258	196	6.22546	83	2.88867	113	3.98217
CI01000006_05719079_05723838	2099	0	0	7	0.252633	3	0.118636	3	0.120127
CI01000006_05729706_05734532	1051	0	0	0	0	0	0	0	0
CI01000006_05821114_05830402	1957	0	0	2	0.0774182	0	0	1	0.0429476
CI01000006_05862907_05869344	1680	0	0	0	0	0	0	1	0.0500289
CI01000006_05893735_05901666	2780	866	24.7037	1910	52.0466	1478	44.1304	1149	34.738
CI01000006_05903309_05926132	3531	535	12.0156	2443	52.4118	1816	42.69	2000	47.6061
CI01000006_05933352_05969576	3693	375	8.05267	924	18.9538	792	17.8014	680	15.476
CI01000006_05983079_05986929	2866	197	5.45103	339	8.9604	188	5.4449	186	5.45465
CI01000006_05987812_05989546	1646	158	7.61229	214	9.8489	205	10.3379	165	8.42528
CI01000006_05991486_06001268	4241	437	8.17149	1135	20.2736	1070	20.9423	943	18.6885
CI01000006_06002218_06004661	2194	117	4.229	152	5.2482	123	4.65347	104	3.98407
CI01000006_06006532_06022059	9554	88	0.730442	222	1.76024	250	2.17202	131	1.15243
CI01000006_06022411_06025104	2534	7195	225.171	6018	179.907	7531	246.692	7255	240.636
CI01000006_06032635_06035821	1545	1	0.0513286	12	0.588378	0	0	3	0.163201
CI01000006_06038315_06045317	1518	315	16.4561	247	12.3262	357	19.5211	356	19.711
CI01000006_06049283_06057849	3709	195	4.16933	164	3.34958	123	2.75268	86	1.94882
CI01000006_06061727_06090026	2523	41	1.28871	624	18.7357	596	19.6082	630	20.9871
CI01000006_06095035_06097240	1962	0	0	10	0.386104	4	0.169227	0	0
CI01000006_06113827_06119446	3451	647	14.8678	704	15.4537	592	14.2392	710	17.2919
CI01000006_06122278_06122736	673	22999	2710.08	12657	1424.69	8966	1105.84	9722	1214.15
CI01000006_06142449_06142925	770	122	12.5648	17	1.67248	66	7.11478	250	27.2885
CI01000006_06146799_06148260	905	36	3.15458	0	0	7	0.642033	25	2.32178
CI01000006_06154160_06156372	753	4	0.421263	3	0.301807	1	0.110233	2	0.223236
CI01000006_06171151_06179449	3405	1	0.0232901	22	0.489451	11	0.268154	15	0.370258
CI01000006_06194768_06199541	1671	426	20.2172	930	42.1609	732	36.3616	552	27.7647
CI01000006_06201072_06204390	1796	6	0.264931	27	1.13884	13	0.600821	11	0.514774
CI01000006_06225846_06258303	5633	13	0.183017	3	0.0403446	28	0.412597	14	0.20889
CI01000006_06276720_06284605	3913	75	1.51999	574	11.1123	536	11.3701	547	11.7492
CI01000006_06289413_06296642	3584	97	2.14631	252	5.32643	112	2.59393	127	2.97828
CI01000006_06304760_06308641	2367	79	2.64677	302	9.66523	200	7.01358	137	4.86466
CI01000006_06309877_06316645	1825	247	10.733	187	7.76216	211	9.59683	202	9.30291
CI01000006_06319924_06332207	1783	0	0	4	0.169947	0	0	1	0.0471388
CI01000006_06334522_06363794	9544	0	0	2	0.0158746	12	0.104366	16	0.140903
CI01000006_06382586_06409914	3384	0	0	4	0.0895433	0	0	0	0
CI01000006_06418196_06429736	3650	203	4.41054	153	3.17543	184	4.1844	201	4.62843
CI01000006_06432698_06437087	2289	151	5.23142	559	18.4999	514	18.6391	482	17.6983
CI01000006_06438579_06447777	2566	0	0	11	0.324743	7	0.226438	2	0.0655094
CI01000006_06456792_06551677	2712	27	0.789518	47	1.31284	46	1.40791	40	1.23965
CI01000006_06598608_06603726	1415	189	10.5924	191	10.2254	111	6.51141	158	9.38492
CI01000006_06649164_06650940	1355	170	9.94942	136	7.60332	132	8.08617	116	7.1953
CI01000006_06653186_06657164	1620	16	0.783237	1	0.0467615	5	0.256191	10	0.518818
CI01000006_06679176_06684406	2142	246	9.1076	914	32.3244	779	30.1874	605	23.7392
CI01000006_06790435_06791964	2159	45	1.65291	40	1.4035	31	1.19184	28	1.09002
CI01000006_06803516_06806038	1251	2130	135.024	2354	142.545	1321	87.6504	1471	98.8292
CI01000006_06809736_06812112	1405	33	1.86263	49	2.64194	68	4.01736	31	1.85445
CI01000006_06815723_06816988	1014	80	6.25663	61	4.55717	75	6.13948	44	3.64708
CI01000006_06853100_06858970	2388	232	7.70445	271	8.59684	388	13.4867	272	9.57337
CI01000006_06898410_06913888	2040	22	0.855226	199	7.3897	305	12.4102	357	14.7085
CI01000006_06947556_06950105	671	0	0	0	0	1	0.123705	10	1.25259
CI01000006_06955035_06961818	1695	2	0.0935725	6	0.268155	7	0.342797	11	0.545448
CI01000006_06967454_06970828	3027	7	0.183389	3	0.075078	3	0.0822654	8	0.22213
CI01000006_06974359_06976736	636	468	58.3548	317	37.7577	407	53.1185	338	44.6673
CI01000006_06978333_06978644	813	31	3.02384	68	6.3361	60	6.12589	48	4.96227
CI01000006_06980488_06985488	1566	10	0.506403	26	1.25772	10	0.530049	18	0.966075
CI01000006_06992398_06997996	1990	8	0.318805	0	0	1	0.0417114	0	0
CI01000006_07001011_07007919	3198	45	1.11589	88	2.08453	37	0.960354	38	0.9987
CI01000006_07009672_07015471	2309	89	3.05671	217	7.11934	67	2.40857	71	2.58443
CI01000006_07017274_07027795	3704	209	4.4747	452	9.24424	756	16.9418	659	14.9536
CI01000006_07032358_07058942	6346	8	0.0999719	122	1.45634	142	1.85736	125	1.65554
CI01000006_07066344_07070484	1712	122	5.65125	565	25.0005	364	17.6484	410	20.1284
CI01000006_07072315_07073358	1237	1	0.0641089	2	0.12248	3	0.201307	6	0.407673
CI01000006_07167131_07168925	798	1565	155.525	1373	130.338	1208	125.653	1668	175.68
CI01000006_07170860_07172808	1511	2	0.104967	5	0.250674	18	0.988818	3	0.166873
CI01000006_07200554_07201795	1588	5	0.249694	0	0	1	0.0522706	1	0.0529273
CI01000006_07203185_07207649	1391	80	4.5609	132	7.1887	96	5.72865	70	4.22962
CI01000006_07208843_07212249	1816	18	0.78604	8	0.333717	11	0.502788	10	0.462822
CI01000006_07223113_07228278	2266	0	0	5	0.167153	2	0.0732619	0	0
CI01000006_07231215_07235809	1588	0	0	0	0	1	0.0522706	6	0.317564
CI01000006_07312005_07327873	1137	0	0	47	3.13142	24	1.7521	25	1.84803
CI01000006_07358910_07359982	1271	0	0	12	0.71522	1	0.0653074	1	0.0661279
CI01000006_07444688_07448103	1074	0	0	4	0.282137	1	0.0772865	0	0
CI01000006_07449425_07454936	2290	67	2.32021	183	6.05368	169	6.12575	135	4.95483
CI01000006_07456715_07457332	917	22	1.90257	74	6.11316	3	0.271556	6	0.549936
CI01000006_07458458_07460310	535	866	128.367	781	110.586	359	55.6992	299	46.9729
CI01000006_07463938_07471236	4527	0	0	18	0.301207	6	0.110014	8	0.148528
CI01000006_07477200_07478617	1260	29	1.82522	17	1.02207	9	0.592898	10	0.667052
CI01000006_07486574_07490054	3215	22	0.542663	85	2.00282	22	0.568002	15	0.392139
CI01000006_07492187_07498391	1993	346	13.7676	1767	67.1634	730	30.4035	433	18.2604
CI01000006_07577082_07582303	1789	215	9.53051	215	9.10399	716	33.2209	828	38.9
CI01000006_07586562_07627355	5540	37	0.529639	194	2.65275	207	3.10148	197	2.98873
CI01000006_07658119_07685010	3304	0	0	15	0.343918	21	0.527579	17	0.432453
CI01000006_07694812_07698078	1286	515	31.7581	695	40.94	629	40.5992	468	30.5869
CI01000006_07699736_07726659	3425	14	0.324157	226	4.99864	96	2.32658	73	1.7914
CI01000006_07731668_07752706	5559	26	0.370907	50	0.681361	45	0.67193	18	0.272149
CI01000006_07757777_07795187	3577	316	7.00578	2372	50.2342	1222	28.357	1040	24.4368
CI01000006_07879567_07902271	3732	231	4.90861	1929	39.1556	1572	34.9638	1086	24.4579
CI01000006_07929484_07931926	1153	879	60.4572	728	47.8306	1181	85.0215	887	64.6583
CI01000006_07939608_07940846	2098	23	0.869382	348	12.5654	383	15.1531	218	8.73336
CI01000006_07942201_07958652	1689	0	0	2	0.0897024	0	0	0	0
CI01000006_07960990_07974726	2076	58	2.21559	90	3.28412	79	3.1587	83	3.36032
CI01000006_08002867_08008150	1924	146	6.01777	157	6.18156	81	3.49452	94	4.10632
CI01000006_08009529_08018597	2912	207	5.63725	475	12.3568	404	11.5159	249	7.18684
CI01000006_08020880_08024499	1269	374	23.3721	352	21.0128	400	26.1641	373	24.7046
CI01000006_08025159_08032131	1812	396	17.3311	468	19.5655	567	25.9737	736	34.1389
CI01000006_08149223_08150992	1669	0	0	0	0	3	0.149201	1	0.0503586
CI01000006_08153453_08156753	1419	103326	5774.51	32152	1716.44	38634	2259.93	44497	2635.59
CI01000006_08184916_08188512	2755	50	1.43925	34	0.934891	87	2.62123	21	0.64066
CI01000006_08194421_08196816	2141	9	0.33336	0	0	1	0.0387696	1	0.0392567
CI01000006_08207762_08211601	2610	118	3.58533	493	14.309	656	20.8627	630	20.2876
CI01000006_08222787_08225568	1350	735	43.1759	523	29.3475	755	46.4217	753	46.8804
CI01000006_08229755_08241410	3084	329	8.45999	837	20.5596	410	11.0351	428	11.6643
CI01000006_08474273_08474602	535	2	0.296459	0	0	5	0.775755	0	0
CI01000006_08512030_08512578	1016	22	1.71719	77	5.74117	67	5.4738	58	4.79805
CI01000006_08528828_08531392	545	53	7.71201	18	2.50196	21	3.19839	22	3.39278
CI01000006_08557710_08600107	2945	21	0.565486	217	5.58185	133	3.74865	104	2.9681
CI01000006_08675642_08697114	2730	0	0	1	0.0277486	1	0.030405	2	0.061574
CI01000006_08736720_08740065	612	0	0	4	0.495122	0	0	5	0.686671
CI01000006_08749304_08751622	4146	86	1.64497	414	7.5644	298	5.96616	352	7.13581
CI01000006_08757702_08765273	1993	125	4.97383	608	23.11	430	17.9089	500	21.0859
CI01000006_08797043_08827629	1827	5	0.21703	102	4.22927	74	3.36203	93	4.27833
CI01000006_08831292_08836066	1555	0	0	2	0.0974324	1	0.0533799	0	0
CI01000006_08866054_08871468	667	0	0	7	0.795016	14	1.74225	4	0.504039
CI01000006_09004949_09014310	2843	970	27.0572	5228	139.304	3345	97.6624	1977	58.4467
CI01000006_09019351_09023876	686	23	2.65884	277	30.5886	241	29.1609	174	21.3184
CI01000006_09107491_09114820	3250	59	1.43965	146	3.40309	126	3.21807	153	3.95675
CI01000006_09161066_09181709	3770	28	0.588986	145	2.9136	235	5.1741	193	4.30275
CI01000006_09205576_09277358	7267	60	0.654763	69	0.719279	95	1.08512	68	0.786473
CI01000006_09282220_09315540	5708	310	4.30691	1337	17.744	923	13.4223	808	11.8975
CI01000006_09320331_09321778	423	46	8.62394	235	42.0854	131	25.7063	217	43.1171
CI01000006_09326410_09330229	786	3467	349.8	4313	415.681	2026	213.956	1360	145.427
CI01000006_09330816_09334587	1320	484	29.0777	418	23.9887	434	27.2913	438	27.8888
CI01000006_09334843_09337295	909	4	0.348967	3	0.250012	3	0.273946	0	0
CI01000006_09338560_09342684	1982	1118	44.7328	1064	40.667	1091	45.6909	1384	58.6898
CI01000006_09383325_09387907	955	0	0	12	0.951879	3	0.260751	4	0.352036
CI01000006_09569228_09574340	1969	10	0.402756	1	0.0384732	2	0.0843126	6	0.256115
CI01000006_09712289_09783579	2565	0	0	1	0.0295336	5	0.161805	17	0.557047
CI01000006_09836923_09844045	1461	33	1.79123	269	13.9478	264	14.999	234	13.4616
CI01000006_09884959_09889794	1615	1535	75.3744	512	24.016	1167	59.98	1597	83.1118
CI01000006_09891107_09897750	1497	102	5.40339	68	3.44105	143	7.92907	140	7.86025
CI01000006_09910027_09913958	3209	0	0	2	0.0472133	2	0.0517331	0	0
CI01000006_09918611_09921465	925	197	16.8893	226	18.5085	199	17.8575	127	11.5396
CI01000006_10016544_10031947	2348	0	0	5	0.161315	0	0	2	0.0715916
CI01000006_10053771_10055045	2301	0	0	0	0	2	0.0721475	3	0.109581
CI01000006_10078319_10079570	1808	21	0.921105	35	1.46647	40	1.83641	20	0.92974
CI01000006_10096004_10116009	2571	2	0.0616902	278	8.19118	200	6.45708	168	5.49209
CI01000006_10137964_10143809	1071	287	21.2511	526	37.2049	455	35.2639	625	49.0479
CI01000006_10152518_10154866	1313	570	34.4269	1088	62.7723	516	32.6207	640	40.9681
CI01000006_10156167_10157125	640	258	31.9689	726	85.9331	330	42.7998	311	40.8423
CI01000006_10157899_10159258	443	569	101.858	351	60.0215	225	42.1587	144	27.3205
CI01000006_10177090_10192651	2245	0	0	3	0.10123	3	0.110921	4	0.149752
CI01000006_10211545_10223229	1945	304	12.3949	220	8.56854	158	6.74288	162	7.00044
CI01000006_10349084_10362629	3124	105	2.66542	194	4.70429	114	3.02902	114	3.06707
CI01000006_10499329_10508831	1836	7	0.302352	0	0	0	0	0	0
CI01000006_10518326_10566504	1929	59	2.42554	265	10.4068	327	14.071	253	11.0235
CI01000006_10593624_10605226	2489	111	3.5366	115	3.50007	109	3.63504	153	5.1665
CI01000006_10747943_10768998	2939	2	0.0539658	25	0.644383	71	2.00524	39	1.11531
CI01000006_10772911_10773300	914	87	7.54851	108	8.9512	58	5.26732	57	5.24154
CI01000006_10775003_10781543	2117	881	33.0022	1388	49.6675	977	38.3073	982	38.9871
CI01000006_10783751_10785116	665	110	13.1177	324	36.9086	282	35.1994	205	25.9097
CI01000006_10790977_10797880	2299	0	0	11	0.362458	0	0	0	0
CI01000006_10901059_10906327	1651	11	0.528365	78	3.57891	85	4.27346	100	5.09077
CI01000006_10921053_11064211	6696	0	0	0	0	4	0.0495853	2	0.0251041
CI01000006_11143743_11157316	3293	11	0.264904	40	0.920178	63	1.58802	33	0.842272
CI01000006_11178091_11284993	5595	4	0.0566954	4	0.0541581	2	0.0296714	0	0
CI01000006_11298514_11313005	4635	6	0.102657	25	0.408596	31	0.555163	11	0.199468
CI01000006_11320839_11338355	1994	2	0.0795414	2	0.0759816	2	0.0832555	9	0.379356
CI01000006_11362605_11384441	3702	322	6.89775	1359	27.8091	1145	25.673	742	16.846
CI01000006_11388077_11391485	1087	80	5.83645	26	1.81196	98	7.4835	86	6.64965
CI01000006_11395393_11412606	3199	122	3.02436	647	15.3212	356	9.23728	471	12.3748
CI01000006_11469982_11473164	2093	5	0.189448	0	0	1	0.0396587	0	0
CI01000006_11476139_11503761	4827	66	1.08431	346	5.43003	260	4.471	217	3.77844
CI01000006_11627878_11631177	1323	1	0.0599416	38	2.17584	10	0.627406	17	1.07999
CI01000006_11636228_11638176	512	0	0	11	1.62752	17	2.75605	17	2.79067
CI01000006_11651067_11653761	1204	771	50.7827	1083	68.1405	440	30.3343	495	34.5548
CI01000006_11672314_11695885	3756	46	0.971226	345	6.9582	157	3.46962	141	3.15518
CI01000006_11704767_11714559	2304	1043	35.8996	3869	127.21	2021	72.8102	2258	82.3705
CI01000006_11715016_11740679	7775	1718	17.5231	3557	34.6567	2513	26.8287	2181	23.5768
CI01000006_11753992_11763149	2748	52	1.50063	213	5.87174	68	2.054	64	1.95746
CI01000006_12092807_12095434	1366	6	0.348328	17	0.942762	14	0.850718	20	1.23058
CI01000006_12176092_12189504	1415	23	1.28902	58	3.1051	69	4.04763	82	4.87066
CI01000006_12195900_12218340	1653	81	3.88598	87	3.98704	90	4.51937	59	2.99992
CI01000006_12219317_12222975	1015	54	4.21906	25	1.86585	22	1.79914	7	0.579645
CI01000006_12223358_12227336	929	45	3.84136	112	9.13284	215	19.2102	137	12.3947
CI01000006_12238313_12238815	453	0	0	4	0.668907	6	1.09941	1	0.185538
CI01000006_12242654_12249350	1831	5447	235.916	7932	328.169	5374	243.623	5957	273.445
CI01000006_12252567_12267751	4095	245	4.74461	903	16.7047	377	7.6418	359	7.36836
CI01000006_12274550_12280868	2861	40	1.10874	144	3.81284	115	3.33648	145	4.25971
CI01000006_12289635_12293874	1482	218	11.6653	442	22.5932	347	19.4352	412	23.3657
CI01000006_12298229_12304430	1358	12	0.700761	67	3.73748	57	3.48404	64	3.96105
CI01000006_12307031_12307314	289	88	24.1475	83	21.7562	122	35.0405	53	15.4137
CI01000006_12309164_12310107	2048	138	5.34364	223	8.24857	279	11.3079	390	16.0053
CI01000006_12315343_12316143	636	8	0.997519	1	0.11911	3	0.391537	0	0
CI01000006_12348300_12348961	1860	1791	76.3609	1453	59.1775	1385	61.808	1566	70.7634
CI01000006_12352899_12370703	2412	15	0.493176	188	5.90451	348	11.976	424	14.7747
CI01000006_12447621_12461167	1806	856	37.5876	2203	92.4061	1592	73.1701	1512	70.3662
CI01000006_12479463_12483283	1703	2	0.093133	0	0	2	0.0974818	1	0.0493532
CI01000006_12490152_12496647	1613	8	0.393318	46	2.16036	50	2.57302	14	0.729497
CI01000006_12550833_12565605	2343	0	0	1	0.0323319	4	0.141708	1	0.0358722
CI01000006_12569291_12581457	2465	29	0.932973	1	0.0307317	9	0.303064	10	0.340968
CI01000006_12583905_12591335	1675	293	13.8721	321	14.5176	354	17.5427	227	11.3905
CI01000006_12592270_12606447	6201	81	1.03588	215	2.62652	507	6.78663	560	7.59026
CI01000006_12608120_12620040	1346	10	0.589173	35	1.96982	48	2.96009	23	1.43619
CI01000006_12670692_12674459	3486	12	0.272987	62	1.34731	88	2.09538	37	0.892081
CI01000006_12677322_12678268	554	0	0	4	0.546958	2	0.29966	0	0
CI01000006_12684154_12695960	2649	116	3.47268	450	12.8687	83	2.60078	180	5.71111
CI01000006_12718517_12732483	3005	0	0	2	0.0504184	10	0.276225	8	0.223756
CI01000006_12764729_12782405	1968	0	0	15	0.577391	53	2.23542	61	2.60516
CI01000006_12808989_12841786	2593	49	1.49859	196	5.72608	791	25.3211	860	27.8757
CI01000006_12891987_12901219	4351	0	0	9	0.156696	8	0.152619	1	0.0193171
CI01000006_12938306_12951818	2626	527	15.9149	1083	31.2419	1045	33.0316	1095	35.0469
CI01000006_12976334_12984392	542	111	16.241	69	9.64392	132	20.2154	77	11.9405
CI01000006_13023189_13023577	437	13	2.35912	7	1.21345	18	3.419	13	2.5003
CI01000007_00001298_00007592	509	3	0.467403	9	1.33946	6	0.978457	22	3.63275
CI01000007_00036032_00038173	3256	20	0.487118	160	3.72254	120	3.05918	63	1.62625
CI01000008_00232767_00300614	15530	25	0.127661	131	0.639004	153	0.817764	109	0.589909
CI01000008_00309727_00311289	651	35	4.26359	22	2.56003	23	2.93261	8	1.03285
CI01000008_00351510_00354733	689	0	0	0	0	3	0.361418	1	0.121986
CI01000008_00375019_00415014	1981	1	0.0400317	0	0	0	0	1	0.0424273
CI01000008_00450355_00455104	2538	151	4.71817	389	11.6108	335	10.9562	317	10.4978
CI01000008_00563966_00626932	6812	354	4.12113	1355	15.0684	607	7.39643	457	5.63861
CI01000008_00628389_00635920	2178	1465	53.3418	2583	89.8401	3112	118.601	3619	139.656
CI01000008_00706142_00707449	2217	0	0	11	0.375864	12	0.449287	3	0.113733
CI01000008_01075127_01082087	4523	5	0.0876661	16	0.267977	3	0.0550558	13	0.241572
CI01000008_01088421_01104952	3445	21	0.483413	163	3.58428	455	10.963	551	13.4429
CI01000008_01129285_01138408	1328	364	21.7366	638	36.3937	528	33.0023	497	31.4549
CI01000008_01141528_01145824	935	5641	478.446	6758	547.533	3956	351.199	3653	328.374
CI01000008_01285963_01299802	3292	1	0.0240895	8	0.184092	13	0.327787	8	0.204249
CI01000008_01323208_01326298	4348	1	0.0182389	3	0.0522679	3	0.0572717	4	0.0773216
CI01000008_01385479_01392195	654	1	0.121258	5	0.579156	3	0.38076	0	0
CI01000008_01441164_01449890	1843	229	9.85368	260	10.6869	268	12.0703	188	8.57359
CI01000008_01457543_01508756	3630	0	0	2	0.0417376	0	0	0	0
CI01000008_01518252_01528081	1797	89	3.92763	35	1.47545	135	6.23582	70	3.27401
CI01000008_01552443_01563852	812	3709	362.234	3417	318.781	2324	237.568	2625	271.709
CI01000008_01624675_01669661	2697	670	19.7007	663	18.6224	1269	39.0561	1609	50.1424
CI01000008_01673808_01682201	1592	28	1.39477	27	1.28477	118	6.15244	132	6.96885
CI01000008_01718811_01729839	836	2	0.189719	2	0.181229	0	0	0	0
CI01000008_01735104_01751161	4584	1	0.0172999	63	1.04112	49	0.887278	28	0.513385
CI01000008_01757675_01765927	1472	4	0.215497	25	1.28658	12	0.676677	10	0.570982
CI01000008_01774395_01774929	785	451	45.5612	443	42.7502	412	43.5648	537	57.4956
CI01000008_01783490_01787171	3808	131	2.72811	421	8.37508	288	6.27775	311	6.86426
CI01000008_01821986_01829410	928	1	0.0854555	6	0.489787	5	0.447229	6	0.543417
CI01000008_01933405_01951274	2861	14	0.38806	16	0.423649	129	3.74266	114	3.34902
CI01000008_02003944_02085183	6278	304	3.84008	8280	99.9109	1752	23.1644	1048	14.0304
CI01000008_02109608_02147123	3386	0	0	63	1.40947	12	0.294173	7	0.173757
CI01000008_02164805_02173627	3547	201	4.4939	542	11.5756	362	8.47141	192	4.54957
CI01000008_02228490_02231675	721	2	0.21998	64	6.72432	13	1.49664	1	0.116572
CI01000008_02244398_02275244	1770	2	0.0896076	0	0	5	0.23448	0	0
CI01000008_02280309_02281220	1082	3	0.219878	8	0.560101	6	0.460291	6	0.466073
CI01000008_02294137_02296480	824	123	11.8377	712	65.4571	325	32.7389	302	30.8042
CI01000008_02298088_02310323	2394	444	14.7078	607	19.2074	1118	38.7638	1375	48.2735
CI01000008_02325131_02356128	3291	1	0.0240968	9	0.207166	1	0.025222	3	0.0766167
CI01000008_02374861_02379429	1076	366	26.9747	822	57.8713	503	38.8029	248	19.3718
CI01000008_02381036_02387291	683	5	0.580547	7	0.776392	5	0.607656	2	0.246116
CI01000008_02395925_02400304	924	56	4.80623	18	1.47572	49	4.40182	52	4.73
CI01000008_02407125_02411898	1364	568	33.0234	1173	65.1459	1028	62.5586	1142	70.3691
CI01000008_02426713_02440284	2420	11	0.360467	339	10.6118	377	12.9311	375	13.024
CI01000008_02443425_02449489	522	64655	9822.45	22365	3245.65	25108	3992.54	27399	4411.58
CI01000008_02452988_02460393	1465	9	0.487184	0	0	3	0.169978	1	0.057371
CI01000008_02465004_02467649	2663	18	0.53603	70	1.99127	39	1.21563	26	0.820601
CI01000008_02472654_02490741	4031	1110	21.8373	1378	25.8964	1357	27.9431	1441	30.0456
CI01000008_02492407_02497767	1538	3	0.154687	11	0.541801	22	1.18734	10	0.546479
CI01000008_02508319_02508705	1123	207	14.6177	334	22.5305	355	26.2396	369	27.617
CI01000008_02525590_02584758	4683	88	1.49021	665	10.7572	658	11.663	379	6.80213
CI01000008_02600385_02605216	2806	5	0.141309	6	0.161982	6	0.177489	8	0.239625
CI01000009_00009408_00060276	3104	1	0.0255486	5	0.122026	38	1.01618	42	1.13725
CI01000009_00094836_00095813	2379	44	1.46672	27	0.859752	94	3.27976	164	5.79401
CI01000009_00179808_00221387	4578	386	6.68651	3415	56.5091	1585	28.7383	1006	18.4694
CI01000009_00222702_00228950	1515	991	51.8739	1058	52.9026	1984	108.702	1721	95.4769
CI01000009_00242093_00247335	680	1034	120.587	1353	150.728	909	110.959	911	112.6
CI01000009_00260081_00285692	4430	2	0.0358026	11	0.188102	6	0.112423	7	0.132808
CI01000009_00288282_00295668	3827	394	8.16443	508	10.0556	343	7.4395	217	4.76575
CI01000009_00300778_00315275	2868	95	2.62683	37	0.977296	74	2.14171	44	1.28945
CI01000009_00326208_00333904	2023	392	15.3666	468	17.5248	666	27.3267	660	27.4207
CI01000009_00338508_00341446	1791	151	6.68605	278	11.7585	306	14.1819	332	15.5802
CI01000009_00343750_00344964	1541	111	5.71227	145	7.12802	162	8.72611	202	11.0174
CI01000009_00349254_00356856	914	79	6.85439	117	9.69713	60	5.44896	32	2.94262
CI01000009_00363403_00368182	1144	1287	89.2156	1535	101.645	828	60.0776	554	40.7018
CI01000009_00378726_00379550	1079	0	0	0	0	0	0	6	0.467369
CI01000009_00381286_00387877	1583	55	2.75531	101	4.8333	71	3.72294	57	3.02638
CI01000009_00397418_00443265	2049	0	0	1	0.036971	1	0.0405104	4	0.164077
CI01000009_00541592_00545933	1742	1613	73.4301	1984	86.2774	1529	72.8564	1916	92.4437
CI01000009_00555224_00573856	3547	52	1.1626	1236	26.3974	1151	26.9353	1146	27.1552
CI01000009_00611583_00617762	1053	858	64.617	1483	106.688	1207	95.1452	1022	81.5742
CI01000009_00620687_00621072	851	2362	220.109	1693	150.706	1488	145.138	1356	133.925
CI01000009_00622720_00644844	3341	0	0	0	0	153	3.80122	34	0.855328
CI01000009_00656427_00668116	3144	0	0	0	0	0	0	5	0.133665
CI01000009_00671787_00683080	3106	406	10.366	742	18.097	662	17.6915	594	16.0737
CI01000009_00685027_00692267	1574	1159	58.3938	1083	52.1228	1792	94.5021	2159	115.286
CI01000009_00704243_00710805	3566	3	0.0667157	4	0.0849733	0	0	5	0.117847
CI01000009_00719164_00724772	1580	1	0.0501916	1	0.0479454	3	0.157606	2	0.106391
CI01000009_00757227_00760184	1007	0	0	1	0.0752271	2	0.164857	5	0.417321
CI01000009_00761898_00767155	2770	96	2.7484	399	10.9118	318	9.52918	234	7.10013
CI01000009_00805606_00808374	1479	25	1.34048	107	5.48049	249	13.9746	241	13.6955
CI01000009_00812290_00814461	3210	3	0.0741147	1	0.0235993	1	0.0258585	0	0
CI01000009_00863406_00870786	4797	152	2.51282	398	6.28517	564	9.75928	604	10.5827
CI01000009_00884784_00892234	1951	680	27.6401	2175	84.4512	1247	53.0539	742	31.9652
CI01000009_00895893_00912998	3742	600	12.7156	918	18.5841	1017	22.5593	1270	28.5253
CI01000009_00913995_00916434	725	291	31.8305	591	61.7523	394	45.1093	412	47.7628
CI01000009_00920570_00955979	4391	34	0.61405	155	2.67406	99	1.87146	83	1.58871
CI01000009_01034561_01035452	819	8	0.77463	30	2.77486	12	1.2162	17	1.7446
CI01000009_01061214_01063408	2086	0	0	0	0	5	0.198959	0	0
CI01000009_01183737_01206031	3663	5	0.108248	0	0	0	0	0	0
CI01000009_01351236_01380055	1947	243	9.89757	211	8.20957	278	11.8519	323	13.9433
CI01000009_01386589_01389680	1176	87	5.86678	15	0.966246	9	0.635248	1	0.0714698
CI01000009_01394603_01397604	2411	160	5.26273	243	7.63506	393	13.5302	432	15.0597
CI01000009_01402330_01407372	3164	216	5.41384	308	7.37425	321	8.42125	416	11.0506
CI01000009_01550846_01564109	3377	297	6.97451	513	11.5077	287	7.05438	222	5.52525
CI01000009_01570544_01595199	3960	0	0	1	0.0191297	1	0.020961	3	0.0636731
CI01000009_01596212_01681960	6566	0	0	3	0.0346118	4	0.050567	0	0
CI01000009_01743393_01795392	1091	0	0	3	0.208305	4	0.304329	5	0.38519
CI01000009_01897343_01919208	6441	1250	15.3902	993	11.6788	1193	15.3743	1420	18.5296
CI01000009_01925054_01944771	2993	15	0.397441	110	2.78413	352	9.76212	223	6.26222
CI01000009_01954952_01964842	4835	4018	65.9025	5667	88.7893	6513	111.813	7552	131.279
CI01000009_01966898_01976924	1557	72	3.66718	325	15.8124	391	20.8447	485	26.1808
CI01000009_01981245_01988092	2334	4117	139.884	13280	431.023	7022	249.729	6853	246.78
CI01000009_01990700_01991267	420	9222	1741.26	9342	1684.98	4127	815.63	4963	993.173
CI01000009_01993176_01999494	1057	1558	116.891	1724	123.557	1492	117.166	1595	126.828
CI01000009_02001400_02018841	4172	11	0.209092	294	5.33835	137	2.72574	85	1.7124
CI01000009_02028234_02100154	3330	16	0.381034	288	6.55167	141	3.51466	161	4.06361
CI01000009_02167959_02200058	3659	18	0.39012	145	3.00199	72	1.63335	44	1.0107
CI01000009_02228671_02232977	2088	427	16.2176	2218	80.4701	1448	57.5634	1381	55.5896
CI01000009_02233367_02235148	1347	99	5.82849	200	11.2478	184	11.3386	145	9.04754
CI01000009_02247894_02249252	907	7	0.612039	1	0.0835211	0	0	4	0.370666
CI01000009_02251416_02262823	1302	210	12.7908	190	11.0547	205	13.0693	161	10.3931
CI01000009_02300395_02301213	1529	0	0	2	0.0990892	6	0.325726	0	0
CI01000009_02327693_02335035	1120	99	7.0098	90	6.08735	155	11.4874	110	8.25477
CI01000009_02352214_02356619	1038	80	6.11196	5	0.364902	94	7.5169	267	21.6194
CI01000009_02358636_02361913	1546	4	0.205182	4	0.195999	1	0.0536907	0	0
CI01000009_02375481_02385887	4149	218	4.16679	1517	27.6978	923	18.4657	735	14.8893
CI01000009_02403219_02417215	3375	96	2.25572	316	7.09279	408	10.0345	713	17.756
CI01000009_02426085_02433745	2564	25	0.773233	157	4.63858	32	1.03595	16	0.524484
CI01000009_02479541_02488142	1940	512	20.9294	1232	48.1075	827	35.3844	723	31.3232
CI01000009_02499173_02519062	6792	24	0.280222	258	2.87757	283	3.45857	228	2.82142
CI01000009_02572388_02587828	4441	252	4.49995	1807	30.8234	1227	22.9336	972	18.3957
CI01000009_02591882_02593586	968	113615	9307.83	46109	3608.39	55659	4772.74	62355	5414.1
CI01000009_02601021_02609375	2374	128	4.2758	1038	33.1223	822	28.7408	971	34.3771
CI01000009_02615073_02617401	2624	8	0.241777	10	0.288695	3	0.0948999	37	1.18514
CI01000009_02654102_02655554	1361	1	0.058268	57	3.17264	62	3.78131	49	3.02599
CI01000009_02682050_02707583	941	12	1.0113	43	3.46164	42	3.70483	25	2.23296
CI01000009_02786421_02791586	1172	7	0.473651	8	0.51709	1	0.070824	3	0.215141
CI01000009_02885473_02893975	776	3	0.306583	2	0.195241	3	0.320899	19	2.05789
CI01000009_02904768_02914992	2585	10	0.30678	4	0.11722	10	0.321105	2	0.0650279
CI01000009_02916137_02917550	961	173	14.2761	342	26.9592	225	19.4342	166	14.5183
CI01000009_02918681_02973307	4976	99	1.57777	385	5.86117	286	4.77083	287	4.84765
CI01000009_02975388_02982670	3944	16	0.321715	51	0.979573	38	0.799751	31	0.660625
CI01000009_03009238_03025860	2956	23	0.617037	49	1.25573	10	0.280804	9	0.255899
CI01000009_03123137_03137452	4052	2636	51.5898	8826	165.005	7667	157.059	6298	130.636
CI01000009_03140599_03143635	1305	202	12.2752	230	13.3512	579	36.8278	578	37.2261
CI01000009_03145417_03159851	5820	10	0.136259	21	0.273338	466	6.64616	278	4.01469
CI01000009_03164135_03169470	4086	4	0.0776336	45	0.834291	19	0.385979	13	0.267408
CI01000009_03171440_03194494	3531	49	1.10049	70	1.50177	87	2.04517	66	1.571
CI01000009_03202999_03207060	1544	231	11.8646	439	21.5388	240	12.9024	448	24.3871
CI01000009_03211734_03220047	2997	0	0	10	0.252765	3	0.0830888	12	0.336531
CI01000009_03226613_03234223	3017	70	1.83997	254	6.37767	168	4.62213	95	2.64654
CI01000009_03235111_03242103	1747	1	0.0453937	2	0.0867243	6	0.28508	2	0.0962204
CI01000009_03244366_03259106	2766	367	10.5221	657	17.9936	463	13.8943	404	12.2761
CI01000009_03276572_03283625	2277	4	0.139311	39	1.29749	58	2.11433	72	2.65766
CI01000009_03301176_03305406	951	122	10.1734	306	24.375	764	66.6839	781	69.0241
CI01000009_03313112_03329470	3844	217	4.47677	673	13.2628	573	12.3731	630	13.7749
CI01000009_03330968_03333405	1022	26	2.01749	13	0.963599	7	0.568533	1	0.0822393
CI01000009_03335503_03355421	3282	28	0.676562	58	1.33873	56	1.41631	35	0.896313
CI01000009_03358707_03369503	2267	33	1.15438	147	4.91213	63	2.30673	70	2.59523
CI01000009_03378591_03380390	1535	2	0.103326	16	0.789615	12	0.648905	14	0.766566
CI01000009_03466999_03473248	1146	13	0.899595	43	2.84242	77	5.57718	83	6.08728
CI01000009_03591700_03598877	1289	627	38.5747	909	53.4213	536	34.516	648	42.2525
CI01000009_03599584_03602070	706	141	15.8381	125	13.4125	113	13.2856	81	9.64296
CI01000009_03633868_03640910	2015	347	13.6566	654	24.587	412	16.9719	417	17.3937
CI01000009_03643048_03645741	3119	45	1.14416	99	2.40449	53	1.41049	71	1.91326
CI01000009_03650884_03661357	1338	168	9.95729	626	35.4423	426	26.4278	355	22.2999
CI01000009_03689901_03697052	2357	563	18.9425	771	24.7798	621	21.8696	557	19.8621
CI01000009_03699312_03715114	2052	20	0.772931	80	2.95336	90	3.6406	148	6.06198
CI01000009_03724620_03726787	2382	231	7.69057	170	5.40643	599	20.8734	509	17.96
CI01000009_03791699_03858262	4490	0	0	0	0	4	0.0739472	1	0.018719
CI01000009_04168077_04171609	3141	94	2.37328	511	12.3241	491	12.9754	616	16.4833
CI01000009_04188754_04191658	2843	65	1.81311	221	5.8887	133	3.88314	124	3.66585
CI01000009_04196309_04197268	960	44	3.63471	19	1.49929	20	1.72929	34	2.97672
CI01000009_04462240_04659526	15576	3	0.015274	7	0.0340444	13	0.069278	32	0.172673
CI01000009_04738315_04741396	1740	621	28.3029	1244	54.1595	1712	81.67	1238	59.8
CI01000009_04758013_04761749	3141	369	9.31637	159	3.83471	459	12.1298	592	15.841
CI01000009_04763889_04769573	1983	322	12.8772	944	36.0623	1468	61.4485	805	34.1195
CI01000009_04866883_04867968	920	0	0	14	1.15277	3	0.270671	14	1.279
CI01000009_04897197_04933164	5326	157	2.33769	696	9.89947	362	5.64177	359	5.66531
CI01000009_04976520_04987680	1594	133	6.61685	22	1.04553	145	7.55071	137	7.22374
CI01000009_04987804_05029077	1392	13	0.740615	27	1.46936	86	5.12823	61	3.68316
CI01000009_05046374_05094978	5203	11	0.167659	1	0.0145596	8	0.127628	60	0.969232
CI01000009_05194517_05218620	1509	39	2.04957	511	25.6528	552	30.3639	480	26.7351
CI01000009_05261948_05270622	1527	39	2.02541	175	8.68166	158	8.58868	178	9.79741
CI01000009_05278137_05361256	5032	7	0.110318	88	1.32479	55	0.907257	65	1.08568
CI01000009_05362086_05363378	1161	0	0	4	0.260995	1	0.071495	0	0
CI01000009_05367161_05370504	1811	55	2.40842	177	7.40386	161	7.37931	148	6.86868
CI01000009_05384160_05398034	1809	0	0	1	0.041876	0	0	1	0.0464613
CI01000009_05402729_05410456	1398	21	1.19124	11	0.596059	28	1.66249	17	1.02205
CI01000009_05411199_05413237	1246	1276	81.2121	2425	147.434	1790	119.246	2117	142.802
CI01000009_05418094_05487944	5493	41	0.591919	297	4.09591	205	3.09779	161	2.46347
CI01000009_05491807_05498189	1922	4	0.165042	23	0.906522	25	1.07968	3	0.131189
[truncated: 16,771 more rows]

## Sheet: DESeq.0h_VS_8h
ID	A0	A2	foldchange	padj	chromosome	start	end	direction	length	Name	GO	KEGG	eggNOG	eggNOG Class	Description
CI01180000_05770782_05772080	538.274	21.7584	0.0404226	0.025247	CI01180000	5770782	5772485	-	1704	-	GO:0003723;GO:0051607	-	veNOG10881;KOG1124	R	LOC795096_protein_[Danio_rerio]
CI01087152_00000779_00001379	501.506	1.3599	0.00271164	0.000750794	CI01087152	779	1515	+	737	-	-	-	-	-	-
CI01026035_00000409_00000853	277.961	6.79951	0.0244621	0.0184739	CI01026035	120	853	-	734	-	GO:0001764;GO:0001841;GO:0001948;GO:0001965;GO:0003370;GO:0005509;GO:0005768;GO:0005802;GO:0005902;GO:0005913;GO:0005925;GO:0007156;GO:0007398;GO:0008013;GO:0008354;GO:0009898;GO:0016021;GO:0016235;GO:0016328;GO:0016342;GO:0016600;GO:0022408;GO:0030027;GO:0030057;GO:0030506;GO:0030864;GO:0032794;GO:0034334;GO:0042993;GO:0043296;GO:0045295;GO:0045893;GO:0048471;GO:0050839;GO:0055113;GO:0070062;GO:…	-	veNOG00824	S	PREDICTED:_uncharacterized_protein_LOC100007192_isoform_X1_[Danio_rerio]
CI01006914_00001070_00001869	1558.94	112.872	0.0724032	0.0481544	CI01006914	1070	2187	+	1118	-	GO:0016740	-	euNOG41615;veNOG11874	O	Rho-class_glutathione_S-transferase_[Danio_rerio]
CI01000388_00071304_00072471	880.945	21.0785	0.0239271	0.0095605	CI01000388	70827	75095	-	4269	-	-	-	veNOG25907	R	PREDICTED:_urokinase_plasminogen_activator_surface_receptor-like_[Danio_rerio]
CI01000354_00675687_00694631	10.2949	269.941	26.2209	0.0361006	CI01000354	675608	694774	+	19167	-	-	-	veNOG06612	T	tyrosine-protein_kinase_receptor_TYRO3_precursor_[Danio_rerio]
CI01000352_00969428_00970236	114.714	2.03985	0.0177821	0.0337614	CI01000352	969223	970236	-	1014	-	GO:0008236	-	veNOG00079	O	prostasin_precursor_[Danio_rerio]
CI01000344_00982486_01019957	26.4725	658.193	24.8633	0.0238818	CI01000344	982228	1020034	-	37807	-	GO:0016021;GO:0042802	-	veNOG00501	T	PREDICTED:_heparan_sulfate_proteoglycan-2_[Danio_rerio]
CI01000340_19267148_19271146	123.538	2.71981	0.0220159	0.0369854	CI01000340	19266637	19271146	-	4510	-	GO:0004613;GO:0005525;GO:0006094;GO:0009749;GO:0016301;GO:0016310;GO:0050801	K01596	veNOG03296	C	phosphoenolpyruvate_carboxykinase,_cytosolic_[Danio_rerio]
CI01000340_18138369_18161399	26.4725	579.319	21.8838	0.0301401	CI01000340	18135988	18161448	+	25461	-	GO:0005198	-	veNOG06073	W	PREDICTED:_whirlin-like_isoform_X2_[Danio_rerio]
CI01000340_06095704_06194498	8.82416	211.465	23.9643	0.0480726	CI01000340	6095704	6194498	-	98795	-	-	K08789	meNOG60190;veNOG10993	T	PREDICTED:_NUAK_family,_SNF1-like_kinase,_2_[Danio_rerio]
CI01000339_04742986_04767624	26.4725	469.166	17.7228	0.0439792	CI01000339	4742828	4770294	-	27467	-	GO:0001649;GO:0005578;GO:0005615;GO:0005925;GO:0007155;GO:0009611;GO:0009887;GO:0016020;GO:0030198;GO:0045545;GO:0050794;GO:0071396;GO:1901701	K06252	veNOG00393	W	PREDICTED:_integrin_beta-7-like_[Danio_rerio]
CI01000330_01209985_01218019	283.844	12.9191	0.0455147	0.0402483	CI01000330	1209519	1218019	-	8501	-	GO:0000975;GO:0003700;GO:0006355;GO:0045580;GO:1902037	K09447	veNOG03402	K	Irf11_protein_[Danio_rerio]
CI01000321_02550520_02559309	492.682	7155.13	14.5228	0.0399087	CI01000321	2549992	2559309	-	9318	-	GO:0003779;GO:0005856;GO:0007519;GO:0007626;GO:0016021	-	veNOG01568	Z	periplakin_[Danio_rerio]
CI01000321_01540466_01544669	0	91.7934	Inf	0.0287813	CI01000321	1540466	1545019	+	4554	-	GO:0005739;GO:0008748;GO:0043738;GO:0043826;GO:0043883;GO:0043914;GO:0052693;GO:0055114;GO:0071949	-	veNOG12045	HC	oxidoreductase_NAD-binding_domain-containing_protein_1_[Danio_rerio]
CI01000321_00649226_00658653	2025.14	80.2343	0.039619	0.0179984	CI01000321	649226	658950	+	9725	-	-	-	veNOG17252	R	PREDICTED:_uncharacterized_protein_LOC100334579_[Danio_rerio]
CI01000319_04759154_04760920	370.615	0	0	0.000336689	CI01000319	4759088	4760920	-	1833	-	GO:0005198;GO:0005882	K07604	veNOG01450	Z	AF397015_1_nuclear_lamin_LIII_[Danio_rerio]
CI01000319_00000067_00003612	1070.66	64.5954	0.060332	0.0383517	CI01000319	67	3830	+	3764	-	GO:0016740	K00799	veNOG11874	O	Rho-class_glutathione_S-transferase_[Danio_rerio]
CI01000306_11156216_11159574	185.307	4.07971	0.0220159	0.0235616	CI01000306	11155407	11159574	-	4168	-	GO:0006915;GO:0007165;GO:0044425;GO:0044707	K05146	veNOG15513;opiNOG23917	T	PREDICTED:_tumor_necrosis_factor_receptor_superfamily_member_9-like_isoform_X2_[Danio_rerio]
CI01000306_08868661_08869685	10843.4	709.189	0.0654027	0.0372275	CI01000306	8868182	8870046	-	1865	-	GO:0004602;GO:0006979;GO:0055114;GO:0098869	K00432	veNOG07610	O	Glutathione_peroxidase_4a_[Danio_rerio]
CI01000306_07716780_07727777	60.2984	1066.84	17.6927	0.0346609	CI01000306	7716750	7727854	-	11105	-	-	K06238	veNOG03777	W	PREDICTED:_collagen_alpha-1(V)_chain_[Danio_rerio]
CI01000306_01293889_01308316	125.009	1988.86	15.9097	0.0372348	CI01000306	1293668	1308316	+	14649	-	-	-	veNOG09612	Z	molecule_interacting_with_CasL_1_[Danio_rerio]
CI01000302_00156771_00157341	560.334	13.599	0.0242695	0.0117478	CI01000302	156720	157548	+	829	-	-	-	-	-	si:ch211-217k17.10_[Danio_rerio]
CI01000250_00200885_00206493	108.831	0.679951	0.00624775	0.0177708	CI01000250	200885	206727	+	5843	-	-	-	veNOG16139;veNOG28126;KOG4485	R	PREDICTED:_ankyrin_repeat_and_fibronectin_type-III_domain-containing_protein_1-like_[Danio_rerio]
CI01000196_00533928_00541821	29.4139	505.884	17.1988	0.0445304	CI01000196	533800	541834	+	8035	-	-	-	-	-	PREDICTED:_uncharacterized_protein_LOC100006531_[Danio_rerio]
CI01000146_01073746_01089010	2.94139	138.71	47.1581	0.039289	CI01000146	1073746	1089298	+	15553	-	GO:0016787;GO:0046856	K01106	veNOG01846	I	type_I_inositol-1,4,5-trisphosphate_5-phosphatase_[Danio_rerio]
CI01000140_00043760_00065477	0	77.5145	Inf	0.0414629	CI01000140	42900	65477	-	22578	-	GO:0001191;GO:0003677;GO:0005634;GO:0006357;GO:0071466	K09094	veNOG06749	K	PREDICTED:_uncharacterized_protein_LOC101883482_[Danio_rerio]
CI01000116_00770505_00787594	86.7709	0	0	0.014877	CI01000116	769813	788933	-	19121	-	-	-	veNOG08091	T	PREDICTED:_janus_kinase_and_microtubule-interacting_protein_3-like_isoform_X4_[Danio_rerio]
CI01000115_01979913_01986183	216.192	6.79951	0.0314513	0.0306942	CI01000115	1979665	1986183	-	6519	-	GO:0001878;GO:0004128;GO:0005739;GO:0016021;GO:0016126;GO:0055114;GO:0071949	K00326	veNOG08023	C	PREDICTED:_cytochrome_b5_reductase_4_isoform_X2_[Danio_rerio]
CI01000098_02167217_02267829	4.41208	235.943	53.4766	0.0187453	CI01000098	2167217	2267829	+	100613	-	GO:0005509;GO:0005886;GO:0007156;GO:0016021	K07597	veNOG00793	S	PREDICTED:_protocadherin_2_alpha_b_12_isoform_X4_[Danio_rerio]
CI01000096_00355184_00384451	5.88277	268.581	45.6555	0.0193297	CI01000096	354156	384451	-	30296	-	GO:0006024;GO:0006486;GO:0007420;GO:0009653;GO:0009790;GO:0009888;GO:0015012;GO:0030176;GO:0033692;GO:0046872;GO:0046983;GO:0050508;GO:0050509	-	veNOG14272;KOG1021	MWG	exostosin-2_[Danio_rerio]
CI01000082_04166987_04239812	0	87.0338	Inf	0.0323408	CI01000082	4166065	4239812	-	73748	-	GO:0065007	K12491	veNOG05502	T	uncharacterized_protein_LOC436988_[Danio_rerio]
CI01000082_01885169_01923048	238.252	2.03985	0.00856174	0.00646516	CI01000082	1884321	1925600	-	41280	-	GO:0004134;GO:0004135;GO:0005634;GO:0005737;GO:0005978;GO:0005980;GO:0016234;GO:0030247;GO:0031593	K01196	veNOG01197	G	PREDICTED:_uncharacterized_protein_LOC100535774_[Danio_rerio]
CI01000082_00139607_00140545	85.3002	0.679951	0.00797127	0.0312858	CI01000082	139450	140647	-	1198	-	GO:0005215;GO:0006810;GO:0008289	K03098	veNOG17884;veNOG00238	M	apolipoprotein_D-like_precursor_[Danio_rerio]
CI01000082_00006949_00016121	216.192	3176.05	14.6909	0.0406304	CI01000082	6949	16316	+	9368	-	GO:0004998;GO:0005886;GO:0006879;GO:0006898;GO:0016021;GO:0033572;GO:0042541	-	veNOG10999	T	PREDICTED:_inactive_N-acetylated-alpha-linked_acidic_dipeptidase-like_protein_2-like_[Danio_rerio]
CI01000069_03612923_03614657	94.1244	0	0	0.012122	CI01000069	3612747	3614739	+	1993	-	GO:0005623;GO:0006826;GO:0006879;GO:0008199	K00522	veNOG07200	P	uncharacterized_protein_LOC559095_[Danio_rerio]
CI01000069_03032171_03032924	1295.68	68.6751	0.0530031	0.0304534	CI01000069	3031990	3032924	-	935	-	-	-	veNOG19792	S	PREDICTED:_fragaceatoxin_C_[Danio_rerio]
CI01000069_00197131_00227540	0	223.704	Inf	0.00357174	CI01000069	197089	227924	-	30836	-	GO:0006024;GO:0008375;GO:0016020;GO:0030158;GO:0030166;GO:0048701	K00771	veNOG07381	G	PREDICTED:_beta-1,3-galactosyl-O-glycosyl-glycoprotein_beta-1,6-N-acetylglucosaminyltransferase_4-like_[Danio_rerio]
CI01000062_02400091_02406400	407.382	12.2391	0.0300434	0.0188191	CI01000062	2399754	2406400	-	6647	-	-	K13809	veNOG06057	F	PREDICTED:_UMP-CMP_kinase_2,_mitochondrial_[Danio_rerio]
CI01000059_07672145_07678612	0	72.7548	Inf	0.0473456	CI01000059	7671934	7678825	+	6892	-	-	-	veNOG07530	R	suppressor_APC_domain-containing_protein_2_[Danio_rerio]
CI01000058_03136045_03137264	427.972	8.15942	0.0190653	0.00970308	CI01000058	3135699	3137264	-	1566	-	GO:0005201;GO:0005578;GO:0005615;GO:0007409;GO:0008201;GO:0070062	K08125	veNOG03782	R	relaxin_receptor_1_[Danio_rerio]
CI01000051_01502977_01503138	64.7105	0	0	0.0302524	CI01000051	1502843	1503263	+	421	-	-	-	-	-	-
CI01000051_00638200_00720543	26.4725	468.486	17.6971	0.0440922	CI01000051	638200	720543	+	82344	-	GO:0000287;GO:0004674;GO:0005515;GO:0005524;GO:0005737;GO:0005886;GO:0005911;GO:0006468;GO:0016477;GO:0031032;GO:0031252;GO:0031532;GO:0035556;GO:0042641;GO:0070062	K16307	veNOG07927	T	PREDICTED:_STE20-like_kinase_a_isoform_X1_[Danio_rerio]
CI01000047_05927095_05951348	0	83.634	Inf	0.0352558	CI01000047	5927095	5951356	+	24262	-	GO:0065007	-	veNOG02438	T	PREDICTED:_rho_GTPase-activating_protein_7_isoform_X2_[Danio_rerio]
CI01000046_06605188_06611590	5.88277	169.988	28.8959	0.0479702	CI01000046	6605188	6611714	+	6527	-	GO:0016020	K08183	veNOG09960	G	monocarboxylate_transporter_10_[Danio_rerio]
CI01000043_07301810_07355783	33.8259	532.402	15.7395	0.0494827	CI01000043	7301810	7355783	+	53974	-	-	-	veNOG11268	S	PREDICTED:_piezo-type_mechanosensitive_ion_channel_component_2-like_[Danio_rerio]
CI01000043_06521172_06566044	0	206.705	Inf	0.00432039	CI01000043	6521172	6566044	+	44873	-	-	K08622	veNOG12289	O	PREDICTED:_thrombospondin-2_[Danio_rerio]
CI01000041_00436899_00449463	1319.21	88.3937	0.0670049	0.0436293	CI01000041	436899	449471	+	12573	-	GO:0004842;GO:0005622;GO:0007250;GO:0008270;GO:0016567;GO:0042981;GO:0046330	-	veNOG02397;opiNOG21586	T	PREDICTED:_TNF_receptor-associated_factor_5,_partial_[Danio_rerio]
CI01000039_08302787_08303257	1122.14	42.8369	0.0381744	0.0186746	CI01000039	8302787	8303472	+	686	-	-	-	veNOG23426	O	ubquitin-like-protein-1_[Danio_rerio]ubquitin-like protein 1
CI01000039_04058417_04059141	64.7105	0	0	0.0302524	CI01000039	4058343	4059503	+	1161	-	GO:0006935;GO:0042056	K12672	opiNOG38738;veNOG24954	R	CXC_chemokine_64_precursor_[Danio_rerio]
CI01000039_04048342_04049635	94.1244	0.679951	0.00722397	0.0249815	CI01000039	4048079	4049963	+	1885	-	GO:0002690;GO:0005615;GO:0006954;GO:0006955;GO:0007186;GO:0008009;GO:0032496;GO:0042127;GO:0045236;GO:0070098	-	veNOG25419	W	C-X-C_motif_chemokine_10-like_[Danio_rerio]
CI01000039_03802776_03816031	30.8846	522.883	16.9302	0.0449737	CI01000039	3801950	3816031	-	14082	-	-	-	veNOG12066	Z	cortactin_[Danio_rerio]
CI01000037_03800223_03800920	950.068	55.756	0.0586863	0.037575	CI01000037	3799799	3802927	-	3129	-	GO:0005525;GO:0007264;GO:2000785	K07911	veNOG16634	U	PREDICTED:_ras-related_protein_Rab-20_isoform_X1_[Danio_rerio]
CI01000034_04282490_04284734	17.6483	325.017	18.4163	0.0495292	CI01000034	4282490	4285536	+	3047	-	GO:0005525;GO:0016021	-	veNOG10094	S	PREDICTED:_GTPase_IMAP_family_member_7-like_[Danio_rerio]
CI01000030_05840894_05884329	39.7087	692.19	17.4317	0.0394028	CI01000030	5840894	5884329	+	43436	-	GO:0005506;GO:0016705;GO:0031418;GO:0055114	-	veNOG07646	O	synaptonemal_complex_protein_SC65_[Danio_rerio]
CI01000029_05104260_05107686	1792.78	123.751	0.0690277	0.0441142	CI01000029	5103219	5107804	+	4586	-	GO:0000122;GO:0001710;GO:0001889;GO:0005125;GO:0005160;GO:0005615;GO:0006461;GO:0007368;GO:0008083;GO:0009950;GO:0010862;GO:0021703;GO:0022008;GO:0030509;GO:0030903;GO:0040007;GO:0042664;GO:0042803;GO:0042981;GO:0043408;GO:0045168;GO:0046982;GO:0048264;GO:0055015;GO:0060030;GO:0060395;GO:0060876;GO:0061131;GO:0070700;GO:0090008	K04662	veNOG05259	T	PREDICTED:_transforming_growth_factor_beta-1-like_isoform_2_[Danio_rerio]
CI01000027_08483034_08503082	202.956	2868.03	14.1313	0.0435225	CI01000027	8482939	8503082	-	20144	-	GO:0005198;GO:0005882;GO:0060047;GO:0090342	K12641	veNOG03211	YD	PREDICTED:_neurofilament_medium_polypeptide_isoform_X1_[Danio_rerio]
CI01000020_03370073_03375747	317.67	14.9589	0.0470896	0.0395709	CI01000020	3369861	3375747	-	5887	-	GO:0005887;GO:0009986;GO:0019899;GO:0045747;GO:0051604;GO:0090002;GO:0097197	K17346	veNOG06060	S	PREDICTED:_CD82_antigen_isoform_X1_[Danio_rerio]
CI01000016_05966893_05982233	0	108.112	Inf	0.0199479	CI01000016	5964215	5982645	+	18431	-	-	-	veNOG04301	H	PREDICTED:_iporin-like_[Danio_rerio]
CI01000016_03638070_03640560	97.0658	2.03985	0.0210152	0.0479744	CI01000016	3636790	3641199	+	4410	-	-	-	-	-	-
CI01000015_07985112_08038559	23.5311	546.001	23.2034	0.0284115	CI01000015	7985112	8038559	-	53448	-	GO:0004874;GO:0004879;GO:0005667;GO:0005737;GO:0009636;GO:0034753;GO:0043565;GO:0045944;GO:0046983;GO:0071407;GO:0071466	-	veNOG08509	K	hypoxia-inducible_factor_3-alpha_[Danio_rerio]
CI01000013_11389357_11391382	5.88277	167.268	28.4335	0.0494725	CI01000013	11389357	11391382	+	2026	-	-	-	veNOG03557;veNOG30448	RZ	novel_protein_similar_to_vertebrate_anillin,_actin_binding_protein_(scraps_homolog,_Drosophila)_(ANLN)_[Danio_rerio]
CI01000013_06301721_06305684	200.014	8.15942	0.0407942	0.0442279	CI01000013	6301547	6305684	-	4138	-	GO:0005623	K05235	veNOG10679;opiNOG17269	R	PREDICTED:_neurotensin/neuromedin_N-like_[Danio_rerio]
CI01000012_04488201_04489863	792.704	31.9577	0.0403148	0.0221338	CI01000012	4488201	4489897	+	1697	-	GO:0016021	-	veNOG25694;veNOG27078;veNOG24596	S	interferon_alpha-inducible_protein 27-like_[Danio_rerio]
CI01000009_13549003_13580198	2.94139	132.591	45.0775	0.0430227	CI01000009	13549003	13580233	+	31231	-	-	K06483	veNOG03195	W	PREDICTED:_integrin_alpha-7_[Danio_rerio]
CI01000006_10096004_10116009	2.94139	189.026	64.2644	0.0206639	CI01000006	10095884	10116009	-	20126	-	GO:0004725;GO:0016021;GO:0035335;GO:0045859;GO:0060027;GO:0060041	K18032	veNOG15780	T	protein_tyrosine_phosphatase_epsilon_B_[Danio_rerio]
CI01000006_06146799_06148260	52.945	0	0	0.0475978	CI01000006	6146729	6148405	+	1677	-	GO:0003950;GO:0005737;GO:0051607	-	veNOG24509	S	uncharacterized_protein_LOC566907_[Danio_rerio]
CI01000005_06623484_06646729	1919.25	84.314	0.0439306	0.0214188	CI01000005	6623344	6646729	-	23386	-	GO:0005524;GO:0005887;GO:0008514;GO:0015711;GO:0042626;GO:0042908;GO:0042910;GO:0055085	K05666	veNOG12135	Q	TAP2_[Danio_rerio]
CI01000004_11666900_11667179	844.178	43.5169	0.0515494	0.0316542	CI01000004	11666900	11667556	+	657	-	-	-	-	-	-
CI01000004_07829094_07830772	322.082	17.6787	0.0548889	0.0480781	CI01000004	7829003	7830813	-	1811	-	-	K05504	veNOG15906	T	southpaw_precursor_[Danio_rerio]
CI01000004_04594923_04600816	226.487	9.51932	0.0420303	0.0419536	CI01000004	4594690	4600840	-	6151	-	GO:0005615;GO:0006811;GO:0046872;GO:0055072	K14736	veNOG01926	P	otolith_matrix_protein_1_precursor_[Danio_rerio]
CI01000001_08365139_08380569	0	157.749	Inf	0.00825724	CI01000001	8364229	8380694	+	16466	-	GO:0004725;GO:0005737;GO:0006470;GO:0048703	K07293	veNOG03404	T	protein_tyrosine_phosphatase_H1_[Danio_rerio]
CI01000001_05902661_05905496	75.0054	1130.76	15.0757	0.0437608	CI01000001	5902370	5905786	+	3417	-	-	-	veNOG05042;veNOG28736	Z	actinin_alpha_3b_[Danio_rerio]
CI01000001_05814686_05836203	0	131.231	Inf	0.0127517	CI01000001	5814646	5837238	+	22593	-	-	K04437	veNOG05042	Z	PREDICTED:_spectrin_beta_chain,_non-erythrocytic_5-like_[Danio_rerio]
CI01000001_00500347_00500698	263.254	3.39976	0.0129144	0.00895994	CI01000001	500083	500698	-	616	-	GO:0005739;GO:0016021;GO:2001238	-	veNOG24744;veNOG35201	ST	uncharacterized_protein_LOC568476_[Danio_rerio]
CI01000000_06015043_06020725	455.915	27.1981	0.059656	0.0467129	CI01000000	6014844	6020725	-	5882	-	-	-	spriNOG04464;veNOG05857	S	uncharacterized_protein_LOC100189619_[Danio_rerio]

## Sheet: DESeq.8h_VS_24h
ID	A2	A4	foldchange	padj	chromosome	start	end	direction	length	Name	GO	KEGG	eggNOG	eggNOG Class	Description
CI01180000_11469674_11492740	82.9257	528.473	6.37285	0.00497924	CI01180000	11469674	11494417	+	24744	-	GO:0016579;GO:0036459	-	veNOG04962	O	PREDICTED:_inactive_ubiquitin_carboxyl-terminal_hydrolase_53-like_[Danio_rerio]
CI01180000_07379273_07380075	7.5387	80.6505	10.6982	0.0213907	CI01180000	7379273	7380075	-	803	-	-	-	veNOG31712	S	PREDICTED:_uncharacterized_protein_LOC100535981_[Danio_rerio]
CI01180000_07365562_07368471	4.71169	68.9774	14.6396	0.0179545	CI01180000	7365562	7368471	-	2910	-	-	-	veNOG16814	S	PREDICTED:_uncharacterized_protein_LOC100535981_[Danio_rerio]
CI01180000_06839627_06853120	2.82701	192.076	67.9429	1.91787e-05	CI01180000	6839627	6853707	+	14081	-	-	-	veNOG02771;veNOG12992	U	PREDICTED:_uncharacterized_protein_LOC101883199_[Danio_rerio]
CI01180000_06190134_06283760	5.65403	165.546	29.2793	0.000278594	CI01180000	6190134	6283760	-	93627	-	-	K04936	veNOG09030	P	PREDICTED:_potassium_channel_subfamily_T_member_1_isoform_X2_[Danio_rerio]
CI01180000_05770782_05772080	30.1548	1021.93	33.8894	7.74804e-07	CI01180000	5770782	5772485	-	1704	-	GO:0003723;GO:0051607	-	veNOG10881;KOG1124	R	LOC795096_protein_[Danio_rerio]
CI01180000_04970618_04977149	1490.78	6576.2	4.41125	0.0113399	CI01180000	4970618	4977149	-	6532	-	-	K08669	veNOG11092	O	PREDICTED:_serine_protease_HTRA2,_mitochondrial-like_[Danio_rerio]
CI01180000_04302604_04322081	666.233	2223.19	3.33696	0.0402062	CI01180000	4302604	4322315	+	19712	-	-	-	veNOG07319	S	uncharacterized_protein_LOC556058_[Danio_rerio]
CI01180000_04082957_04114030	0	30.7745	Inf	0.0272214	CI01180000	4082957	4114030	-	31074	-	GO:0005007;GO:0005524;GO:0005886;GO:0006468;GO:0006915;GO:0008284;GO:0008543;GO:0016021	K05094	veNOG02194	T	receptor_tyrosine_kinase_Kdr_[Danio_rerio]
CI01180000_00955725_01050852	253.489	38.2029	0.150708	0.00963975	CI01180000	955725	1051826	+	96102	-	-	-	veNOG05084;KOG3686	T	PREDICTED:_rap1_GTPase-activating_protein_1-like_[Danio_rerio]
CI01180000_00507815_00529341	563.518	1792.35	3.18065	0.0495719	CI01180000	507815	529341	-	21527	-	-	K20283	veNOG01778	U	PREDICTED:_golgin_subfamily_A_member_4_isoform_X2_[Danio_rerio]
CI01159277_00000156_00003296	0	27.591	Inf	0.0387941	CI01159277	156	3545	+	3390	-	-	-	veNOG05987	W	PREDICTED:_novel_protein_similar_to_vertebrate_contactin_associated_protein_family_[Danio_rerio]
CI01154971_00000219_00002467	380.704	2526.7	6.6369	0.00187398	CI01154971	56	2467	-	2412	-	GO:0004768;GO:0005506;GO:0005789;GO:0006636;GO:0016021;GO:0055114	-	veNOG03325	I	stearoyl-CoA_desaturase_b_[Danio_rerio]
CI01139972_00000649_00000927	4.71169	57.3043	12.1622	0.0361305	CI01139972	649	927	+	279	-	-	-	veNOG02570;KOG1922	TZ	-
CI01090678_00000733_00001345	18.8468	125.221	6.64414	0.0261212	CI01090678	733	1345	+	613	-	GO:0005509	-	veNOG01679	R	nucleobindin-1_precursor_[Danio_rerio]
CI01087152_00000779_00001379	1.88468	151.75	80.518	4.60013e-05	CI01087152	779	1515	+	737	-	-	-	-	-	-
CI01077938_00000186_00001413	2.82701	555.003	196.321	4.54625e-09	CI01077938	186	1413	-	1228	-	-	-	veNOG22493	S	IL-1Ra_protein_[Danio_rerio]
CI01069784_00002733_00003086	20.7314	166.607	8.03645	0.00992136	CI01069784	2733	3754	+	1022	-	GO:0005381;GO:0005385;GO:0005886;GO:0008270;GO:0010039;GO:0016021;GO:0034755;GO:0035162;GO:0042541;GO:0043362;GO:0046688;GO:0055072;GO:0071577	-	veNOG04467	P	S39A1_DANRE_RecName:_Full=Zinc_transporter_ZIP1;_AltName:_Full=DrZIP1;_AltName:_Full=Solute_carrier_family_39_member_1;_AltName:_Full=Zrt-_and_Irt-like_protein_1;_Short=ZIP-1
CI01065097_00001499_00009160	1.88468	62.6103	33.2207	0.00767956	CI01065097	1079	9175	+	8097	-	GO:0001570;GO:0001701;GO:0003007;GO:0003723;GO:0003735;GO:0006412;GO:0007296;GO:0007569;GO:0008270;GO:0015935;GO:0016607;GO:0045944;GO:0048146;GO:0048589;GO:0048844	-	veNOG07745;euNOG32521	KS	PREDICTED:_zinc_finger_MIZ_domain-containing_protein_2_isoform_X2_[Danio_rerio]
CI01062162_00000443_00007828	363.742	1452.77	3.99396	0.0210835	CI01062162	443	7828	-	7386	-	GO:0003779;GO:0007010	-	veNOG14479	Z	gelsolin_b_[Danio_rerio]
CI01059801_00002457_00002647	48.0592	931.726	19.387	1.54525e-05	CI01059801	2408	2647	-	240	-	GO:0005506;GO:0008395;GO:0016021;GO:0016712;GO:0020037;GO:0055114	-	opiNOG07534	Q	PREDICTED:_cytochrome_P450_2B15_[Danio_rerio]
CI01025188_00000170_00001069	162.082	19.1014	0.11785	0.00922599	CI01025188	170	1069	+	900	-	GO:0000097;GO:0005506;GO:0005829;GO:0017172;GO:0019451;GO:0042412;GO:0055114	K00456	veNOG10240	E	cysteine_dioxygenase_type_1_[Danio_rerio]
CI01014348_00000681_00002662	26.3855	145.383	5.50997	0.0337008	CI01014348	681	2662	-	1982	-	GO:0007409	-	veNOG11812	S	spatacsin_isoform_1_[Danio_rerio]
CI01012525_00000065_00000439	617.231	141.138	0.228664	0.0199041	CI01012525	65	707	+	643	-	GO:0005524;GO:0005634;GO:0005737;GO:0009408;GO:0009410;GO:0046686;GO:0048593	-	veNOG06961	O	Zgc:174006_protein_[Danio_rerio]
CI01000637_00000433_00003236	149.832	784.22	5.23401	0.00857654	CI01000637	433	3236	+	2804	-	GO:0004222;GO:0005509;GO:0006508;GO:0008270;GO:0031012;GO:0048246	-	veNOG02880;KOG1565	OW	PREDICTED:_matrix_metalloproteinase-23-like,_partial_[Danio_rerio]
CI01000388_00071304_00072471	29.2125	311.99	10.68	0.00127863	CI01000388	70827	75095	-	4269	-	-	-	veNOG25907	R	PREDICTED:_urokinase_plasminogen_activator_surface_receptor-like_[Danio_rerio]
CI01000353_01135934_01142509	31.0971	327.908	10.5446	0.00123023	CI01000353	1135396	1143064	-	7669	-	-	K04724	veNOG08750	D	PREDICTED:_caspase-8_[Danio_rerio]
CI01000352_00153517_00154608	761.409	180.402	0.236932	0.0207246	CI01000352	153346	155093	+	1748	-	-	-	veNOG21435	O	PREDICTED:_heat_shock_protein_beta-8_isoform_X1_[Danio_rerio]
CI01000351_01829735_01856283	4.71169	177.219	37.6126	0.000112817	CI01000351	1829611	1856283	-	26673	-	GO:0005829;GO:0007009;GO:0008093;GO:0015629;GO:0030838;GO:0046626;GO:0051017;GO:0051764;GO:2000251	K20127	veNOG06690	Z	brain-specific_angiogenesis_inhibitor_1-associated_protein_2-like_protein_2_[Danio_rerio]
CI01000350_02455868_02456244	34.8665	246.196	7.06112	0.00800374	CI01000350	2454846	2456244	-	1399	-	GO:0001565;GO:0005096;GO:0005737;GO:0021623;GO:0043547;GO:0046872;GO:0051056	-	KOG1453;veNOG01870	T	PREDICTED:_N-chimaerin-like_[Danio_rerio]
CI01000350_02415191_02431871	123.446	684.468	5.54467	0.00729581	CI01000350	2414790	2432090	-	17301	-	GO:0001565;GO:0005096;GO:0005737;GO:0008045;GO:0021623;GO:0043547;GO:0046872;GO:0046875;GO:0048013;GO:0050770;GO:0051056	-	veNOG12374	T	protein_kinase_C_beta_type_[Danio_rerio]
CI01000350_02354682_02377492	309.087	1998.22	6.46493	0.00227049	CI01000350	2354130	2377492	-	23363	-	GO:0016020;GO:0044763	-	veNOG08707	T	PREDICTED:_integral_membrane_protein_GPR155_isoform_X2_[Danio_rerio]
CI01000348_00398693_00428682	85.7527	382.029	4.455	0.024621	CI01000348	398693	428682	-	29990	-	-	-	opiNOG75158;euNOG26860;opiNOG72467;KOG4308;opiNOG72831	RS	RAN_GTPase_activating_protein_1_[Danio_rerio]
CI01000347_01347510_01349981	1032.8	4020.85	3.89315	0.0202758	CI01000347	1347510	1350578	+	3069	-	GO:0005887;GO:0007166;GO:0043473	K17293	veNOG15751	S	PREDICTED:_tetraspanin-3_[Danio_rerio]
CI01000347_00576004_00576843	1894.1	6271.64	3.31115	0.0384083	CI01000347	575394	577474	-	2081	-	GO:0000987;GO:0001878;GO:0003700;GO:0005634;GO:0006355;GO:0009617;GO:0010628;GO:0044030;GO:0060416	K10048	NOG56529;veNOG04629	ZK	PREDICTED:_CCAAT/enhancer-binding_protein_beta-like_[Danio_rerio]
CI01000346_00049541_00058245	147.947	27.591	0.186492	0.0359403	CI01000346	49541	59049	+	9509	-	GO:0008643;GO:0009986;GO:0016021;GO:0022891;GO:0034612;GO:0055085	K07191	veNOG08065	G	PREDICTED:_solute_carrier_family_2,_facilitated_glucose_transporter_member_10_isoform_X1_[Danio_rerio]
CI01000345_00736993_00752689	19.7891	111.425	5.63063	0.045416	CI01000345	736993	752736	+	15744	-	GO:0009266;GO:0009416;GO:0042752;GO:0071542	K02633	veNOG03468	T	aryl_hydrocarbon_receptor_nuclear_translocator-like_protein_2_[Danio_rerio]
CI01000344_02065294_02066962	575.768	1964.26	3.41155	0.0374733	CI01000344	2065294	2067192	-	1899	-	GO:0000266;GO:0016021	K17969	veNOG02848	U	PREDICTED:_mitochondrial_fission_1_protein_[Danio_rerio]
CI01000344_01857897_01860223	4.71169	74.2834	15.7658	0.0132102	CI01000344	1857897	1860453	+	2557	-	-	-	veNOG23840;opiNOG39963	S	-
CI01000344_00911013_00918153	61.2519	263.175	4.2966	0.0367281	CI01000344	909649	918415	-	8767	-	-	K10703	veNOG15809	R	novel_protein_(zgc:63632)_[Danio_rerio]
CI01000343_00658397_00667480	0.942338	77.4669	82.2072	0.00126841	CI01000343	658397	667480	-	9084	-	-	-	opiNOG72831;veNOG06420;opiNOG28540;opiNOG75158	R	PREDICTED:_nucleotide-binding_oligomerization_domain-containing_protein_1_[Danio_rerio]
CI01000340_19456344_19458688	53.7132	383.09	7.13213	0.00439761	CI01000340	19456031	19458688	-	2658	-	GO:0000422;GO:0001666;GO:0031307	-	veNOG12719	S	PREDICTED:_FUN14_domain-containing_protein_1_isoform_X1_[Danio_rerio]
CI01000340_19449639_19451067	826.43	200.565	0.242689	0.0220255	CI01000340	19449639	19451261	+	1623	-	-	-	-	-	-
CI01000340_19267148_19271146	3.76935	78.5281	20.8333	0.0071584	CI01000340	19266637	19271146	-	4510	-	GO:0004613;GO:0005525;GO:0006094;GO:0009749;GO:0016301;GO:0016310;GO:0050801	K01596	veNOG03296	C	phosphoenolpyruvate_carboxykinase,_cytosolic_[Danio_rerio]
CI01000340_19115929_19119348	597.442	8187.09	13.7036	2.97341e-05	CI01000340	19115605	19119348	-	3744	-	GO:0000978;GO:0001077;GO:0001666;GO:0003714;GO:0005737;GO:0006355;GO:0036488;GO:0046890;GO:0070059;GO:1990617;GO:1990622	-	KOG3119;NOG90057;veNOG34187;veNOG13289	SK	DNA-damage-inducible_transcript_3_[Danio_rerio]
CI01000340_17113868_17121061	81.041	6.36715	0.0785669	0.0162224	CI01000340	17113684	17121130	+	7447	-	GO:0005615;GO:0006629;GO:0008289	K08761	veNOG02301	V	PREDICTED:_lipopolysaccharide-binding_protein_[Danio_rerio]
CI01000340_16184729_16192901	2.82701	218.605	77.3273	7.43835e-06	CI01000340	16184043	16192901	-	8859	-	GO:0004252;GO:0006508;GO:0006954;GO:0030282	-	veNOG00102;opiNOG17028	TR	PREDICTED:_duodenase-1_[Danio_rerio]
CI01000340_15614801_15623230	1005.47	257.869	0.256465	0.0255729	CI01000340	15614727	15623456	-	8730	-	-	K17766	veNOG14523	U	tetratricopeptide_repeat_protein_12_[Danio_rerio]
CI01000340_15485064_15523920	135.697	9.55072	0.0703829	0.00353246	CI01000340	15485064	15523920	+	38857	-	GO:0001525;GO:0001817;GO:0001934;GO:0002376;GO:0007169;GO:0010595;GO:0016020;GO:0016043;GO:0018193;GO:0030155;GO:0030971;GO:0034613;GO:0042221;GO:0043066;GO:0044421;GO:0044464;GO:0044710;GO:0044765;GO:0048513;GO:0051224;GO:0060341;GO:0065009;GO:1902533	-	veNOG00776	R	PREDICTED:_angiopoietin-related_protein_2-like_[Danio_rerio]
CI01000340_13489016_13506783	2.82701	59.4267	21.021	0.0158129	CI01000340	13489016	13506792	+	17777	-	GO:0004668;GO:0005509;GO:0005737;GO:0018101	K01481	veNOG11610	R	protein-arginine_deiminase_type-2_[Danio_rerio]
CI01000340_10644426_10645811	36.7512	165.546	4.5045	0.0489909	CI01000340	10644426	10645850	+	1425	-	GO:0004602;GO:0005615;GO:0006979;GO:0009635;GO:0055114;GO:0098869	K00432	veNOG07610	O	Glutathione_peroxidase_4a_[Danio_rerio]
CI01000340_09632037_09635287	116.85	13.7955	0.118062	0.0170339	CI01000340	9631475	9635580	-	4106	-	GO:0006308;GO:0016888	K03424	veNOG10115	L	Zgc:194021_protein_[Danio_rerio]
CI01000340_08780601_08789689	32.0395	167.668	5.23317	0.0323855	CI01000340	8780601	8789794	-	9194	-	-	K11408	COG0123;opiNOG01576;veNOG03436	QB	histone_deacetylase_3_[Danio_rerio]
CI01000340_08007878_08016645	745.389	2467.27	3.31004	0.0410181	CI01000340	8007697	8017282	-	9586	-	GO:0016829;GO:0030170	-	veNOG06238;opiNOG00132	E	cystathionase_(cystathionine_gamma-lyase),_like_[Danio_rerio]
CI01000340_04685622_04711254	32.0395	214.361	6.69051	0.0115417	CI01000340	4685450	4711254	-	25805	-	GO:0007399;GO:0016021;GO:0043010;GO:0048839	K05062	veNOG15008	T	leptin_receptor_precursor_[Danio_rerio]
CI01000340_04403305_04410695	25.4431	406.436	15.9743	0.000157852	CI01000340	4403156	4410695	-	7540	-	GO:0005543;GO:0008017;GO:0017124;GO:0030122;GO:0043195;GO:0048260;GO:0097320	K20065	veNOG04025	D	PREDICTED:_FCH_domain_only_1_[Danio_rerio]
CI01000339_07972005_07977034	25.4431	135.832	5.33867	0.0397609	CI01000339	7971967	7977034	-	5068	-	GO:0005507;GO:0010038;GO:0016021	K03926	KOG3338;veNOG21629	P	protein_CutA_homolog_precursor_[Danio_rerio]
CI01000339_06743958_06745822	728.427	2311.27	3.17297	0.0485712	CI01000339	6743913	6746434	+	2522	-	GO:0005759;GO:0006879;GO:0008198;GO:0036455;GO:0044571;GO:0051537;GO:0051539;GO:0097428	-	veNOG00966	C	iron-sulfur_cluster_assembly_enzyme_[Danio_rerio]
CI01000339_05968915_05972679	263.855	1399.71	5.30486	0.00634932	CI01000339	5968330	5973090	+	4761	-	GO:0003975;GO:0005789;GO:0006047;GO:0006487;GO:0008963;GO:0016021;GO:0019348	K01001	veNOG01061	G	UDP-N-acetylglucosamine--dolichyl-phosphate_N-acetylglucosaminephosphotransferase_[Danio_rerio]
CI01000339_05935601_05965650	33.9242	183.586	5.41166	0.0264992	CI01000339	5935360	5965650	-	30291	-	-	-	veNOG12401	S	PREDICTED:_C2_domain-containing_protein_2-like_[Danio_rerio]
CI01000339_05853559_05857997	151.716	916.869	6.04331	0.00427084	CI01000339	5853295	5857997	-	4703	-	GO:0000977;GO:0000981;GO:0005634;GO:0006357	-	veNOG16269	K	PREDICTED:_cyclic_AMP-dependent_transcription_factor_ATF-4_isoform_X1_[Danio_rerio]
CI01000339_04742986_04767624	650.213	96.5684	0.148518	0.00338434	CI01000339	4742828	4770294	-	27467	-	GO:0001649;GO:0005578;GO:0005615;GO:0005925;GO:0007155;GO:0009611;GO:0009887;GO:0016020;GO:0030198;GO:0045545;GO:0050794;GO:0071396;GO:1901701	K06252	veNOG00393	W	PREDICTED:_integrin_beta-7-like_[Danio_rerio]
CI01000339_04452471_04455536	113.081	512.555	4.53266	0.0191457	CI01000339	4452471	4455818	+	3348	-	GO:0000907;GO:0005506;GO:0018602;GO:0019798;GO:0031418;GO:0034792;GO:0043734;GO:0052634;GO:0052635;GO:0055114	-	veNOG00532	O	PREDICTED:_2-oxoglutarate_and_iron-dependent_oxygenase_domain-containing_protein_2_isoform_X2_[Danio_rerio]
CI01000339_04441515_04447089	81.041	772.547	9.53279	0.000611395	CI01000339	4441366	4447089	-	5724	-	GO:0002481;GO:0002485;GO:0002489;GO:0002591;GO:0005524;GO:0005765;GO:0015440;GO:0015833;GO:0016021;GO:0055085	K05656	veNOG06227	U	Abcg2c_protein_[Danio_rerio]
CI01000339_04347010_04347312	225.219	1104.7	4.90501	0.00969476	CI01000339	4345953	4347394	-	1442	-	-	-	veNOG21226	S	thyroid_cancer-1_[Danio_rerio]
CI01000339_03092627_03099083	0.942338	49.876	52.9279	0.0107209	CI01000339	3092627	3099210	+	6584	-	GO:0003777;GO:0005524;GO:0005874;GO:0007018;GO:0008017	-	opiNOG05510;veNOG15390	Z	PREDICTED:_kinesin_heavy_chain-like_[Danio_rerio]
CI01000338_00614914_00615525	2115.55	7484.58	3.53789	0.0291516	CI01000338	614432	615585	-	1154	-	GO:0005634;GO:0043066;GO:2001020	-	veNOG23534	S	PREDICTED:_uncharacterized_protein_LOC100332027_[Danio_rerio]
CI01000337_01414112_01424536	130.985	636.715	4.86098	0.0129364	CI01000337	1413702	1426198	-	12497	-	GO:0016021	-	opiNOG02032;veNOG03066	SR	LMBR1_domain_containing_2a_[Danio_rerio]
CI01000330_03651998_03657102	2015.66	263.175	0.130565	0.000991665	CI01000330	3651862	3658416	-	6555	-	GO:0005524;GO:0006457;GO:0009408;GO:0031072;GO:0046872;GO:0051082	K09505	veNOG08729	O	PREDICTED:_dnaJ_homolog_subfamily_C_member_7-like_[Danio_rerio]
CI01000330_01525860_01549760	0	72.161	Inf	0.000568396	CI01000330	1525860	1550534	+	24675	-	GO:0004872;GO:0016021;GO:0043009;GO:0051180;GO:0051183	-	veNOG00206	I	uncharacterized_protein_LOC100000104_[Danio_rerio]
CI01000330_01209985_01218019	17.9044	140.077	7.82361	0.014434	CI01000330	1209519	1218019	-	8501	-	GO:0000975;GO:0003700;GO:0006355;GO:0045580;GO:1902037	K09447	veNOG03402	K	Irf11_protein_[Danio_rerio]
CI01000330_00514166_00689989	2.82701	43.5088	15.3904	0.0489131	CI01000330	514166	690328	+	176163	-	-	K09657	opiNOG19650;veNOG06202	G	chondroitin_sulfate_N-acetylgalactosaminyltransferase_2_[Danio_rerio]
CI01000329_00271538_00281656	77.2717	10.6119	0.137332	0.0480741	CI01000329	271538	281656	+	10119	-	-	-	veNOG14509	S	PREDICTED:_uncharacterized_protein_LOC571430_[Danio_rerio]
CI01000327_01752247_01756786	85.7527	417.048	4.86338	0.0169528	CI01000327	1751921	1756786	-	4866	-	GO:0016197;GO:0030133;GO:0031083	K20187	veNOG15531	U	muted_[Danio_rerio]
CI01000325_10250179_10252706	884.855	239.829	0.271038	0.0328268	CI01000325	10249367	10253153	+	3787	-	GO:0019012;GO:0044424	-	NOG20119;veNOG04828;opiNOG46720	A	PREDICTED:_heterogeneous_nuclear_ribonucleoprotein_U_isoform_X2_[Danio_rerio]
CI01000325_10057059_10062989	29.2125	174.035	5.95757	0.0216135	CI01000325	10056146	10062989	-	6844	-	GO:0046872	-	veNOG03717	R	PREDICTED:_zinc_finger_protein_704_isoform_X1_[Danio_rerio]
CI01000325_09641427_09644339	3571.46	14812.1	4.14735	0.014441	CI01000325	9640903	9644406	-	3504	-	GO:0004601;GO:0004666;GO:0006954;GO:0006979;GO:0008217;GO:0019371;GO:0020037;GO:0055114;GO:0071407;GO:0098869	K11987	veNOG11440	R	prostaglandin_G/H_synthase_1_precursor_[Danio_rerio]
CI01000325_09434932_09471529	378.82	1312.69	3.46522	0.037692	CI01000325	9434905	9471529	-	36625	-	GO:0001666;GO:0003700;GO:0006355;GO:0030968;GO:0043565	K09054	veNOG10473	K	activating_transcription_factor_6_beta_[Danio_rerio]
CI01000325_08881870_08882652	94.2338	592.145	6.28378	0.00480928	CI01000325	8881423	8883792	+	2370	-	-	-	veNOG14388	S	Zgc:153371_[Danio_rerio]
CI01000325_08721658_08728257	93.2914	401.13	4.29975	0.0269403	CI01000325	8721658	8728539	+	6882	-	-	-	veNOG12331	S	PREDICTED:_osteopetrosis-associated_transmembrane_protein_1_[Danio_rerio]
CI01000325_06275779_06276922	1297.6	4924.99	3.79546	0.0222316	CI01000325	6274578	6277368	+	2791	-	GO:0005112;GO:0005802;GO:0005829;GO:0006915;GO:0006986;GO:0010955;GO:0016746;GO:0022008;GO:0045746	K07232	veNOG17516	P	cation_transport_regulator-like_protein_2_[Danio_rerio]
CI01000325_05360218_05367885	0	82.7729	Inf	0.000250973	CI01000325	5359816	5368013	-	8198	-	-	K00907	veNOG10324;KOG0032	TZ	PREDICTED:_serine/threonine-protein_kinase_SIK2_[Danio_rerio]
CI01000325_04673826_04676828	214.853	50.9372	0.237079	0.0464304	CI01000325	4673826	4676828	-	3003	-	-	-	veNOG30796	S	Si:dkeyp-117h8.4_protein_[Danio_rerio]
CI01000325_00349224_00395426	97.0608	8.48953	0.0874661	0.013074	CI01000325	349224	395426	+	46203	-	GO:0000166;GO:0009166;GO:0016788;GO:0046688;GO:0046872	K19970	veNOG00996	F	5'-nucleotidase_precursor_[Danio_rerio]
CI01000324_01693952_01694542	991.339	269.542	0.271897	0.03215	CI01000324	1693058	1694888	+	1831	-	GO:0000910;GO:0003924;GO:0005515;GO:0005525;GO:0005634;GO:0005769;GO:0005829;GO:0005886;GO:0005925;GO:0006886;GO:0006927;GO:0007155;GO:0007266;GO:0008333;GO:0010595;GO:0019003;GO:0030154;GO:0030168;GO:0030336;GO:0031902;GO:0032154;GO:0043065;GO:0045766;GO:0045786;GO:0051056;GO:0061154;GO:0070062;GO:0070301;GO:0071479	K07856	NOG04847;veNOG03355	RU	ras_and_EF-hand_domain-containing_protein_[Danio_rerio]
CI01000322_00114516_00119522	463.63	2040.67	4.40151	0.0130905	CI01000322	114516	119522	+	5007	-	GO:0004672;GO:0005524;GO:0006468	K05410	veNOG05589	T	inhibitor_of_nuclear_factor_kappa-B_kinase_subunit_alpha_[Danio_rerio]
CI01000321_04099497_04107042	54.6556	324.724	5.94129	0.0103263	CI01000321	4098614	4107042	-	8429	-	GO:0009987;GO:0044699	K17510	veNOG11588	T	PREDICTED:_tyrosine-protein_kinase_ABL1_isoform_X4_[Danio_rerio]
CI01000321_04082880_04096700	472.111	1853.9	3.92683	0.0215348	CI01000321	4082880	4097297	+	14418	-	GO:0016021;GO:0022891;GO:0055085	K08142	veNOG07981	G	solute_carrier_family_2,_facilitated_glucose_transporter_member_12_[Danio_rerio]
CI01000321_03563743_03572145	345.838	1717.01	4.96477	0.00803038	CI01000321	3562881	3572145	-	9265	-	-	-	-	-	PREDICTED:_uncharacterized_protein_LOC101882364_[Danio_rerio]
CI01000321_01065033_01086306	0	43.5088	Inf	0.00722707	CI01000321	1065033	1087823	+	22791	-	GO:0003676;GO:0044767;GO:0046872;GO:0048856	K19495	veNOG05846	KD	JAZF_zinc_finger_1b_[Danio_rerio]
CI01000321_00649226_00658653	111.196	481.781	4.33272	0.0234237	CI01000321	649226	658950	+	9725	-	-	-	veNOG17252	R	PREDICTED:_uncharacterized_protein_LOC100334579_[Danio_rerio]
CI01000320_00196062_00205762	353.377	1905.9	5.39339	0.00538512	CI01000320	196062	206063	+	10002	-	-	K08869	veNOG05396	R	chaperone_activity_of_bc1_complex-like,_mitochondrial_[Danio_rerio]
CI01000319_06289240_06294387	514.516	1955.77	3.80119	0.0243796	CI01000319	6288877	6294803	+	5927	-	-	K16220	veNOG14049	S	HCLS1-associated_protein_X-1_[Danio_rerio]
CI01000319_06070748_06083546	398.609	2372.82	5.95276	0.00321923	CI01000319	6068131	6083764	+	15634	-	-	-	veNOG01160	S	novel_protein_[Danio_rerio]
CI01000319_04937064_04940839	0	32.8969	Inf	0.0216087	CI01000319	4936773	4941614	-	4842	-	GO:0016020	-	veNOG20877;meNOG24144;veNOG14883	RT	PREDICTED:_A-agglutinin_anchorage_subunit-like_[Danio_rerio]
CI01000319_04759154_04760920	0	84.8953	Inf	0.000214572	CI01000319	4759088	4760920	-	1833	-	GO:0005198;GO:0005882	K07604	veNOG01450	Z	AF397015_1_nuclear_lamin_LIII_[Danio_rerio]
CI01000319_04557814_04580168	4865.29	1142.9	0.23491	0.0135811	CI01000319	4557657	4580168	-	22512	-	GO:0003677;GO:0005524;GO:0005634;GO:0006355;GO:0008026;GO:0008270;GO:0031101	K11643	veNOG02067	R	autoimmune_regulator_[Danio_rerio]
CI01000319_00232693_00253950	56.5403	278.032	4.91742	0.0228483	CI01000319	231530	254029	+	22500	-	-	-	veNOG25592	S	-
CI01000315_00828277_00832022	11.3081	186.77	16.5165	0.000932771	CI01000315	827926	832554	+	4629	-	GO:0042754;GO:0045892	-	veNOG16939;veNOG07235	TS	PREDICTED:_uncharacterized_protein_KIAA1737-like_[Danio_rerio]
CI01000315_00386677_00395208	1101.59	284.399	0.258171	0.0255734	CI01000315	386495	395208	-	8714	-	GO:0001671;GO:0006950;GO:0032781;GO:0051087	-	veNOG04381	S	PREDICTED:_AHA1,_activator_of_heat_shock_protein_ATPase_homolog_1_isoform_X1_[Danio_rerio]
CI01000315_00227422_00233554	82.9257	496.637	5.98894	0.0067256	CI01000315	226735	233554	-	6820	-	-	-	veNOG18262	R	PREDICTED:_sushi,_von_Willebrand_factor_type_A,_EGF_and_pentraxin_domain-containing_protein_1-like_[Danio_rerio]
CI01000315_00177207_00200023	66.906	5.30595	0.0793047	0.0256321	CI01000315	176469	200148	-	23680	-	GO:0004672;GO:0005524;GO:0006468	K09485	veNOG06575	O	heat_shock_cognate_70_kDa_protein_[Danio_rerio]
CI01000314_01034963_01048224	140.408	561.37	3.99813	0.0289177	CI01000314	1034963	1048224	-	13262	-	GO:0002143;GO:0004792;GO:0005524;GO:0005829;GO:0006777;GO:0016021;GO:0018192;GO:0032447;GO:0042292;GO:0046872;GO:0061604;GO:0070733	K11996	veNOG01128	H	Zgc:55696_[Danio_rerio]
CI01000314_00072148_00163976	8353.82	1826.31	0.21862	0.00949588	CI01000314	72148	164356	+	92209	-	-	K08132	veNOG09307	W	PREDICTED:_C1q_and_tumor_necrosis_factor_related_protein_9_isoform_X1_[Danio_rerio]
CI01000313_01000035_01002069	79.1564	305.623	3.861	0.0459093	CI01000313	1000014	1002069	-	2056	-	GO:0004888;GO:0007165;GO:0016021;GO:0016297;GO:0016491;GO:0030903;GO:0043065;GO:0044710	-	veNOG05642	T	Fas_[Danio_rerio]
CI01000313_00819117_00821323	127.216	463.74	3.64531	0.0437941	CI01000313	818817	821474	-	2658	-	GO:0005730;GO:0005813;GO:0008270;GO:0031519;GO:0045944	-	veNOG12699	O	PREDICTED:_polycomb_group_RING_finger_protein_3-like_[Danio_rerio]
CI01000312_00969873_00976978	8.48104	158.117	18.6436	0.00106814	CI01000312	969810	977099	-	7290	-	GO:0005887;GO:0008514;GO:0055085	K08204	veNOG00792	P	PREDICTED:_synaptic_vesicle_glycoprotein_2C-like,_partial_[Danio_rerio]
CI01000312_00964529_00968018	1.88468	165.546	87.8378	2.48947e-05	CI01000312	964464	969722	-	5259	-	GO:0005887;GO:0008514;GO:0055085	K08204	KOG0255;veNOG00792	PR	putative_transporter_SVOPL_[Danio_rerio]
CI01000312_00088636_00092704	257.258	1325.43	5.15213	0.00735587	CI01000312	88636	92876	+	4241	-	GO:0001889;GO:0004721;GO:0006470;GO:0046872;GO:0046982;GO:0060028	K06269	veNOG00658	T	PREDICTED:_serine/threonine-protein_phosphatase_with_EF-hands_2-like,_partial_[Danio_rerio]
CI01000311_01583066_01617881	147.947	1323.31	8.94445	0.000553263	CI01000311	1582468	1617881	-	35414	-	GO:0001725;GO:0003779;GO:0005737;GO:0005886;GO:0017048;GO:0030036;GO:0042802	K04512	veNOG02570	ZT	PREDICTED:_formin-J-like_[Danio_rerio]
CI01000311_00368494_00376259	153.601	588.961	3.83436	0.0329194	CI01000311	368494	376345	-	7852	-	GO:0017174;GO:0032259	K00552	veNOG02815	E	glycine_N-methyltransferase_[Danio_rerio]
CI01000306_11156216_11159574	5.65403	64.7326	11.4489	0.0304909	CI01000306	11155407	11159574	-	4168	-	GO:0006915;GO:0007165;GO:0044425;GO:0044707	K05146	veNOG15513;opiNOG23917	T	PREDICTED:_tumor_necrosis_factor_receptor_superfamily_member_5-like_isoform_X2_[Danio_rerio]
CI01000306_11052174_11076357	2.82701	201.626	71.3213	1.34927e-05	CI01000306	11052174	11076496	+	24323	-	-	-	veNOG03469	K	PREDICTED:_calmodulin-binding_transcription_activator_2-like,_partial_[Danio_rerio]
CI01000306_10274565_10279388	23.5584	252.563	10.7207	0.00186428	CI01000306	10273865	10279388	-	5524	-	-	-	veNOG21915	K	PREDICTED:_oocyte_zinc_finger_protein_XlCOF6-like,_partial_[Danio_rerio]
CI01000306_09860935_09865155	127.216	675.979	5.31365	0.00875131	CI01000306	9860935	9865254	+	4320	-	GO:0003682;GO:0005694;GO:0006355;GO:0070828	-	veNOG07233	S	PREDICTED:_SH2_domain-containing_protein_5_isoform_X5_[Danio_rerio]
CI01000306_08699884_08701812	328.876	1134.41	3.44937	0.0395387	CI01000306	8698569	8703451	-	4883	-	GO:0003677;GO:0005634;GO:0032922;GO:0045475;GO:0045892;GO:0046983	K03729	veNOG14441	K	hairy_and_enhancer_of_split-related_protein_helt_[Danio_rerio]
CI01000306_08045293_08057171	185.64	856.381	4.61312	0.013818	CI01000306	8044642	8057171	-	12530	-	GO:0003873;GO:0005524;GO:0006000;GO:0006003;GO:0046835	K19030	veNOG01721	G	PREDICTED:_6-phosphofructo-2-kinase/fructose-2,6-bisphosphatase_isoform_X4_[Danio_rerio]
CI01000306_05506906_05508492	335.472	1105.76	3.29613	0.0470759	CI01000306	5506664	5508657	-	1994	-	-	-	-	-	-
CI01000306_05250669_05357112	211.084	1294.65	6.13337	0.00339232	CI01000306	5250669	5357112	-	106444	-	GO:0005089;GO:0035023;GO:0043547	K16727	veNOG00912	T	PREDICTED:_T-lymphoma_invasion_and_metastasis-inducing_protein_2_[Danio_rerio]
CI01000306_02995035_03002605	1843.21	452.067	0.245261	0.0184855	CI01000306	2995035	3002667	+	7633	-	GO:0003677;GO:0003917;GO:0003918;GO:0005730;GO:0006260;GO:0006265;GO:0006338;GO:0007059;GO:0019013;GO:0031298	K03163	veNOG06430	L	PREDICTED:_DNA_topoisomerase_1_isoform_X2_[Danio_rerio]
CI01000306_02591160_02596388	0	27.591	Inf	0.0387941	CI01000306	2591160	2597618	+	6459	-	-	-	veNOG06129	UT	protein_kinase_C,_beta_a_[Danio_rerio]
CI01000306_02244385_02249335	672.829	5611.58	8.34027	0.000497997	CI01000306	2243388	2249335	-	5948	-	GO:0001947;GO:0003714;GO:0004672;GO:0005524;GO:0005634;GO:0005737;GO:0010558;GO:0031327;GO:0031434;GO:0032436;GO:0043405	K19518	veNOG05683;veNOG00435	KT	PREDICTED:_serine/threonine-protein_kinase_DCLK2_isoform_X2_[Danio_rerio]
CI01000306_02112910_02114040	1.88468	650.51	345.158	4.35778e-10	CI01000306	2112815	2114420	+	1606	-	GO:0005525;GO:0005622;GO:0007264;GO:0016787	-	veNOG03055;KOG0070	U	PREDICTED:_ADP-ribosylation_factor-like_16_isoform_X1_[Danio_rerio]
CI01000306_02109241_02110274	221.449	7062.23	31.8909	1.96154e-07	CI01000306	2109126	2110875	+	1750	-	GO:0005525;GO:0005622;GO:0007264;GO:0016787	-	veNOG03055;KOG0070	U	ADP-ribosylation_factor-like_protein_16_[Danio_rerio]
CI01000306_02107105_02108186	145.12	6435.06	44.343	2.67599e-08	CI01000306	2106894	2108266	-	1373	-	GO:0005525;GO:0005622;GO:0007264;GO:0016787	-	KOG0070;veNOG03055	U	ADP-ribosylation_factor-like_protein_16_[Danio_rerio]
CI01000306_00575882_00583996	11.3081	125.221	11.0736	0.00752164	CI01000306	575693	584438	-	8746	-	GO:0016021;GO:0030672;GO:0031594	-	veNOG17825	UT	PREDICTED:_synaptogyrin-1_[Danio_rerio]
CI01000304_17730196_17744401	2.82701	47.7536	16.8919	0.035903	CI01000304	17730093	17744562	+	14470	-	-	K20125	veNOG01225	Z	PREDICTED:_uncharacterized_protein_LOC641492_isoform_X3_[Danio_rerio]
CI01000304_16754929_16761111	527.709	2391.92	4.53266	0.0112003	CI01000304	16754724	16761111	-	6388	-	GO:0004169;GO:0004582;GO:0005789;GO:0006487;GO:0006506;GO:0016021;GO:0019348;GO:0035269	K00729	veNOG04953	R	dolichol-phosphate_mannosyltransferase_[Danio_rerio]
CI01000304_16221131_16225319	0	28.6522	Inf	0.0344362	CI01000304	16220734	16225319	-	4586	-	-	-	opiNOG21550;COG5169;veNOG02882	K	heat_shock_transcription_factor_4_[Danio_rerio]
CI01000304_13435609_13438459	365.627	94.446	0.258312	0.0409339	CI01000304	13435507	13438730	+	3224	-	GO:0004045;GO:0016021	K04794	veNOG02107	S	PREDICTED:_probable_peptidyl-tRNA_hydrolase_2_[Danio_rerio]
CI01000304_11304660_11306789	14.1351	100.813	7.13213	0.0314425	CI01000304	11304560	11306871	-	2312	-	-	-	veNOG11121	R	PREDICTED:_angiopoietin-related_protein_2-like_[Danio_rerio]
CI01000304_08754563_08783858	1611.4	443.578	0.275275	0.0302549	CI01000304	8753993	8783858	-	29866	-	GO:0001666;GO:0001837;GO:0001935;GO:0002040;GO:0004720;GO:0005044;GO:0005507;GO:0005604;GO:0005634;GO:0005694;GO:0006898;GO:0016020;GO:0016568;GO:0030199;GO:0032332;GO:0043542;GO:0045892;GO:0055114	K00280	veNOG00874	R	PREDICTED:_putative_DMBT1-like_protein-like_[Danio_rerio]
CI01000304_07927790_07957821	642.674	155.995	0.242728	0.0244422	CI01000304	7927790	7958462	+	30673	-	GO:0005829;GO:0007010;GO:0007411;GO:0007420;GO:0008017;GO:0016810;GO:0030516;GO:0031103	K07528	veNOG08016	F	PREDICTED:_dihydropyrimidinase-related_protein_5-like_[Danio_rerio]
CI01000304_05921207_05927778	7.5387	89.14	11.8243	0.0141725	CI01000304	5921139	5927947	-	6809	-	GO:0004872;GO:0016021;GO:0046872	-	veNOG00345	T	PREDICTED:_anthrax_toxin_receptor_1_isoform_X1_[Danio_rerio]
CI01000304_05740151_05758028	93.2914	651.571	6.98426	0.00285599	CI01000304	5739511	5760019	-	20509	-	-	K15690	veNOG01624	O	ring_finger_and_CCCH-type_zinc_finger_domains_1_[Danio_rerio]
CI01000304_02299398_02304171	210.141	759.813	3.61572	0.0370124	CI01000304	2299143	2305162	-	6020	-	-	K14614	veNOG14097	P	proton-coupled_folate_transporter_[Danio_rerio]
CI01000304_01392985_01399147	53.7132	339.581	6.32211	0.00788222	CI01000304	1392985	1399153	+	6169	-	-	K01672	veNOG09102	R	PREDICTED:_carbonic_anhydrase_2-like_[Danio_rerio]
CI01000304_00983004_01018406	71.6177	322.602	4.5045	0.02686	CI01000304	982912	1018693	+	35782	-	GO:0001755;GO:0003824;GO:0005102;GO:0005615;GO:0005634;GO:0005737;GO:0005887;GO:0007156;GO:0007411;GO:0010976;GO:0014044;GO:0021755;GO:0021778;GO:0031101;GO:0031643;GO:0032289;GO:0035556;GO:0036135;GO:0042803;GO:0043005;GO:0046982;GO:0048714;GO:0097264;GO:2000543	K05455	veNOG08217	T	PREDICTED:_pro-neuregulin-3,_membrane-bound_isoform-like_[Danio_rerio]
CI01000303_00346678_00347501	69.733	384.151	5.50889	0.0115182	CI01000303	346358	347501	-	1144	-	GO:0006351;GO:0050794	-	veNOG07541	K	uncharacterized_protein_LOC568712_[Danio_rerio]
CI01000303_00178517_00188140	139.466	1100.45	7.89049	0.00113484	CI01000303	177502	188827	+	11326	-	GO:0000166;GO:0012505;GO:0016301;GO:0016310;GO:0031224;GO:0031410;GO:0036477;GO:0043005;GO:0043231;GO:0044459;GO:0045202;GO:0046488;GO:0098589	-	veNOG10749	T	phosphatidylinositol_4-kinase_type_2-beta_[Danio_rerio]
CI01000302_00141480_00150149	157.37	1580.11	10.0407	0.000279149	CI01000302	141029	150468	-	9440	-	GO:0004565;GO:0005773;GO:0005975	K12309	veNOG02173	G	PREDICTED:_beta-galactosidase-1-like_protein_2-like_[Danio_rerio]
CI01000301_00582914_00589293	8.48104	88.0788	10.3854	0.0187535	CI01000301	582914	589337	+	6424	-	GO:0005634;GO:0005737;GO:0016874;GO:0042787;GO:0061630	-	veNOG19024	O	MYC_binding_protein_2_variant_2_[Danio_rerio]
CI01000300_07124043_07141507	2.82701	51.9984	18.3934	0.0265073	CI01000300	7124043	7141844	+	17802	-	-	-	veNOG05995	T	PREDICTED:_folliculin-interacting_protein_1_isoform_X3_[Danio_rerio]
CI01000300_05338723_05344483	1357.91	6514.65	4.79756	0.00774017	CI01000300	5338323	5344483	-	6161	-	GO:0005764;GO:0006629;GO:0017040;GO:0048668	K12348	veNOG10107	G	N-acylsphingosine_amidohydrolase_1_precursor_[Danio_rerio]
CI01000300_05217150_05224947	203.545	779.975	3.83196	0.0295681	CI01000300	5216088	5225301	+	9214	-	GO:0007626	K12185	veNOG06902	U	Vacuolar_protein_sorting_37A_[Danio_rerio]
CI01000300_03901275_03902800	440.072	12873.3	29.2528	2.8939e-07	CI01000300	3901148	3902892	+	1745	-	GO:0005576;GO:0006955;GO:0008009;GO:0060326	K10030	veNOG24806;opiNOG42917	R	PREDICTED:_interleukin-8-like_[Danio_rerio]
CI01000300_02573883_02577623	278.932	1275.55	4.57299	0.0124397	CI01000300	2572591	2577623	+	5033	-	GO:0030176;GO:2001256	-	veNOG08655	S	PREDICTED:_store-operated_calcium_entry-associated_regulatory_factor_isoform_X1_[Danio_rerio]
CI01000300_01742156_01744802	33.9242	159.179	4.69219	0.0458661	CI01000300	1742156	1744802	-	2647	-	GO:0004872;GO:0005102;GO:0005887;GO:0005913;GO:0007156;GO:0007157;GO:0008037;GO:0042803;GO:0050839	-	veNOG22345	R	Zgc:172122_protein_[Danio_rerio]
CI01000300_01527830_01531871	27.3278	140.077	5.12582	0.0423411	CI01000300	1527830	1532019	+	4190	-	GO:0005764;GO:0005768;GO:0005774;GO:0016787	-	veNOG05412;opiNOG20774	S	transmembrane_protein_55A_[Danio_rerio]
CI01000300_01225430_01228695	357.146	1355.14	3.79436	0.0263059	CI01000300	1225430	1228987	+	3558	-	GO:0004615;GO:0005737;GO:0006487;GO:0009298;GO:0022008;GO:0048701;GO:0090171	K17497	veNOG01243	G	PREDICTED:_phosphomannomutase_1-like_[Danio_rerio]
CI01000300_00833308_00839821	1.88468	99.7519	52.9279	0.000684258	CI01000300	832941	839821	-	6881	-	GO:0003756;GO:0005783;GO:0006457;GO:0034976;GO:0045454	-	veNOG10587	O	Pdia4_protein_[Danio_rerio]
CI01000300_00791134_00804871	35.8088	354.438	9.89806	0.0013801	CI01000300	790807	804871	-	14065	-	GO:0003824;GO:0044238;GO:0044260	K08852	veNOG06049	T	PREDICTED:_mitogen-activated_protein_kinase_4_isoform_X1_[Danio_rerio]
CI01000300_00781242_00787814	2799.68	873.36	0.311949	0.0458997	CI01000300	780675	788151	+	7477	-	GO:0000278;GO:0004674;GO:0005524;GO:0006468	K06631	veNOG11204	D	mitogen-activated_protein_kinase_kinase_kinase_5_[Danio_rerio]
CI01000299_01855614_01858092	16.9621	140.077	8.25826	0.0125464	CI01000299	1855614	1858703	+	3090	-	GO:0005887;GO:0007409	-	veNOG11032	T	toll-like_receptor_3_[Danio_rerio]
CI01000274_00049106_00060472	77.2717	523.167	6.77049	0.00392652	CI01000274	49106	61028	+	11923	-	GO:0005509;GO:0008152;GO:0016021;GO:0016746	K13512	veNOG05295	I	PREDICTED:_lysophospholipid_acyltransferase_LPCAT4-like,_partial_[Danio_rerio]
CI01000251_00510921_00519479	64.079	327.908	5.11725	0.0172189	CI01000251	510921	519524	+	8604	-	-	-	KOG0708;veNOG10237	TF	PREDICTED:_tight_junction_protein_ZO-1-like_[Danio_rerio]
CI01000251_00500937_00506964	28.2701	143.261	5.06757	0.0424164	CI01000251	500937	506964	+	6028	-	-	-	fiNOG15038;veNOG10237	F	caspase_recruitment_domain-containing_protein_9_[Danio_rerio]
CI01000242_00409651_00424172	76.3293	315.174	4.12913	0.0363229	CI01000242	409651	424393	+	14743	-	GO:0004185;GO:0006508;GO:0008239	-	veNOG12778	O	PREDICTED:_dipeptidyl_peptidase_2_isoform_X1_[Danio_rerio]
CI01000229_00293752_00293963	131.927	473.291	3.58752	0.0457942	CI01000229	293579	293963	-	385	-	-	-	veNOG23922	S	PREDICTED:_UPF0184_protein_C9orf16_homolog_[Danio_rerio]
CI01000223_00499536_00501518	70.6753	348.071	4.92492	0.0186721	CI01000223	498555	503087	-	4533	-	GO:0005102	K05423	veNOG24209;veNOG23204	R	colony_stimulating_factor_3_(granulocyte)_[Danio_rerio]
CI01000223_00099392_00104803	19.7891	118.853	6.00601	0.0358544	CI01000223	99362	104803	-	5442	-	-	-	KOG2461;veNOG09562	K	PREDICTED:_zinc_finger_protein_658B_isoform_X2_[Danio_rerio]
CI01000219_00468207_00480501	0	31.8357	Inf	0.0242407	CI01000219	467567	480662	-	13096	-	-	-	veNOG18838;veNOG24293	TR	PREDICTED:_carcinoembryonic_antigen-related_cell_adhesion_molecule_1_isoform_X2_[Danio_rerio]
CI01000215_00114631_00129752	20.7314	112.486	5.42588	0.0487186	CI01000215	114043	130790	+	16748	-	GO:0005201;GO:0031012	K19481	veNOG26337	R	matrix_Gla_protein_precursor_[Danio_rerio]
CI01000205_00910423_00913491	9439.39	29451.2	3.12003	0.0470414	CI01000205	910423	913491	-	3069	-	GO:0001666;GO:0001878;GO:0005524;GO:0005576	K09490	veNOG10207	O	PREDICTED:_heat_shock_protein_105_kDa-like_isoform_X3_[Danio_rerio]
CI01000205_00526387_00529708	584.249	2787.75	4.77151	0.00869602	CI01000205	526126	529928	+	3803	-	GO:0005741;GO:0005789;GO:0006914;GO:0008270;GO:0008766;GO:0016021;GO:0016567;GO:0018169;GO:0043773;GO:0043774;GO:0070736;GO:0070737;GO:0070738;GO:0070740	K10666	veNOG06864	O	PREDICTED:_E3_ubiquitin-protein_ligase_RNF5-like_[Danio_rerio]
CI01000203_00249681_00252010	733.139	116.731	0.159221	0.00417128	CI01000203	248229	252949	+	4721	-	GO:0016021	-	veNOG14912	R	relaxin/insulin-like_family_peptide_receptor_2b_[Danio_rerio]
CI01000193_00428290_00437936	236.527	3088.07	13.0559	5.01101e-05	CI01000193	427982	438314	+	10333	-	GO:0005506;GO:0008395;GO:0016021;GO:0016712;GO:0020037;GO:0055114	-	opiNOG07534	Q	AF235139_1_cytochrome_P450_1B_[Danio_rerio]
CI01000193_00000329_00002539	9.42338	94.446	10.0225	0.0173816	CI01000193	329	3986	+	3658	-	-	-	-	-	PREDICTED:_uncharacterized_protein_LOC100307105_[Danio_rerio]
CI01000189_02989005_03008501	7.5387	200.565	26.6047	0.000182005	CI01000189	2989005	3008752	+	19748	-	GO:0006629;GO:0006810;GO:0010876;GO:0034358;GO:0044464;GO:0044707;GO:0044763;GO:0050789	K14462	veNOG08779	I	Si:ch211-219i10.1_protein_[Danio_rerio]
CI01000189_02153189_02163137	53.7132	232.401	4.3267	0.0398976	CI01000189	2152125	2164165	+	12041	-	-	-	veNOG03391	R	PREDICTED:_SH3KBP1-binding_protein_1_[Danio_rerio]
CI01000184_00473809_00474920	62.1943	308.807	4.96519	0.0201231	CI01000184	473044	475158	+	2115	-	GO:0000139;GO:0015031;GO:0016021	K08504	veNOG21315	U	BET1-like_protein_[Danio_rerio]
CI01000180_01773189_01784141	67.8483	353.377	5.20833	0.0151593	CI01000180	1773118	1784141	-	11024	-	GO:0005509	-	veNOG01679	R	nucleobindin-1_precursor_[Danio_rerio]
CI01000180_01325387_01331038	4.71169	734.344	155.856	2.34979e-09	CI01000180	1324627	1332356	+	7730	-	-	K17558	veNOG01524;veNOG34880	T	Si:ch211-107o23.1_protein_[Danio_rerio]
CI01000180_00594357_00644485	16.9621	301.378	17.7678	0.000205955	CI01000180	594357	644578	+	50222	-	-	-	veNOG26838;opiNOG44908	RS	PREDICTED:_uncharacterized_protein_LOC100332163_isoform_X1_[Danio_rerio]
CI01000178_00765167_00767977	39.5782	1.06119	0.0268125	0.0311952	CI01000178	764784	767977	-	3194	-	GO:0004721;GO:0005829;GO:0016311	K07758	veNOG11500	P	Phosphoglycolate_phosphatase_[Danio_rerio]
CI01000171_00493834_00494490	171.505	897.768	5.23463	0.00801942	CI01000171	493834	495957	+	2124	-	GO:0005737;GO:0007420;GO:0007507;GO:0019904	K16198	veNOG03689	O	Ywhai_protein_[Danio_rerio]
CI01000169_01058488_01065004	0	26.5298	Inf	0.0437511	CI01000169	1057115	1065497	+	8383	-	-	-	-	-	-
CI01000168_00594523_00598420	81.9834	458.434	5.5918	0.00937574	CI01000168	594523	599715	+	5193	-	GO:0000785;GO:0004674;GO:0004871;GO:0005524;GO:0005814;GO:0005829;GO:0006977;GO:0007052;GO:0007613;GO:0010508;GO:0018105;GO:0030425;GO:0032092;GO:0032403;GO:0032436;GO:0032486;GO:0043008;GO:0043066;GO:0043123;GO:0046599;GO:0060291;GO:0060292;GO:0061000	K08861	veNOG06990	D	PREDICTED:_protein_kinase_C_epsilon_type_isoform_X4_[Danio_rerio]
CI01000166_00529397_00536770	200.718	910.502	4.53623	0.0144324	CI01000166	529091	536770	-	7680	-	GO:0006812;GO:0008324;GO:0016020;GO:0043231;GO:0044444;GO:0055085	K14691	veNOG09256	P	zinc_transporter_2_[Danio_rerio]
CI01000161_00355037_00358131	392.955	97.6296	0.24845	0.0344375	CI01000161	354892	358131	-	3240	-	-	-	veNOG31005;veNOG02089;veNOG34699	TR	PREDICTED:_uncharacterized_protein_LOC100005938_isoform_X2_[Danio_rerio]
CI01000158_01886986_01905003	19.7891	120.976	6.11326	0.0335393	CI01000158	1886735	1905240	+	18506	-	GO:0016021	K13885	veNOG10754	T	scavenger_receptor_class_B_member_1_[Danio_rerio]
CI01000158_00749321_00751813	0	47.7536	Inf	0.00478473	CI01000158	749066	752143	+	3078	-	GO:0005737;GO:0097194;GO:0097200	K04397	veNOG11279	D	caspase-2_[Danio_rerio]
CI01000152_00265576_00324155	1066.73	108.241	0.101471	0.000401984	CI01000152	265441	325511	-	60071	-	GO:0000166;GO:0004016;GO:0005622;GO:0005886;GO:0006171;GO:0007189;GO:0007193;GO:0016021;GO:0016199;GO:0019933;GO:0031290	-	veNOG12050	C	guanylyl_cyclase_3_[Danio_rerio]
CI01000148_00049185_00079861	6.59636	67.9162	10.296	0.0326682	CI01000148	49114	79861	-	30748	-	-	-	veNOG31920;veNOG26215	R	-
CI01000146_01118482_01121194	6.59636	63.6715	9.65251	0.0410871	CI01000146	1118379	1121510	+	3132	-	-	-	veNOG19984	O	uncharacterized_protein_LOC553620_[Danio_rerio]
CI01000146_01105336_01109459	3.76935	234.523	62.2185	8.94661e-06	CI01000146	1104520	1109687	+	5168	-	-	-	KOG1084;veNOG22151;opiNOG47387;meNOG13659	KR	neuralized-like_protein_1A_[Danio_rerio]
CI01000145_00802322_00823881	163.024	667.489	4.09441	0.0244857	CI01000145	801597	823892	-	22296	-	GO:0003333;GO:0015171;GO:0016021	K13780	veNOG06319	E	novel_protein_[Danio_rerio]
CI01000141_00418258_00420104	1051.65	246.196	0.234105	0.0175621	CI01000141	418258	422067	+	3810	-	-	-	veNOG17383	R	uncharacterized_protein_LOC100008304_[Danio_rerio]
CI01000140_01958780_01966655	104.599	470.108	4.49436	0.0208153	CI01000140	1958030	1966655	-	8626	-	-	K12493	veNOG04311;COG5347	U	PREDICTED:_arf-GAP_with_GTPase,_ANK_repeat_and_PH_domain-containing_protein_1_isoform_X5_[Danio_rerio]
CI01000138_00429867_00441975	16.0197	307.745	19.2104	0.000146197	CI01000138	429654	441975	-	12322	-	-	-	veNOG03757	T	zgc:158279_[Danio_rerio]
CI01000137_00162232_00189609	107.426	18.0402	0.167931	0.0430798	CI01000137	161458	189660	-	28203	-	-	-	veNOG26061	R	-
CI01000135_01036648_01040176	78.214	365.05	4.66732	0.0216601	CI01000135	1036513	1040176	-	3664	-	GO:0005102;GO:0016203;GO:0022011;GO:0030155;GO:0030334;GO:0045995	-	opiNOG40865;veNOG11424	W	TPA_exp:_heparan_sulfate_proteoglycan_2_[Danio_rerio]
CI01000131_00100465_00134573	80.0987	326.847	4.08055	0.036799	CI01000131	99555	134573	-	35019	-	-	-	veNOG04350	R	PREDICTED:_nischarin_isoform_X2_[Danio_rerio]
CI01000129_00380743_00399389	26.3855	135.832	5.14801	0.043475	CI01000129	380288	399389	-	19102	-	-	K11465	veNOG07461	K	PREDICTED:_Scm-like_with_four_mbt_domains_2_isoform_X1_[Danio_rerio]
CI01000129_00325556_00330906	14.1351	204.81	14.4895	0.00109401	CI01000129	325556	331022	+	5467	-	GO:0004722;GO:0006470;GO:0046872;GO:0048513	K17505	opiNOG02432;veNOG04453	T	Protein_phosphatase_1D_magnesium-dependent,_delta_isoform_[Danio_rerio]
CI01000127_01764767_01770711	41.4629	440.394	10.6214	0.000745708	CI01000127	1764290	1770711	-	6422	-	GO:0003723	-	veNOG06689	K	HMG_box-containing_protein_[Danio_rerio]
CI01000127_00212366_00219489	81.9834	320.48	3.90908	0.0427995	CI01000127	212366	220526	+	8161	-	GO:0007409;GO:0016020;GO:0031982;GO:0043005;GO:0043231;GO:0044444;GO:0044446	K19026	veNOG11812	S	spatacsin_isoform_2_[Danio_rerio]
CI01000116_00770505_00787594	0	47.7536	Inf	0.00478473	CI01000116	769813	788933	-	19121	-	-	-	veNOG08091	T	PREDICTED:_janus_kinase_and_microtubule-interacting_protein_3-like_isoform_X4_[Danio_rerio]
CI01000116_00496124_00508681	597.442	3166.59	5.30025	0.00526425	CI01000116	495509	508681	-	13173	-	GO:0000220;GO:0005886;GO:0007035;GO:0015986;GO:0015991;GO:0016021;GO:0046961;GO:0051117;GO:0070072	K02154	veNOG00432	C	PREDICTED:_V-type_proton_ATPase_116_kDa_subunit_a_isoform_1_[Danio_rerio]
CI01000116_00472107_00480868	4137.8	29994.6	7.24891	0.000932582	CI01000116	471725	481271	+	9547	-	GO:0005776;GO:0006511;GO:0007409;GO:0007626;GO:0008270;GO:0016235;GO:0016239;GO:0042802;GO:0043130	K14381	veNOG00330	R	sequestosome-1_[Danio_rerio]
CI01000116_00061123_00063290	340.184	1110.01	3.26296	0.0488173	CI01000116	60383	63460	-	3078	-	GO:0000188;GO:0004725;GO:0017017;GO:0035335	K04459	veNOG05505	V	Dual_specificity_phosphatase_22b_[Danio_rerio]
CI01000115_00322039_00381544	0	28.6522	Inf	0.0344362	CI01000115	321890	381544	-	59655	-	GO:0005085;GO:0007264	-	veNOG05059;opiNOG00105	T	PREDICTED:_dedicator_of_cytokinesis_protein_10_[Danio_rerio]
CI01000113_02685260_02707606	1850.75	6215.4	3.35831	0.0363109	CI01000113	2685260	2708849	+	23590	-	GO:0046983	K07197	veNOG00436;veNOG34676	K	sterol_regulatory_element-binding_protein_2_[Danio_rerio]
CI01000113_02170894_02179511	354.319	1339.22	3.77971	0.0267816	CI01000113	2170761	2181419	-	10659	-	GO:0005634;GO:0005975;GO:0006046;GO:0008448;GO:0019262;GO:0046872	K01443	veNOG05563	G	putative_N-acetylglucosamine-6-phosphate_deacetylase_[Danio_rerio]
CI01000113_01589305_01600983	366.569	1483.54	4.04711	0.0198835	CI01000113	1589154	1601012	-	11859	-	-	K08446	veNOG00374	T	signal_peptide,_CUB_and_EGF-like_domain-containing_protein_1_precursor_[Danio_rerio]
CI01000113_00496299_00500634	491.9	1622.56	3.29856	0.0438253	CI01000113	496095	501017	-	4923	-	-	-	veNOG25912;opiNOG22659	R	novel_protein_[Danio_rerio]
CI01000112_03112349_03117520	49.0016	460.557	9.39882	0.00116468	CI01000112	3112349	3117587	+	5239	-	GO:0009306;GO:0016192;GO:0030173	-	veNOG05291;veNOG11057	S	trans-golgi_network_vesicle_protein_23_homolog_B_[Danio_rerio]
CI01000110_03015589_03024689	45.2322	200.565	4.43412	0.0424231	CI01000110	3015250	3025361	-	10112	-	GO:0004423;GO:0005737;GO:0008152;GO:0030512;GO:0043009;GO:0060536	K01136	veNOG10884	G	PREDICTED:_arylsulfatase_K_isoform_X1_[Danio_rerio]
CI01000110_02316009_02320829	69.733	2.12238	0.0304358	0.00600715	CI01000110	2315652	2321143	+	5492	-	GO:0007409;GO:0016021	-	veNOG01735	T	unnamed_protein_product_[Danio_rerio]
CI01000110_01436253_01450759	4.71169	63.6715	13.5135	0.0245718	CI01000110	1436205	1450759	-	14555	-	GO:0005578;GO:0005615;GO:0007409	-	veNOG17947	T	PREDICTED:_SLIT_and_NTRK-like_family,_member_2_[Danio_rerio]
CI01000110_00929399_00931607	1552.97	386.273	0.248732	0.0202723	CI01000110	929146	931725	-	2580	-	GO:0001555;GO:0003723;GO:0008270;GO:0036099;GO:0043186	K18741	veNOG14552	R	Nanos_protein_[Danio_rerio]
CI01000106_02453326_02454957	76.3293	299.256	3.92059	0.0443804	CI01000106	2452741	2454957	-	2217	-	GO:0005635;GO:0005741;GO:0005783;GO:0016021;GO:0043065;GO:0097345	K15464	veNOG03665	T	Bcl-2/adenovirus_E1B_19kD_interaction_protein_XR_[Danio_rerio]
CI01000106_01977329_01977911	291.182	76.4057	0.262398	0.0497014	CI01000106	1977329	1978198	+	870	-	-	-	veNOG02200	R	gremlin_1_homolog_a,_cysteine_knot_superfamily_precursor_[Danio_rerio]
CI01000105_02627456_02638432	150.774	564.554	3.74437	0.0365007	CI01000105	2627456	2638663	+	11208	-	-	-	veNOG02977	R	PREDICTED:_intersectin-1_isoform_X2_[Danio_rerio]
CI01000105_01638030_01639731	32.9818	243.013	7.36808	0.00708314	CI01000105	1637849	1639943	-	2095	-	GO:0005381;GO:0005385;GO:0005886;GO:0008270;GO:0010039;GO:0016021;GO:0034755;GO:0035162;GO:0042541;GO:0043362;GO:0046688;GO:0055072;GO:0071577	K14709	veNOG04467	P	zinc_transporter_ZIP1_[Danio_rerio]
CI01000105_00012068_00022140	34.8665	292.889	8.40029	0.00341783	CI01000105	11438	22140	-	10703	-	GO:0003677;GO:0008270	-	veNOG09096;opiNOG08267	R	AN1-type_zinc_finger_and_ubiquitin_domain-containing_protein-like_[Danio_rerio]
CI01000098_00899135_00921462	619.116	118.853	0.191973	0.0100735	CI01000098	899077	921724	+	22648	-	GO:0000166;GO:0004386	K13185	veNOG04842	A	PREDICTED:_ATP-dependent_RNA_helicase_DQX1_[Danio_rerio]
CI01000097_00115317_00182129	58.4249	1.06119	0.0181633	0.00670747	CI01000097	115317	182129	-	66813	-	GO:0001525;GO:0007420;GO:0030971;GO:0048014	K05465	veNOG00776	R	PREDICTED:_angiopoietin-related_protein_2-like_[Danio_rerio]
CI01000096_00282562_00289289	74.4447	655.816	8.80944	0.00102642	CI01000096	282259	289702	+	7444	-	GO:0016020	K06890	veNOG04982	T	uncharacterized_protein_LOC553618_[Danio_rerio]
CI01000092_00579690_00648591	385.416	1389.1	3.60415	0.0320331	CI01000092	579190	648591	-	69402	-	GO:0006891;GO:0017119	K20293	veNOG04487	U	component_of_oligomeric_golgi_complex_6_[Danio_rerio]
CI01000091_00522844_00581962	515.459	1764.76	3.42367	0.0375251	CI01000091	521951	581962	-	60012	-	GO:0003958;GO:0005789;GO:0010181;GO:0016021;GO:0030586;GO:0055114	-	veNOG00386	C	tRNA_wybutosine-synthesizing_protein_1_homolog_[Danio_rerio]
CI01000090_00424344_00430306	409.917	2548.98	6.21829	0.00256808	CI01000090	423849	430687	+	6839	-	GO:0006633;GO:0016021;GO:0016717;GO:0055114	-	veNOG03325	I	stearoyl-CoA_desaturase_b_[Danio_rerio]
CI01000089_00639241_00649290	39.5782	235.584	5.95238	0.0147463	CI01000089	639107	649290	-	10184	-	GO:0008270	-	veNOG07745	K	Protein_inhibitor_of_activated_STAT,_4_-like_[Danio_rerio]
CI01000086_02543856_02545475	467.399	116.731	0.249746	0.0317354	CI01000086	2542368	2545808	-	3441	-	GO:0001934;GO:0003149;GO:0003150;GO:0003151;GO:0004930;GO:0005109;GO:0005886;GO:0005925;GO:0007186;GO:0009986;GO:0016021;GO:0017147;GO:0030165;GO:0030514;GO:0030855;GO:0035414;GO:0035425;GO:0042493;GO:0042813;GO:0044338;GO:0044339;GO:0045892;GO:0051091;GO:0060022;GO:0090090;GO:0090179	K02432	veNOG12409;KOG3577	T	PREDICTED:_carboxypeptidase_Z_isoform_X1_[Danio_rerio]
CI01000086_02152113_02180258	15.0774	232.401	15.4139	0.000652422	CI01000086	2152113	2180258	+	28146	-	-	-	veNOG11083	T	PREDICTED:_rho_guanine_nucleotide_exchange_factor_4_isoform_2_[Danio_rerio]
CI01000086_00603554_00613149	16.9621	102.936	6.06857	0.043049	CI01000086	603554	613470	+	9917	-	-	-	veNOG10595;NOG10877	K	upstream_transcription_factor_1,_like_[Danio_rerio]
CI01000082_04894842_04902790	866.008	2812.16	3.24726	0.0436232	CI01000082	4894812	4903130	-	8319	-	GO:0004674;GO:0005524;GO:0006468	K08872	veNOG13016	T	serine/threonine-protein_kinase_RIO1_[Danio_rerio]
CI01000082_04526812_04528370	210.141	38.2029	0.181796	0.0218876	CI01000082	4526754	4528522	+	1769	-	GO:0003676;GO:0046872	K05706	veNOG06410	K	PREDICTED:_zinc_finger_protein_569_[Danio_rerio]
CI01000082_04027327_04033232	80.0987	533.779	6.66402	0.0041151	CI01000082	4027327	4033432	+	6106	-	GO:0000407;GO:0000422;GO:0005776;GO:0016020;GO:0034497;GO:0034727;GO:0044805	-	opiNOG06231;veNOG05251	UR	autophagy-related_protein_9A_[Danio_rerio]
CI01000082_04018472_04019339	26.3855	154.934	5.87194	0.0262654	CI01000082	4018383	4019339	+	957	-	GO:0000407;GO:0000422;GO:0005776;GO:0016021;GO:0034497;GO:0034727;GO:0044805	-	veNOG05251	R	ATG9_autophagy_related_9_homolog_B_[Danio_rerio]
CI01000082_02743746_02747332	8.48104	480.719	56.6817	5.66622e-07	CI01000082	2740515	2747892	+	7378	-	GO:0004896;GO:0005886;GO:0007596;GO:0016021;GO:0019221	K03901	veNOG11945	T	coagulation_factor_IIIb_precursor_[Danio_rerio]
CI01000082_01885169_01923048	2.82701	75.3446	26.6517	0.00555828	CI01000082	1884321	1925600	-	41280	-	GO:0004134;GO:0004135;GO:0005634;GO:0005737;GO:0005978;GO:0005980;GO:0016234;GO:0030247;GO:0031593	K01196	veNOG01197	G	PREDICTED:_uncharacterized_protein_LOC100535774_[Danio_rerio]
CI01000080_04185680_04192219	183.756	1296.78	7.05706	0.00176305	CI01000080	4185146	4192219	-	7074	-	GO:0051726	-	veNOG22987	D	response_gene_to_complement_32_protein_[Danio_rerio]
CI01000080_03801084_03816221	13.1927	144.322	10.9395	0.00564973	CI01000080	3801084	3816224	+	15141	-	-	-	veNOG11850	S	PREDICTED:_epithelial-stromal_interaction_protein_1-like_[Danio_rerio]
CI01000075_00001171_00013300	32.0395	223.911	6.98861	0.00946177	CI01000075	1171	13361	+	12191	-	GO:0005634;GO:0005783;GO:0006355;GO:0016021;GO:0043565;GO:0046513;GO:0050291	K04710	veNOG06216	U	PREDICTED:_ceramide_synthase_1_isoform_X1_[Danio_rerio]
CI01000074_00143345_00144521	256.316	43.5088	0.169747	0.0140222	CI01000074	142990	145215	+	2226	-	GO:0005576;GO:0016021	-	veNOG12393	S	uncharacterized_protein_LOC569944_[Danio_rerio]
CI01000073_00052714_00083425	120.619	442.517	3.66871	0.0438404	CI01000073	51514	83749	-	32236	-	GO:0003810;GO:0018149;GO:0046872	K05619	veNOG14071	O	PREDICTED:_uncharacterized_protein_LOC100003647_isoform_X1_[Danio_rerio]
CI01000072_05348632_05350857	0.942338	41.3864	43.9189	0.0223529	CI01000072	5348560	5351837	+	3278	-	-	-	veNOG26860;veNOG31990	RS	Wu:fc51f04_protein_[Danio_rerio]
CI01000071_03062277_03064334	3249.18	14711.3	4.52769	0.00972572	CI01000071	3061838	3064706	+	2869	-	GO:0000981;GO:0001889;GO:0006355;GO:0006366;GO:0035188;GO:0043565;GO:0048785	K09027	veNOG09284	K	truncated_X-box_binding_protein_1_[Danio_rerio]
CI01000071_00720193_00720785	76.3293	467.985	6.13113	0.00645258	CI01000071	719615	720785	-	1171	-	-	-	veNOG23426	O	Zgc:66168_protein,_partial_[Danio_rerio]
CI01000070_01822353_01824092	491.9	102.936	0.209261	0.016258	CI01000070	1822220	1824599	+	2380	-	GO:0004930;GO:0016021;GO:0017147;GO:0021529;GO:0021531;GO:0021879;GO:0035567;GO:0042813;GO:0060070;GO:0060898	K02375	veNOG05212	T	Zg13,_partial_[Danio_rerio]
CI01000070_00350249_00395764	315.683	51.9984	0.164717	0.0100131	CI01000070	349745	395764	-	46020	-	GO:0007519;GO:0060034	K08135	veNOG00509	W	PREDICTED:_collagen_alpha-1(II)_chain_isoform_X2_[Danio_rerio]
CI01000069_05025745_05032197	366.569	1430.49	3.90236	0.023238	CI01000069	5025297	5032197	-	6901	-	GO:0016021	-	veNOG06066	S	protein_YIPF1_[Danio_rerio]
CI01000069_04628032_04638137	70.6753	670.673	9.48949	0.00071829	CI01000069	4627853	4638137	-	10285	-	GO:0005096;GO:0005622;GO:0006886;GO:0012505;GO:0017137;GO:0031338;GO:0090630	K20176	veNOG03564	T	PREDICTED:_RUN_domain-containing_protein_1-like_isoform_X2_[Danio_rerio]
CI01000069_04612170_04623197	441.014	4822.05	10.934	0.000117757	CI01000069	4612170	4623451	+	11282	-	GO:0003746;GO:0003924;GO:0005525;GO:0005622	-	veNOG05181	J	elongation_factor_Tu,_mitochondrial_[Danio_rerio]
CI01000069_04026932_04030927	413.686	2639.18	6.37967	0.0022498	CI01000069	4026932	4031011	+	4080	-	GO:0005634;GO:0046872;GO:0051092;GO:0061630	K10640	veNOG12555;KOG4445	O	Zgc:66260_[Danio_rerio]
CI01000069_03667639_03669979	9.42338	91.2624	9.68468	0.0200026	CI01000069	3667620	3669979	-	2360	-	GO:0005861;GO:0006937;GO:0045214	K10372	veNOG09885	Z	PREDICTED:_troponin_T1,_skeletal,_slow_isoform_X3_[Danio_rerio]
CI01000069_03488885_03492635	242.181	945.521	3.9042	0.0258424	CI01000069	3488885	3492746	+	3862	-	-	K19931	veNOG00473	W	PREDICTED:_membrane-associated_guanylate_kinase,_WW_and_PDZ_domain-containing_protein_2_isoform_X2_[Danio_rerio]
CI01000069_03032171_03032924	95.1761	662.183	6.95745	0.00286632	CI01000069	3031990	3032924	-	935	-	-	-	veNOG19792	S	PREDICTED:_fragaceatoxin_C_[Danio_rerio]
CI01000069_03027056_03028752	42.4052	881.85	20.7958	1.17544e-05	CI01000069	3026925	3028752	-	1828	-	GO:0006812;GO:0015267;GO:0019898;GO:0046930;GO:0046931;GO:0052331;GO:0055085	-	veNOG19792;veNOG26606	S	PREDICTED:_equinatoxin-4-like_[Danio_rerio]
CI01000069_02245512_02248667	16.0197	125.221	7.81664	0.0176107	CI01000069	2245477	2249182	-	3706	-	GO:0005622;GO:0008152	-	veNOG13506	Q	uncharacterized_protein_LOC393297_[Danio_rerio]
CI01000069_01945534_01950027	0	44.57	Inf	0.00651056	CI01000069	1945534	1950622	+	5089	-	-	K07366	veNOG12218	T	PREDICTED:_sorbin_and_SH3_domain-containing_protein_2_[Danio_rerio]
CI01000069_00966300_00979227	111.196	592.145	5.32524	0.00941619	CI01000069	966300	980520	+	14221	-	GO:0005247;GO:0005765;GO:0006821;GO:0016021;GO:0031404;GO:1903959	K05016	veNOG02179	P	PREDICTED:_chloride_channel_Kb_isoform_X1_[Danio_rerio]
CI01000069_00000091_00001650	2172.09	442.517	0.203729	0.00802581	CI01000069	91	2273	-	2183	-	GO:0005524;GO:0005634;GO:0005737	-	veNOG06961	O	PREDICTED:_heat_shock_protein_105_kDa-like_isoform_X3_[Danio_rerio]
CI01000066_01829752_01832316	479.65	1702.15	3.54874	0.032811	CI01000066	1829716	1832316	+	2601	-	GO:0008553;GO:0008900;GO:0015991;GO:0031101;GO:0033178;GO:0033336;GO:0046961;GO:0060036;GO:0060041	K02150	veNOG04418	C	PREDICTED:_V-type_proton_ATPase_subunit_E_1_isoform_X2_[Danio_rerio]
CI01000066_01165569_01184166	429.706	1637.42	3.81055	0.024889	CI01000066	1165569	1185012	+	19444	-	GO:0005635;GO:0005829;GO:0006606;GO:0007165;GO:0008536;GO:0008565	K18755	veNOG05384	U	Ipo7_protein_[Danio_rerio]
CI01000066_00925751_00935641	158.313	594.267	3.75375	0.035398	CI01000066	925751	935852	+	10102	-	GO:0005737;GO:0006730;GO:0009058;GO:0009258;GO:0016155;GO:0016742;GO:0019145;GO:0047105;GO:0055114	K00289	veNOG11743	F	Aldh16a1_protein_[Danio_rerio]
CI01000065_02806198_02813320	3.76935	71.0998	18.8626	0.0111729	CI01000065	2806198	2813722	+	7525	-	-	K18668	veNOG07727	S	PREDICTED:_protein_KHNYN-like_isoform_X2_[Danio_rerio]
CI01000063_05639341_05650366	54.6556	325.786	5.9607	0.010173	CI01000063	5639290	5650682	+	11393	-	-	-	veNOG12894	R	PREDICTED:_EMILIN-2_[Danio_rerio]
CI01000063_05252331_05253850	2053.35	388.396	0.189152	0.00580905	CI01000063	5251894	5253850	-	1957	-	GO:0004129;GO:0005746;GO:0016021;GO:1902600	K02270	veNOG22212	C	cytochrome_c_oxidase,_subunit_VIIa_2a_[Danio_rerio]
CI01000063_04594405_04629754	817.949	3539.07	4.32676	0.013018	CI01000063	4594405	4630452	+	36048	-	GO:0003779;GO:0007010	-	veNOG14479	Z	AF175294_1_gelsolin_[Danio_rerio]
CI01000063_04101695_04159421	0.942338	79.5893	84.4595	0.00109206	CI01000063	4101402	4159421	-	58020	-	GO:0003341;GO:0005634;GO:0005737;GO:0044441;GO:0044446;GO:0048513	-	opiNOG03916;veNOG11087	US	PREDICTED:_armadillo_repeat-containing_protein_3_[Danio_rerio]
CI01000063_01533946_01534527	91.4067	448.884	4.91084	0.0155149	CI01000063	1533946	1534971	+	1026	-	GO:0006979;GO:0030091;GO:0033743;GO:0055114	K07305	veNOG23530	O	Sepx1_protein_[Danio_rerio]
CI01000063_01500129_01504142	12.2504	97.6296	7.96951	0.0262518	CI01000063	1500037	1504470	+	4434	-	GO:0005737;GO:0006801;GO:0016175;GO:0016176;GO:0035091;GO:0043020;GO:0055114	K17934	veNOG14399	C	PREDICTED:_SH3_and_PX_domain-containing_protein_2A-like_[Danio_rerio]
CI01000063_01168018_01168572	20.7314	370.356	17.8645	0.000122783	CI01000063	1165782	1169391	+	3610	-	GO:0031017;GO:0046983	K08040	veNOG18038	K	JC7999_basic_helix-loop-helix_transcription_factor,_Zath3_-_zebra_fish
CI01000063_01079985_01087813	220.507	762.996	3.46019	0.0433698	CI01000063	1079522	1087813	-	8292	-	GO:0003743;GO:0004674;GO:0005524;GO:0006413;GO:0006468	K16194	veNOG05189	J	PREDICTED:_hormonally_up-regulated_neu_tumor-associated_kinase_homolog_A_isoform_X2_[Danio_rerio]
CI01000063_00839103_00843726	2600.85	8793.03	3.38083	0.0348878	CI01000063	838513	843762	+	5250	-	GO:0005524;GO:0005737;GO:0010628;GO:0030027;GO:0030175;GO:0044297;GO:0090131	K12313	veNOG07935;veNOG08692	Z	actin-related_protein_5_[Danio_rerio]
CI01000063_00811088_00811849	405.205	1572.68	3.88121	0.0232897	CI01000063	810881	812197	+	1317	-	GO:0005506;GO:0005789;GO:0006633;GO:0009974;GO:0016021;GO:0016126;GO:0018688;GO:0018689;GO:0034804;GO:0042389;GO:0044875;GO:0052608;GO:0052609;GO:0052610;GO:0052611;GO:0052612;GO:0052613;GO:0055114;GO:0072373	K10223	veNOG13133	I	fatty_acid_hydroxylase_domain_containing_2_[Danio_rerio]
CI01000063_00562850_00563761	66.906	268.481	4.01282	0.0445999	CI01000063	562750	563922	+	1173	-	GO:0005978;GO:0019888;GO:0019903	K07189	veNOG04869	T	PREDICTED:_protein_phosphatase_1_regulatory_subunit_3G-like_[Danio_rerio]
CI01000062_03500344_03507001	20.7314	227.095	10.9541	0.00213861	CI01000062	3499927	3507331	-	7405	-	GO:0000062;GO:0006810;GO:0016021	-	veNOG04183;opiNOG02834	U	protein_TMED8_[Danio_rerio]
CI01000062_02407073_02410074	9.42338	246.196	26.1261	9.62222e-05	CI01000062	2407019	2411364	+	4346	-	GO:0003824;GO:0005789;GO:0005811;GO:0045087;GO:0046872;GO:0051539;GO:0051607	K15045	veNOG06020	T	viperin_[Danio_rerio]
CI01000062_02400091_02406400	16.9621	153.873	9.07157	0.00819115	CI01000062	2399754	2406400	-	6647	-	-	K13809	veNOG06057	F	PREDICTED:_UMP-CMP_kinase_2,_mitochondrial_[Danio_rerio]
CI01000062_01361295_01382538	63.1366	265.298	4.20196	0.0390857	CI01000062	1361295	1382771	-	21477	-	-	-	veNOG34608;veNOG03017	K	Si:dkey-12h9.13_protein_[Danio_rerio]
CI01000059_10285427_10291570	835.853	2721.95	3.2565	0.0432745	CI01000059	10285154	10291570	-	6417	-	GO:0004329;GO:0004477;GO:0004487;GO:0004488;GO:0005739;GO:0005829;GO:0006730;GO:0009396;GO:0055114	K13403	veNOG08239	H	monofunctional_C1-tetrahydrofolate_synthase,_mitochondrial_[Danio_rerio]
CI01000059_07418303_07423995	4497.78	37155.5	8.26085	0.000461497	CI01000059	7418092	7424051	-	5960	-	GO:0004478;GO:0005524;GO:0005829;GO:0006556;GO:0006730;GO:0046872;GO:0048269	K00789	veNOG00277;COG0192	H	methionine_adenosyltransferase_II,_alpha-like_[Danio_rerio]
CI01000059_05316640_05345577	15.0774	201.626	13.3727	0.00146202	CI01000059	5316403	5345577	-	29175	-	GO:0003779;GO:0005905;GO:0006915;GO:0030136;GO:0030276;GO:0035091;GO:0072583	K20040	veNOG12301	Z	talin-2_[Danio_rerio]
CI01000058_03136045_03137264	11.3081	189.953	16.798	0.00084639	CI01000058	3135699	3137264	-	1566	-	GO:0005201;GO:0005578;GO:0005615;GO:0007409;GO:0008201;GO:0070062	K08125	veNOG03782	R	relaxin_receptor_1_[Danio_rerio]
CI01000057_04794580_04834143	180.929	614.43	3.39597	0.049763	CI01000057	4793517	4834429	-	40913	-	GO:0005201;GO:0005578;GO:0005581;GO:0033334	K19719	veNOG00535	W	PREDICTED:_collagen_alpha-1(XVII)_chain_isoform_X1_[Danio_rerio]
CI01000057_00956994_00965947	40.5205	183.586	4.53069	0.0435003	CI01000057	955633	965947	-	10315	-	GO:0003677;GO:0003700;GO:0006351;GO:0007165;GO:0038023;GO:0046872	-	opiNOG23882;veNOG07357	TK	PREDICTED:_androgen_receptor_isoform_X1_[Danio_rerio]
CI01000056_01841169_01863442	19.7891	137.955	6.97126	0.0199154	CI01000056	1841169	1863821	+	22653	-	-	-	veNOG01453	Z	PREDICTED:_receptor-type_tyrosine-protein_phosphatase_S_isoform_X2_[Danio_rerio]
CI01000055_06559670_06571358	53.7132	0	0	0.00343815	CI01000055	6557993	6572090	-	14098	-	GO:0044335;GO:0051260;GO:0060037;GO:0090090;GO:2001141	-	veNOG12245;veNOG00999	R	Potassium_channel_tetramerisation_domain_containing_16a_[Danio_rerio]
CI01000055_05728910_05733815	195.064	996.458	5.10837	0.00849299	CI01000055	5728910	5734420	+	5511	-	GO:0016021	-	veNOG00706	S	PREDICTED:_armadillo_repeat-containing_protein_10_[Danio_rerio]
CI01000055_05047161_05054848	406.147	1384.85	3.40973	0.0396766	CI01000055	5046231	5055449	+	9219	-	GO:0010008;GO:0043550;GO:0070772	K15305	veNOG06806	S	protein_VAC14_homolog_[Danio_rerio]
CI01000055_05028252_05036624	418.398	1582.24	3.78165	0.0258287	CI01000055	5027848	5036624	-	8777	-	GO:0008237;GO:0016021;GO:0046872	K07995	meNOG00871;veNOG03623	WO	vitronectin_a_precursor_[Danio_rerio]
CI01000055_03518013_03528878	2.82701	96.5684	34.1592	0.00155964	CI01000055	3517554	3528878	-	11325	-	GO:0005515;GO:0007283;GO:0030719;GO:0031047;GO:0034584;GO:0034587;GO:0043046;GO:0046872;GO:0051321;GO:0071546	K18405	veNOG02824	K	PREDICTED:_tudor_domain-containing_protein_5_isoform_X1_[Danio_rerio]
CI01000055_01806372_01832654	156.428	779.975	4.98616	0.0105033	CI01000055	1805410	1834592	-	29183	-	GO:0006612;GO:0043113;GO:0055078	K13365	veNOG04309	W	PDZ_domain_containing_3_[Danio_rerio]
CI01000055_01729194_01746887	1.88468	57.3043	30.4054	0.0113113	CI01000055	1729194	1747729	+	18536	-	-	K10361	veNOG06839	Z	PREDICTED:_unconventional_myosin-VIIa-like_[Danio_rerio]
CI01000055_00988065_01021037	135.697	580.471	4.27772	0.0221823	CI01000055	987881	1021452	-	33572	-	GO:0005634;GO:0005737;GO:0006397;GO:0006417;GO:0008366;GO:0008380;GO:0017124;GO:0030154;GO:0044822;GO:0051028	K14945	veNOG09479	A	AF211852_1_GAP-associated_phosphoprotein_p62_[Danio_rerio]
CI01000055_00120008_00128922	12.2504	165.546	13.5135	0.00229315	CI01000055	119381	128922	-	9542	-	-	K10266	opiNOG20553;veNOG05032;veNOG33793	R	E3_ubiquitin-protein_ligase_TRAF7_[Danio_rerio]
CI01000054_11126599_11136327	610.635	176.158	0.288483	0.046596	CI01000054	11124621	11137242	+	12622	-	GO:0004725;GO:0005634;GO:0005737;GO:0006470;GO:0007219;GO:0008138;GO:0043117;GO:0043542;GO:1900746	K18041	veNOG13212;opiNOG11523	V	protein_tyrosine_phosphatase_type_IVA_2_isoform_2_[Danio_rerio]
CI01000054_10172867_10177625	138.524	821.362	5.9294	0.00493308	CI01000054	10172867	10178884	+	6018	-	GO:0004308;GO:0005764;GO:0006689;GO:0009313;GO:0016020	K01186	veNOG02832	R	Neu3.2_[Danio_rerio]
CI01000054_07198599_07202146	198.833	890.339	4.47782	0.0153425	CI01000054	7198599	7202293	+	3695	-	GO:0004560;GO:0006004;GO:0016021	K01206	veNOG03902	G	PREDICTED:_fucosidase,_alpha-L-1,_tissue_isoform_X1_[Danio_rerio]
CI01000054_06956328_06957402	19.7891	124.159	6.27413	0.0303639	CI01000054	6956321	6958488	-	2168	-	GO:0005765;GO:0005886;GO:0008553;GO:0015991;GO:0033180;GO:0070062	-	veNOG01337	C	PREDICTED:_V-type_proton_ATPase_subunit_C_1-A-like_[Danio_rerio]
CI01000054_06951426_06955263	37.6935	400.069	10.6137	0.000865648	CI01000054	6951426	6955263	-	3838	-	GO:0015078;GO:0015991;GO:0033180	K02148	veNOG01337;opiNOG00866	C	PREDICTED:_ATPase_H+ transporting_lysosomal_subunit_V_1-C1b-like_[Danio_rerio]
CI01000054_05841632_05851621	245.95	4516.43	18.3632	6.23617e-06	CI01000054	5841496	5852527	+	11032	-	GO:0005737;GO:0007165;GO:0032287;GO:0042127;GO:0045576	K18266	veNOG00454	S	protein_NDRG2_[Danio_rerio]
CI01000054_03848427_03914231	561.633	127.343	0.226737	0.0202552	CI01000054	3848427	3914231	+	65805	-	-	-	veNOG03317	W	PREDICTED:_collagen_alpha-1(XXI)_chain-like,_partial_[Danio_rerio]
CI01000054_02613166_02614884	9.42338	100.813	10.6982	0.0131849	CI01000054	2613058	2615458	+	2401	-	GO:0004867;GO:0007417;GO:0007507;GO:0045214;GO:1903706	-	veNOG16161	O	serine_peptidase_inhibitor,_Kunitz_type_1_b_precursor_[Danio_rerio]
CI01000053_06662264_06720098	80.0987	404.314	5.04769	0.0151694	CI01000053	6661586	6720662	-	59077	-	GO:0005215;GO:0006857;GO:0016021	K14638	veNOG06964	P	solute_carrier_family_15_member_2_[Danio_rerio]
CI01000053_05187818_05191994	3.76935	153.873	40.8221	0.000167036	CI01000053	5187693	5192234	+	4542	-	-	-	veNOG04054	R	PREDICTED:_leucine_zipper_putative_tumor_suppressor_3-like_[Danio_rerio]
CI01000053_04066211_04089730	105.542	958.255	9.07939	0.000639706	CI01000053	4066211	4089734	+	23524	-	GO:0004674;GO:0005524;GO:0006468	K08269	veNOG04404;veNOG18016	T	p21-activated_kinase_2_[Danio_rerio]
CI01000053_02145248_02149126	248.777	1104.7	4.44052	0.0147033	CI01000053	2145178	2149381	-	4204	-	GO:0043229	K17284	veNOG09635	R	uncharacterized_protein_LOC794783_[Danio_rerio]
CI01000053_00808245_00813766	2397.31	696.141	0.290385	0.0352785	CI01000053	808245	813766	+	5522	-	GO:0000151;GO:0000974;GO:0001664;GO:0001786;GO:0005524;GO:0005634;GO:0005770;GO:0005829;GO:0005925;GO:0016020;GO:0023026;GO:0030529;GO:0031072;GO:0031625;GO:0031647;GO:0042026;GO:0042623;GO:0043209;GO:0044822;GO:0045892;GO:0046034;GO:0048026;GO:0051082;GO:0051085;GO:0051726;GO:0055131;GO:0061738;GO:0070062;GO:0072318;GO:0072562;GO:1902904	-	veNOG06961;meNOG07022	O	PREDICTED:_heat_shock_protein_105_kDa-like_isoform_X3_[Danio_rerio]
CI01000052_02100167_02104118	249.719	853.197	3.41662	0.0439529	CI01000052	2099490	2104246	-	4757	-	GO:0001503;GO:0002633;GO:0004222;GO:0006508;GO:0008270;GO:0009617;GO:0030199;GO:0030574;GO:0031012;GO:0031101;GO:0033334;GO:0050900;GO:0060429;GO:0090594	K01403	veNOG05768	W	PREDICTED:_secretory_phospholipase_A2_receptor-like_isoform_X1_[Danio_rerio]
CI01000052_01368837_01373810	15.0774	119.915	7.95327	0.018241	CI01000052	1368837	1374198	+	5362	-	GO:0001750;GO:0005887;GO:0007186;GO:0007601;GO:0007602;GO:0008020;GO:0018298;GO:0071482	-	veNOG16110;veNOG14603	R	tachykinin_receptor_3a_[Danio_rerio]
CI01000051_07542167_07549737	15.0774	122.037	8.09403	0.0169477	CI01000051	7542167	7550660	+	8494	-	-	-	veNOG00153	R	PREDICTED:_arrestin_domain-containing_protein_1_[Danio_rerio]
CI01000051_05514127_05516929	195.064	733.283	3.75919	0.0324621	CI01000051	5512756	5517785	+	5030	-	GO:0046872	K18753	veNOG12296;veNOG15089	R	zinc_finger_protein_36_C3H_type-like_1-like_protein_[Danio_rerio]
CI01000050_05728696_05760342	43.3475	197.382	4.55347	0.0399599	CI01000050	5728465	5760804	-	32340	-	GO:0000122;GO:0000785;GO:0002039;GO:0003682;GO:0003684;GO:0003690;GO:0003700;GO:0005634;GO:0005667;GO:0005829;GO:0006978;GO:0007050;GO:0010165;GO:0010332;GO:0031571;GO:0034644;GO:0042771;GO:0043508;GO:0043524;GO:0043565;GO:0044212;GO:0045944;GO:0046872;GO:0048701;GO:0051262	K10148	veNOG02288	K	p53_tumor_suppressor_homolog,_partial_[Danio_rerio]
CI01000050_04208939_04225972	93.2914	390.518	4.186	0.0300578	CI01000050	4208939	4225972	-	17034	-	GO:0003824;GO:0008152	-	veNOG10352	I	Wu:fk81d02_protein,_partial_[Danio_rerio]
CI01000049_07477191_07532163	140.408	735.405	5.23762	0.00884962	CI01000049	7477179	7532163	-	54985	-	GO:0005057;GO:0005096;GO:0005737;GO:0005886;GO:0007165	K16449	veNOG04079	T	PREDICTED:_regulator_of_G-protein_signalling_3_isoform_X2_[Danio_rerio]
CI01000049_06880930_06892990	67.8483	348.071	5.13013	0.016198	CI01000049	6880664	6893438	-	12775	-	GO:0004672;GO:0005524;GO:0006468	K08841	veNOG04846	T	PREDICTED:_dual_specificity_mitogen-activated_protein_kinase_kinase_2_isoform_X1_[Danio_rerio]
CI01000049_05614731_05618336	34.8665	347.009	9.95252	0.0013973	CI01000049	5613256	5618336	-	5081	-	GO:0000151;GO:0005086;GO:0006511;GO:0032012;GO:0043547	K10294	veNOG04340	U	cytohesin_4_[Danio_rerio]
CI01000049_01515304_01535924	481.534	1547.22	3.2131	0.0487208	CI01000049	1514808	1536149	-	21342	-	-	K17551	veNOG00550;opiNOG00341	T	Par-3_partitioning_defective_3_homolog_(C._elegans)_[Danio_rerio]
CI01000049_00848509_00854128	290.24	1304.2	4.49354	0.0133059	CI01000049	847658	854128	-	6471	-	GO:0004377;GO:0016021	K03844	veNOG04586	M	PREDICTED:_alpha-1,3-mannosyltransferase_ALG2_isoform_X1_[Danio_rerio]
CI01000049_00732479_00766646	28.2701	226.034	7.9955	0.006053	CI01000049	732479	766646	-	34168	-	GO:0007186;GO:0015054;GO:0016021	K04194	veNOG09712	T	C-C_chemokine_receptor_type_7_precursor_[Danio_rerio]
CI01000049_00439527_00443722	41.4629	267.42	6.44963	0.00971146	CI01000049	439037	444303	+	5267	-	GO:0001666;GO:0004871;GO:0005158;GO:0005829;GO:0005886;GO:0008286;GO:0019216;GO:0043548	K07187	veNOG06364;opiNOG19722	T	PREDICTED:_insulin_receptor_substrate_1_[Danio_rerio]
CI01000049_00379082_00388164	202.603	851.075	4.20071	0.0201266	CI01000049	378973	388410	+	9438	-	-	K01883	veNOG09165	J	Cars_protein,_partial_[Danio_rerio]
CI01000049_00375347_00377699	21.6738	125.221	5.77752	0.0365279	CI01000049	375036	377831	-	2796	-	GO:0044699;GO:0046872;GO:0050794	K19197	veNOG10691	B	inhibitor_of_growth_protein_3_[Danio_rerio]
CI01000047_07010651_07017023	12.2504	92.3236	7.53638	0.0324947	CI01000047	7010529	7017023	-	6495	-	GO:0006914;GO:0032266	K17908	KOG2110;veNOG00482	RS	WD_repeat_domain,_phosphoinositide_interacting_2_[Danio_rerio]
CI01000047_05927095_05951348	115.908	13.7955	0.119021	0.0176195	CI01000047	5927095	5951356	+	24262	-	GO:0065007	-	veNOG02438	T	PREDICTED:_rho_GTPase-activating_protein_7_isoform_X2_[Danio_rerio]
CI01000047_04826817_04834995	6.59636	95.5072	14.4788	0.00801202	CI01000047	4826817	4835216	+	8400	-	GO:0005096;GO:0043547	-	veNOG05699	T	PREDICTED:_arf-GAP_with_dual_PH_domain-containing_protein_2_[Danio_rerio]
CI01000047_04012371_04020979	141.351	25.4686	0.18018	0.0349244	CI01000047	4012324	4021255	+	8932	-	GO:0001756;GO:0001966;GO:0004332;GO:0006096;GO:0007409;GO:0007420;GO:0043473	K01623	veNOG06635	G	fructose-bisphosphate_aldolase_B_[Danio_rerio]
CI01000047_03501347_03512538	133.812	486.025	3.63215	0.0433774	CI01000047	3501347	3512858	+	11512	-	GO:0000975;GO:0003700;GO:0006355	K05411	veNOG12995	K	interferon_regulatory_factor_1a_[Danio_rerio]
CI01000046_06970061_06977533	12.2504	83.8341	6.84338	0.0460353	CI01000046	6970061	6977533	-	7473	-	GO:0005885;GO:0034314;GO:0051015	-	veNOG17171	Z	actin-related_protein_2/3_complex_subunit_1B_[Danio_rerio]
CI01000046_06960830_06969358	91.4067	593.206	6.48974	0.00420122	CI01000046	6960476	6969358	-	8883	-	GO:0000422;GO:0005829;GO:0006497;GO:0019898;GO:0032266;GO:0034045;GO:0034497;GO:0044804;GO:0080025	K17908	veNOG00482	R	WD_repeat_domain,_phosphoinositide_interacting_2_[Danio_rerio]
CI01000046_04098044_04120141	171.505	30.7745	0.179438	0.0269811	CI01000046	4096231	4120352	+	24122	-	-	K06094	veNOG08437	U	PREDICTED:_syntaxin_binding_protein_5-like_isoform_X3_[Danio_rerio]
CI01000046_03953528_03957334	361.858	1342.41	3.70976	0.0288138	CI01000046	3953105	3957695	+	4591	-	-	-	veNOG19993	R	solute_carrier_family_16_(monocarboxylic_acid_transporters),_member_8_[Danio_rerio]
CI01000046_03761959_03768003	4727.71	1454.89	0.307737	0.0419613	CI01000046	3760451	3768116	-	7666	-	GO:0005737;GO:0007163;GO:0030674;GO:0031941;GO:0048703;GO:0051015;GO:0051017;GO:1903045	K17455	veNOG06953	Z	Fscn1l_protein_[Danio_rerio]
CI01000046_03556534_03559710	14.1351	210.116	14.8649	0.000946235	CI01000046	3556206	3559837	+	3632	-	GO:0005506;GO:0016021;GO:0016712;GO:0020037;GO:0055114	-	veNOG08837;COG2124	Q	cytochrome_P450,_family_2,_subfamily_AD,_polypeptide_6_[Danio_rerio]
CI01000046_03544999_03551574	190.352	2611.59	13.7198	4.08295e-05	CI01000046	3544999	3551897	+	6899	-	GO:0004497;GO:0005506;GO:0016021;GO:0016705;GO:0020037;GO:0055114	-	veNOG08837;veNOG01875	Q	cytochrome_P450,_family_4,_subfamily_V,_polypeptide_8_[Danio_rerio]
CI01000046_03511698_03542614	2.82701	43.5088	15.3904	0.0489131	CI01000046	3511405	3542844	+	31440	-	-	-	veNOG01380	T	PREDICTED:_M-protein,_striated_muscle_isoform_X1_[Danio_rerio]
CI01000046_01970499_01979300	85.7527	521.045	6.07613	0.00610448	CI01000046	1969991	1979300	-	9310	-	GO:0016021	-	veNOG12006	S	UNC93-like_protein_MFSD11_[Danio_rerio]
CI01000043_07243729_07244723	153.601	668.55	4.35251	0.0193934	CI01000043	7243729	7245140	+	1412	-	GO:0008152;GO:0008484	-	veNOG07762	G	N-acetylgalactosamine-6-sulfatase_[Danio_rerio]
CI01000043_07204216_07216573	315.683	1208.7	3.82883	0.0260635	CI01000043	7204216	7217151	+	12936	-	GO:0008152;GO:0008484	K01132	veNOG07762	G	PREDICTED:_arylsulfatase_D_isoform_X2_[Danio_rerio]
CI01000043_06521172_06566044	286.471	62.6103	0.218557	0.0283708	CI01000043	6521172	6566044	+	44873	-	-	K08622	veNOG12289	O	PREDICTED:_thrombospondin-2_[Danio_rerio]
CI01000043_06379017_06386958	179.044	755.568	4.22001	0.0207095	CI01000043	6379017	6388362	+	9346	-	-	-	veNOG05018	S	PREDICTED:_uncharacterized_protein_KIAA0895_[Danio_rerio]
CI01000043_00691551_00693132	171.505	1731.86	10.098	0.000258044	CI01000043	691307	693860	-	2554	-	-	-	maNOG13111;veNOG13045	T	uncharacterized_protein_LOC797943_[Danio_rerio]
CI01000043_00670862_00685333	65.9636	393.702	5.96847	0.00837829	CI01000043	669493	686239	+	16747	-	GO:0006672;GO:0016021;GO:0017040	K01441	veNOG13293	I	alkaline_ceramidase_1_[Danio_rerio]
CI01000041_00788782_00820960	22.6161	806.505	35.6607	9.62924e-07	CI01000041	788571	820960	-	32390	-	GO:0005886;GO:0006855;GO:0015238;GO:0015297;GO:0016021	K03327	veNOG06688	P	Zgc:113362_protein_[Danio_rerio]
CI01000041_00436899_00449463	122.504	609.124	4.97228	0.0121375	CI01000041	436899	449471	+	12573	-	GO:0004842;GO:0005622;GO:0007250;GO:0008270;GO:0016567;GO:0042981;GO:0046330	-	veNOG02397;opiNOG21586	T	PREDICTED:_TNF_receptor-associated_factor_5,_partial_[Danio_rerio]
CI01000040_03509741_03511226	241.238	41.3864	0.171558	0.0155757	CI01000040	3509258	3511538	-	2281	-	GO:0005634;GO:0006355;GO:0007275;GO:0043565	K09341	veNOG00298	K	Zf-cad1_protein_[Danio_rerio]
CI01000040_01160713_01185710	3453.67	823.484	0.238438	0.0149697	CI01000040	1160075	1186329	-	26255	-	GO:0005524	K09489	veNOG11718	O	heat_shock_cognate_70_kDa_protein_[Danio_rerio]
CI01000039_08302787_08303257	59.3673	1832.68	30.8702	5.59201e-07	CI01000039	8302787	8303472	+	686	-	-	-	veNOG23426	O	Zgc:66168_protein,_partial_[Danio_rerio]
CI01000039_07463037_07464915	0	27.591	Inf	0.0387941	CI01000039	7463037	7465201	+	2165	-	-	-	veNOG25216	R	PREDICTED:_cerebellin-2_[Danio_rerio]
CI01000039_06199595_06200036	177.159	608.062	3.43229	0.0481356	CI01000039	6199290	6200319	-	1030	-	-	-	-	-	PREDICTED:_c-X-C_motif_chemokine_10-like_[Danio_rerio]
CI01000039_03190180_03192097	12470.9	49928	4.00356	0.0165775	CI01000039	3190180	3192097	-	1918	-	GO:0004197;GO:0005615;GO:0005764;GO:0051603	K01365	veNOG07303	O	Cathepsin_L1-like_[Danio_rerio]
CI01000039_03118693_03132197	112.138	519.984	4.63699	0.0174379	CI01000039	3118485	3132197	-	13713	-	-	-	veNOG04262	R	PREDICTED:_ankyrin_1,_erythrocytic_isoform_X4_[Danio_rerio]
CI01000037_04002977_04005591	528.651	1986.55	3.75777	0.0254822	CI01000037	4002421	4007994	-	5574	-	-	-	COG0031;veNOG09817	E	Cbsa_protein_[Danio_rerio]
CI01000037_03989733_04001865	1323.04	4868.74	3.67996	0.0253196	CI01000037	3989040	4002063	-	13024	-	GO:0004122;GO:0004124;GO:0005737;GO:0006535;GO:0019343;GO:0020037;GO:0030170	-	veNOG09817	E	Cbsa_protein_[Danio_rerio]
CI01000037_03800223_03800920	77.2717	465.863	6.02889	0.00691808	CI01000037	3799799	3802927	-	3129	-	GO:0005525;GO:0007264;GO:2000785	K07911	veNOG16634	U	PREDICTED:_ras-related_protein_Rab-20_isoform_X1_[Danio_rerio]
CI01000037_01925100_01960498	109.311	742.834	6.79559	0.00291108	CI01000037	1925100	1960722	+	35623	-	GO:0005975;GO:0016020;GO:0016758	K00738	veNOG08840	G	alpha-1,3-mannosyl-glycoprotein_4-beta-N-acetylglucosaminyltransferase_C_[Danio_rerio]
CI01000037_01538390_01570296	19086.1	6040.3	0.316476	0.0449673	CI01000037	1537928	1570488	-	32561	-	GO:0001757;GO:0002042;GO:0003128;GO:0003146;GO:0003319;GO:0005178;GO:0005614;GO:0016337;GO:0021591;GO:0030325;GO:0045198;GO:0048703;GO:0060956;GO:0070309	K05717	veNOG04827	W	PREDICTED:_receptor-type_tyrosine-protein_phosphatase_S_isoform_X2_[Danio_rerio]
CI01000035_00042693_00050440	522.055	147.506	0.282548	0.0461307	CI01000035	42693	50994	+	8302	-	GO:0010494;GO:0010603;GO:0034063;GO:0044822	-	veNOG34527;veNOG07844	A	PREDICTED:_ataxin-2_isoform_X1_[Danio_rerio]
CI01000034_05419465_05426380	67.8483	593.206	8.74312	0.00117601	CI01000034	5418660	5426380	-	7721	-	GO:0003677;GO:0004386;GO:0005524	K12649	veNOG05877	A	endoribonuclease_Dicer_[Danio_rerio]
CI01000034_05215965_05216339	170.563	37.1417	0.217759	0.0457276	CI01000034	5215722	5216623	+	902	-	GO:0005524;GO:0005634;GO:0005737;GO:0009408;GO:0009410;GO:0046686;GO:0048593	-	veNOG06961	O	Zgc:174006_protein_[Danio_rerio]
CI01000034_04988799_04990480	407.09	79.5893	0.195508	0.014524	CI01000034	4988681	4990480	-	1800	-	GO:0003779;GO:0005634;GO:0005737;GO:0006979;GO:0008113;GO:0008270;GO:0015629;GO:0030041;GO:0030091;GO:0033743;GO:0045087;GO:0055114;GO:0070191	K07305	veNOG22971	O	Sepx1_protein_[Danio_rerio]
CI01000034_02513892_02532734	281.759	973.112	3.4537	0.040806	CI01000034	2513878	2532734	-	18857	-	-	-	veNOG11960	T	Zgc:77799_protein_[Danio_rerio]
CI01000034_01323481_01381800	65.9636	464.802	7.04633	0.00374191	CI01000034	1323378	1383472	-	60095	-	GO:0015031	-	veNOG10021	U	Coatomer_protein_complex,_subunit_zeta_1_[Danio_rerio]
CI01000034_00728121_00732221	25.4431	650.51	25.5672	7.43219e-06	CI01000034	727438	732221	-	4784	-	-	K11454	veNOG09990	B	PREDICTED:_chromobox_protein_homolog_8-like_[Danio_rerio]
CI01000034_00520790_00525323	8208.7	1654.4	0.201542	0.00652293	CI01000034	520672	525573	+	4902	-	GO:0003676;GO:0004004;GO:0005524;GO:0010501;GO:0016021;GO:0045893	K12823	veNOG01425	A	Ddx51_protein_[Danio_rerio]
CI01000034_00455762_00459788	8425.44	2501.23	0.296866	0.0354636	CI01000034	455145	459927	+	4783	-	GO:0005643;GO:0005654;GO:0005829;GO:0006607;GO:0008139;GO:0008565	K15043	veNOG02828	U	PREDICTED:_sperm-associated_antigen_6_isoform_X1_[Danio_rerio]
CI01000033_01274093_01274303	307.202	75.3446	0.245261	0.0388106	CI01000033	1274093	1274438	-	346	-	GO:0006457;GO:0051082	-	veNOG03692	O	dnaJ_homolog_subfamily_C_member_1_precursor_[Danio_rerio]
CI01000032_03175176_03177613	407.09	77.4669	0.190294	0.013165	CI01000032	3175125	3178618	-	3494	-	GO:0001704;GO:0001937;GO:0003700;GO:0005737;GO:0007399;GO:0010595;GO:0016607;GO:0033613;GO:0035148;GO:0045603;GO:0045892;GO:0045893;GO:0046983;GO:0051450;GO:0060395;GO:0061074;GO:0070888;GO:2001014	K09084	veNOG00915	K	neurogenic_differentiation_factor_2_[Danio_rerio]
CI01000032_01715692_01725092	15.0774	108.241	7.17905	0.0275585	CI01000032	1715170	1725092	-	9923	-	-	-	veNOG25883;NOG27506;opiNOG12075	RTS	PREDICTED:_TNFAIP3-interacting_protein_1-like_[Danio_rerio]
CI01000032_00511336_00516935	177.159	1239.47	6.99636	0.00187706	CI01000032	511287	519449	-	8163	-	GO:0046872	-	veNOG03717	R	PREDICTED:_zinc_finger_protein_704_isoform_X1_[Danio_rerio]
CI01000032_00054024_00073898	8.48104	84.8953	10.01	0.0217506	CI01000032	53605	73898	-	20294	-	GO:0030100;GO:0036465;GO:0043231;GO:0044444	K20067	veNOG08817	U	PREDICTED:_zgc:154100_isoform_X1_[Danio_rerio]
CI01000030_10775818_10796010	1685.84	495.576	0.293964	0.0387874	CI01000030	10773601	10796653	+	23053	-	-	-	veNOG05562	R	PREDICTED:_uncharacterized_protein_LOC100005456_[Danio_rerio]
CI01000030_07494612_07513546	0.942338	120.976	128.378	8.23931e-05	CI01000030	7493560	7514178	-	20619	-	-	-	-	-	novel_protein_[Danio_rerio]
CI01000030_06570135_06578090	653.982	2502.29	3.82623	0.0229107	CI01000030	6570022	6578090	-	8069	-	GO:0044767;GO:0048856	-	meNOG13738;veNOG15009	K	PREDICTED:_zinc_finger_protein_16-like_isoform_1_[Danio_rerio]
CI01000030_06351767_06357107	463.63	1559.95	3.36465	0.0408931	CI01000030	6351036	6357638	+	6603	-	GO:0005524;GO:0005739;GO:0006457;GO:0007005;GO:0009408;GO:0031072;GO:0042981;GO:0046872;GO:0051082	-	veNOG15989;veNOG07799	O	PREDICTED:_dnaJ_homolog_subfamily_C_member_16_[Danio_rerio]
CI01000030_05840894_05884329	959.3	83.8341	0.0873909	0.000212268	CI01000030	5840894	5884329	+	43436	-	GO:0005506;GO:0016705;GO:0031418;GO:0055114	-	veNOG07646	O	synaptonemal_complex_protein_SC65_[Danio_rerio]
CI01000030_05784109_05788689	2635.72	701.447	0.266131	0.0245566	CI01000030	5783816	5788689	-	4874	-	GO:0005096;GO:0005737;GO:0005886	K16449	veNOG09477	T	PREDICTED:_regulator_of_G-protein_signaling_14-like_[Danio_rerio]
CI01000030_04552559_04571086	0.942338	170.852	181.306	6.99073e-06	CI01000030	4549946	4573001	+	23056	-	GO:0005515;GO:0019001;GO:0060158	-	opiNOG06200;veNOG11099	T	PREDICTED:_guanine_nucleotide-binding_protein_G(s)_subunit_alpha_isoforms_XLas-like,_partial_[Danio_rerio]
CI01000030_02472528_02477483	35.8088	323.663	9.03864	0.00224559	CI01000030	2472528	2477483	+	4956	-	GO:0000978;GO:0001077;GO:0005634;GO:0005667;GO:0007517;GO:0042826;GO:0045944;GO:0046983	K09261	veNOG16954	K	PREDICTED:_myocyte-specific_enhancer_factor_2C_isoform_X3_[Danio_rerio]
CI01000030_01518641_01634086	168.678	645.204	3.82505	0.0319696	CI01000030	1518641	1634086	-	115446	-	-	K06092	veNOG06042	S	Zgc:85925_[Danio_rerio]
CI01000029_08722756_08730839	6981.78	1307.39	0.187257	0.00465436	CI01000029	8722499	8731563	-	9065	-	GO:0005524;GO:0005634;GO:0005737;GO:0006457;GO:0009408;GO:0009409;GO:0046677;GO:0051082	K04079	veNOG09551	O	heat_shock_protein_90_[Danio_rerio]
CI01000029_08346604_08357224	52.7709	319.418	6.05293	0.00983995	CI01000029	8346401	8357633	+	11233	-	GO:0000139;GO:0005515;GO:0006661;GO:0007399;GO:0031901;GO:0031902;GO:0043813	-	COG5329;veNOG13068	TI	-
CI01000029_08318488_08338631	91.4067	581.533	6.36203	0.00463491	CI01000029	8318488	8339359	+	20872	-	-	-	veNOG13068	I	phosphatidylinositide_phosphatase_SAC1-A_[Danio_rerio]
CI01000029_08288440_08301175	23.5584	205.871	8.73874	0.00533345	CI01000029	8288440	8301357	+	12918	-	GO:0004438;GO:0005783;GO:0005794;GO:0007033;GO:0007626;GO:0008138;GO:0010008;GO:0010976;GO:0016312;GO:0031642;GO:0032288;GO:0034593;GO:0034595;GO:0043473;GO:0043812;GO:0046030;GO:0046488;GO:0052743;GO:0052827;GO:0055037	-	opiNOG02708;veNOG13068	I	PREDICTED:_polyphosphoinositide_phosphatase_[Danio_rerio]
CI01000029_07332828_07336542	422.167	1534.48	3.63477	0.0304042	CI01000029	7332295	7336542	-	4248	-	GO:0042626;GO:0055085	K02149	veNOG12192	C	V-type_proton_ATPase_subunit_D_[Danio_rerio]
CI01000029_05591971_05597708	1.88468	61.5491	32.6577	0.00829047	CI01000029	5591971	5597842	+	5872	-	-	-	veNOG12702	I	PREDICTED:_glycerol-3-phosphate_acyltransferase_1,_mitochondrial_[Danio_rerio]
CI01000029_05578983_05588654	240.296	1324.37	5.51139	0.00545802	CI01000029	5578632	5589707	+	11076	-	GO:0003713;GO:0005634;GO:0005741;GO:0008195;GO:0009062;GO:0019432;GO:0045944	K15728	veNOG06174	NI	uncharacterized_protein_LOC641489_[Danio_rerio]
CI01000029_05577218_05577697	18.8468	142.2	7.54505	0.0154541	CI01000029	5577218	5578537	+	1320	-	GO:0003713;GO:0005634;GO:0005741;GO:0008195;GO:0009062;GO:0019432;GO:0045944	-	COG5083;veNOG06174	IRN	uncharacterized_protein_LOC641489_[Danio_rerio]
CI01000029_05410136_05418911	813.237	2602.04	3.19961	0.0465044	CI01000029	5410136	5418911	-	8776	-	GO:0003743;GO:0005085;GO:0005524;GO:0005525;GO:0005851;GO:0006446;GO:0014003;GO:0019509;GO:0042552;GO:0043547;GO:0046523;GO:0051716	K03754	veNOG06316	J	eukaryotic_translation_initiation_factor_2B,_subunit_1_alpha_[Danio_rerio]
CI01000029_05285683_05294300	42.4052	214.361	5.05506	0.0271364	CI01000029	5285584	5295240	+	9657	-	GO:0000149;GO:0004930;GO:0005484;GO:0006886;GO:0006906;GO:0007186;GO:0012505;GO:0016021;GO:0031201;GO:0048278	K05051	veNOG00338;KOG3656	UT	PREDICTED:_neuromedin-U_receptor_2-like_[Danio_rerio]
CI01000029_05055841_05068089	227.103	942.338	4.14938	0.0203792	CI01000029	5055385	5068127	-	12743	-	-	K17082	veNOG07812	Z	PREDICTED:_fermitin_family_homolog_3,_partial_[Danio_rerio]
CI01000029_03649051_03684709	406.147	1337.1	3.29216	0.0455746	CI01000029	3649051	3684880	+	35830	-	GO:0005215;GO:0005515;GO:0005768;GO:0005802;GO:0006810;GO:0016021;GO:0031982	K06564	veNOG06549	T	SEL1L_[Danio_rerio]
CI01000029_03397097_03444565	0	38.2029	Inf	0.0123482	CI01000029	3396139	3444565	-	48427	-	-	-	veNOG05148	S	PREDICTED:_solute_carrier_family_35_member_F2-like_[Danio_rerio]
CI01000029_02589994_02592379	0.942338	51.9984	55.1802	0.00897633	CI01000029	2588450	2592379	-	3930	-	-	-	veNOG18266	S	novel_protein_(might_be_pseudogene_or_just_a_novel_transcript)_[Danio_rerio]
CI01000029_01284636_01285656	65.9636	473.291	7.17503	0.00341562	CI01000029	1284636	1285958	+	1323	-	GO:0000978;GO:0000982;GO:0005515;GO:0005634;GO:0006357;GO:0007165;GO:0009615;GO:0010605;GO:0010628;GO:0031324;GO:0033554;GO:0048522	K09032	veNOG05413	K	jun_dimerization_protein_2_[Danio_rerio]
CI01000029_00653876_00662303	104.599	434.027	4.14942	0.0290394	CI01000029	653614	662874	-	9261	-	GO:0005887;GO:0008523;GO:0015878;GO:0015887	K14386	veNOG05145	P	si:ch211-132g1.5_[Danio_rerio]
CI01000028_06665516_06666078	395.782	79.5893	0.201094	0.0164353	CI01000028	6665516	6666246	+	731	-	GO:0005737;GO:0005886;GO:0006869	-	veNOG01170	R	tumor_necrosis_factor,_alpha-induced_protein_8-like_protein_2_A_[Danio_rerio]
CI01000028_03264758_03280506	40.5205	395.824	9.76849	0.00122855	CI01000028	3264519	3280506	-	15988	-	GO:0004252;GO:0006508;GO:0008544;GO:0016021	K08670	veNOG01704	E	PREDICTED:_low-density_lipoprotein_receptor-related_protein_8_isoform_X2_[Danio_rerio]
CI01000028_03208231_03214842	12999.5	3769.35	0.28996	0.0318422	CI01000028	3207854	3214854	-	7001	-	GO:0005509;GO:0005525;GO:0005622;GO:0030036;GO:0032456	K12469	veNOG13221	TU	PREDICTED:_ralBP1-associated_Eps_domain-containing_protein_2-like,_partial_[Danio_rerio]
CI01000028_00525538_00533862	182.813	768.302	4.20266	0.0209005	CI01000028	525538	534169	+	8632	-	GO:0001574;GO:0003836;GO:0009311;GO:0018279;GO:0030173	K03494	veNOG01985	G	alpha_2,6-sialyltransferase_ST6GalNAc_I_[Danio_rerio]
CI01000027_09002993_09040903	167.736	605.94	3.61246	0.0402706	CI01000027	9002993	9040903	-	37911	-	-	K10809	veNOG08913	R	PREDICTED:_nidogen-2-like_[Danio_rerio]
CI01000027_08713799_08734144	69.733	332.153	4.76321	0.021758	CI01000027	8713554	8734144	-	20591	-	GO:0001878;GO:0004144;GO:0005789;GO:0019432	-	veNOG04423	I	uncharacterized_protein_LOC564868_[Danio_rerio]
CI01000027_07954714_07957187	362.8	1211.88	3.34035	0.0439764	CI01000027	7954714	7957449	+	2736	-	GO:0004197;GO:0005615;GO:0005764;GO:0006955;GO:0019882;GO:0034769;GO:0051603	-	veNOG06526	O	tubulointerstitial_nephritis_antigen-like_precursor_[Danio_rerio]
CI01000027_07850115_07861432	8.48104	100.813	11.8869	0.0105361	CI01000027	7849703	7861432	-	11730	-	GO:0001501;GO:0005201;GO:0005540;GO:0005578;GO:0007155;GO:0007417	K06795	veNOG06893	T	PREDICTED:_C-type_lectin_domain_family_4_member_K-like_[Danio_rerio]
CI01000027_07695223_07701346	2.82701	137.955	48.7988	0.000184731	CI01000027	7695046	7701823	+	6778	-	GO:0005198;GO:0005882;GO:0007420;GO:0021545;GO:0031076;GO:0043066	K07609	veNOG34917;veNOG00601	ZS	LOC572200_protein_[Danio_rerio]
CI01000027_07022724_07029894	32.0395	183.586	5.72999	0.0225214	CI01000027	7022108	7030028	-	7921	-	GO:0005768;GO:0005887;GO:0008823;GO:0015677;GO:0052851;GO:0055114;GO:0097461	K19876	veNOG04791	R	PREDICTED:_metalloreductase_STEAP3_isoform_X2_[Danio_rerio]
CI01000027_06168620_06195620	313.798	3644.13	11.613	9.06629e-05	CI01000027	6168316	6195620	-	27305	-	-	K12330	veNOG02040	T	PREDICTED:_si:dkey-91i10.2_isoform_X3_[Danio_rerio]
CI01000027_05805062_05805690	8.48104	81.7117	9.63463	0.0252683	CI01000027	5805062	5806023	+	962	-	-	-	-	-	PREDICTED:_uncharacterized_protein_LOC100006986_[Danio_rerio]
CI01000027_05789308_05795504	5.65403	157.056	27.7778	0.000386243	CI01000027	5789156	5796059	+	6904	-	GO:0004842;GO:0005634;GO:0005737;GO:0006511;GO:0006914;GO:0008345;GO:0019005;GO:0046716;GO:0055008;GO:0060047	K10305	veNOG13647	E	PREDICTED:_F-box_only_protein_32_isoform_X2_[Danio_rerio]
CI01000027_05524743_05528514	132.87	1451.71	10.9258	0.00019036	CI01000027	5524355	5528514	-	4160	-	-	K14443	veNOG20345	T	Tob1_[Danio_rerio]
CI01000027_04725469_04727486	0.942338	43.5088	46.1712	0.0185332	CI01000027	4723893	4728283	+	4391	-	GO:0001525;GO:0007411;GO:0046658;GO:0046875;GO:0048013	K05462	veNOG10411	T	ephrin-A5_[Danio_rerio]
CI01000027_03212432_03231800	38.6358	0	0	0.0140841	CI01000027	3212432	3231862	+	19431	-	GO:0005509;GO:0005576;GO:0007155;GO:0008201	K04659	veNOG10183	W	PREDICTED:_fibrillin-1_[Danio_rerio]
CI01000027_03110196_03113083	158.313	817.117	5.16141	0.00890151	CI01000027	3109207	3113409	+	4203	-	GO:0003735;GO:0005743;GO:0006412;GO:0016021;GO:0055085	K15119	veNOG04048	C	PREDICTED:_mitochondrial_glutamate_carrier_1_isoform_X1_[Danio_rerio]
CI01000027_02429134_02451902	28.2701	252.563	8.93393	0.00348782	CI01000027	2429006	2452535	+	23530	-	GO:0005622;GO:0006886;GO:0010628;GO:0017137;GO:0017157;GO:0019904;GO:0019933;GO:0030054;GO:0030073;GO:0042734;GO:0043234;GO:0044325;GO:0046872;GO:0046982;GO:0048786;GO:0048791;GO:0061669;GO:0070062;GO:0097151;GO:1903861;GO:2000463	-	veNOG04334;veNOG04519	U	PREDICTED:_regulating_synaptic_membrane_exocytosis_protein_3_isoform_X1_[Danio_rerio]
CI01000027_01832797_01839912	112.138	525.289	4.68431	0.016683	CI01000027	1832496	1839912	-	7417	-	GO:0004531;GO:0005622;GO:0006309	K01158	veNOG05811	L	PREDICTED:_deoxyribonuclease-2-beta-like_[Danio_rerio]
CI01000027_01162273_01168513	51.8286	266.359	5.13923	0.0206376	CI01000027	1162273	1168657	+	6385	-	-	-	veNOG21193	S	PREDICTED:_uncharacterized_protein_LOC568352_[Danio_rerio]
CI01000027_01078554_01079951	170.563	607.001	3.55881	0.0424306	CI01000027	1078436	1079951	-	1516	-	GO:0005085;GO:0005765;GO:0016049;GO:0032008;GO:0032947;GO:0034613;GO:0043547;GO:0071230;GO:0071986	-	veNOG19594	T	PREDICTED:_ragulator_complex_protein_LAMTOR2_isoform_X1_[Danio_rerio]
CI01000026_10421310_10440151	79.1564	418.109	5.28207	0.0125116	CI01000026	10420159	10440927	-	20769	-	-	K05672	veNOG05821	Q	TAP2_[Danio_rerio]
CI01000026_10351923_10354175	69.733	366.111	5.25018	0.0142891	CI01000026	10351403	10356695	+	5293	-	GO:0003700;GO:0006355;GO:0043565	K10049	veNOG19769	K	CCAAT/enhancer_binding_protein_(C/EBP)_1_[Danio_rerio]
CI01000026_07070470_07091280	142.293	29.7133	0.208818	0.0499191	CI01000026	7070470	7091509	+	21040	-	-	K13887	veNOG07753	Z	histone-binding_protein_RBBP4_[Danio_rerio]
CI01000026_06820877_06834597	857.527	3465.85	4.04168	0.0175297	CI01000026	6820877	6834597	-	13721	-	GO:0007155	-	veNOG08384;opiNOG05358	WT	PREDICTED:_plakophilin-1-like_isoform_X1_[Danio_rerio]
CI01000026_04083042_04094349	100.83	1126.98	11.1771	0.000203633	CI01000026	4082797	4095067	-	12271	-	GO:0001934;GO:0005488;GO:0006952;GO:0010033;GO:0010647;GO:0035556;GO:0050778;GO:0051240;GO:0051707;GO:0070887;GO:0080134	-	veNOG19535;veNOG01410	T	c-mos_[Danio_rerio]
CI01000026_01587300_01603806	9.42338	83.8341	8.8964	0.0279241	CI01000026	1587300	1603806	+	16507	-	GO:0005506;GO:0005789;GO:0018585;GO:0018586;GO:0018588;GO:0018589;GO:0018590;GO:0018591;GO:0018592;GO:0018593;GO:0018594;GO:0018595;GO:0018596;GO:0018597;GO:0018598;GO:0018599;GO:0018600;GO:0020037;GO:0021661;GO:0030278;GO:0034559;GO:0034562;GO:0034653;GO:0034786;GO:0034816;GO:0034857;GO:0034858;GO:0034859;GO:0034862;GO:0034870;GO:0034873;GO:0034874;GO:0034888;GO:0034893;GO:0034897;GO:0034903;GO:…	K12664	veNOG04493	Q	AF183907_1_P450_aromatase_[Danio_rerio]
CI01000026_00812986_00894233	1969.49	608.062	0.308742	0.045788	CI01000026	812986	894233	+	81248	-	-	K17495	veNOG01335	T	Ntd5_protein,_partial_[Danio_rerio]
CI01000026_00516302_00519072	0.942338	42.4476	45.045	0.0203473	CI01000026	516068	519072	-	3005	-	GO:0005525;GO:0005739;GO:0005802;GO:0007264;GO:0032438;GO:0042470	-	veNOG13007	U	ras-related_protein_R-Ras_[Danio_rerio]
CI01000024_05486129_05532506	140.408	544.391	3.8772	0.0327676	CI01000024	5486129	5532630	+	46502	-	-	-	veNOG01656	U	PREDICTED:_WD_repeat-containing_protein_81-like_isoform_X1_[Danio_rerio]
CI01000024_04331195_04360958	3.76935	72.161	19.1441	0.0104746	CI01000024	4331069	4361837	+	30769	-	GO:0003774;GO:0005524;GO:0016459;GO:0030860;GO:0048546;GO:0051015;GO:0072593	K10352	veNOG07733	Z	Myo1bl2_protein_[Danio_rerio]
CI01000024_03938368_03941795	12.2504	151.75	12.3874	0.00360826	CI01000024	3938315	3941795	-	3481	-	GO:0016021;GO:0016192	-	veNOG08096	U	vesicle_transport_protein_SFT2A_[Danio_rerio]
CI01000024_03449111_03472001	30.1548	430.844	14.2877	0.000224004	CI01000024	3448805	3472001	-	23197	-	GO:0006812;GO:0016020;GO:0016787;GO:0046872	K17686	veNOG04481	P	Atp1a1a.5_protein_[Danio_rerio]
CI01000024_03049920_03059085	72.56	1151.39	15.8681	3.34395e-05	CI01000024	3049662	3060125	+	10464	-	GO:0000976;GO:0003700;GO:0005634;GO:0005737;GO:0044763;GO:0045893;GO:0061417	-	veNOG05804;KOG3863	K	PREDICTED:_transcription_regulator_protein_BACH2-like_[Danio_rerio]
CI01000024_02402657_02417463	98.9454	411.742	4.1613	0.0296781	CI01000024	2402413	2418061	-	15649	-	GO:0004842;GO:0016567	-	veNOG03493	R	PREDICTED:_WD_repeat_and_SOCS_box-containing_protein_1_isoform_X1_[Danio_rerio]
CI01000024_02040890_02113108	5.65403	154.934	27.4024	0.000419809	CI01000024	2040036	2113807	+	73772	-	GO:0065007	-	veNOG00763	T	Dock7_protein_[Danio_rerio]
CI01000024_01340875_01354219	59.3673	273.787	4.61175	0.028466	CI01000024	1340875	1355584	+	14710	-	GO:0005891;GO:0007268;GO:0007528;GO:0008331;GO:0055113;GO:1901385	K04865	veNOG04671	PT	Calcium_channel,_voltage-dependent,_beta_4b_subunit_[Danio_rerio]
CI01000021_05748401_05769219	2.82701	46.6924	16.5165	0.0387677	CI01000021	5748094	5769219	+	21126	-	-	-	veNOG09874;opiNOG02690	U	PREDICTED:_PH_and_SEC7_domain-containing_protein_4-like_[Danio_rerio]
CI01000021_01922936_01956597	37.6935	183.586	4.8705	0.0356223	CI01000021	1922719	1956597	-	33879	-	-	-	veNOG04602	T	PREDICTED:_rho_GTPase-activating_protein_39-like,_partial_[Danio_rerio]
CI01000020_06795794_06800988	98.0031	576.227	5.87968	0.00644487	CI01000020	6795794	6801095	+	5302	-	GO:0000271;GO:0005794;GO:0016757	-	veNOG06003	G	glycosyltransferase_8_domain-containing_protein_1_[Danio_rerio]
CI01000020_06769551_06772924	43.3475	228.156	5.26342	0.0224657	CI01000020	6769310	6773163	+	3854	-	-	-	veNOG24722;veNOG23382	TR	adrenomedullin_2a_precursor_[Danio_rerio]
CI01000020_04226010_04238699	125.331	457.373	3.64933	0.0439198	CI01000020	4225042	4238923	+	13882	-	GO:0005737;GO:0005813;GO:0044699	K17886	veNOG00194	S	Mdm1_protein_[Danio_rerio]
CI01000020_01383268_01384854	92.3491	583.655	6.3201	0.00474948	CI01000020	1383268	1386041	+	2774	-	GO:0043227	K09515	opiNOG01826;veNOG06241	O	dnaJ_homolog_subfamily_B_member_2_[Danio_rerio]
CI01000020_00501322_00502978	9.42338	126.282	13.4009	0.00463327	CI01000020	501190	503119	+	1930	-	GO:0005179;GO:0005576;GO:0007165	K05424	veNOG27023	R	leptin_b_precursor_[Danio_rerio]
CI01000019_05091209_05124800	1.88468	40.3253	21.3964	0.0421904	CI01000019	5090830	5125630	-	34801	-	-	-	KOG4475;veNOG22786	TR	PREDICTED:_sialic_acid-binding_Ig-like_lectin_14-like_[Danio_rerio]
CI01000019_05044759_05045945	20.7314	309.868	14.9468	0.000367356	CI01000019	5044522	5046105	+	1584	-	GO:0000421;GO:0005765;GO:0032266;GO:0097352	-	veNOG23007	R	Zgc:109753_[Danio_rerio]
CI01000018_07062582_07063654	70.6753	0	0	0.00084147	CI01000018	7062458	7063778	+	1321	-	GO:0005125;GO:0005576;GO:0006952;GO:0006955;GO:0007165;GO:0030595;GO:0042379;GO:0048522;GO:0048584;GO:0071345;GO:0097529	K14625	veNOG24580	R	chemokine_(C-C_motif)_ligand_20_precursor_[Danio_rerio]
CI01000018_04843213_04852105	43.3475	262.114	6.04681	0.0123384	CI01000018	4841881	4853351	+	11471	-	-	-	veNOG03789	R	ankyrin_repeat_and_KH_domain-containing_protein_1_[Danio_rerio]
CI01000018_04579960_04588477	32.0395	150.689	4.70323	0.0483549	CI01000018	4579893	4588583	+	8691	-	GO:0003779;GO:0005856;GO:0030036	K06083	veNOG05965	Z	PREDICTED:_wiskott-Aldrich_syndrome_protein_family_member_1-like_[Danio_rerio]
CI01000018_04563971_04573228	768.005	201.626	0.262532	0.0305141	CI01000018	4563926	4573459	+	9534	-	GO:0005524;GO:0005634;GO:0006355;GO:0006468;GO:0008353	K02208	veNOG07659	K	PREDICTED:_MAP/microtubule_affinity-regulating_kinase_3_isoform_X5_[Danio_rerio]
CI01000018_04118240_04160401	17.9044	201.626	11.2613	0.00250534	CI01000018	4117987	4160401	-	42415	-	GO:0004999;GO:0005886;GO:0007166;GO:0007188;GO:0016021	K04589	veNOG08147	T	PREDICTED:_latrophilin-2_isoform_X3_[Danio_rerio]
CI01000018_01030816_01076302	20.7314	120.976	5.83538	0.0374099	CI01000018	1029837	1076302	-	46466	-	GO:0016021;GO:0030314	K19530	veNOG01771	R	PREDICTED:_alsin_isoform_X1_[Danio_rerio]
CI01000016_09185530_09205841	36.7512	205.871	5.60176	0.0209045	CI01000016	9185404	9206034	-	20631	-	-	-	veNOG11511	T	PREDICTED:_LOW_QUALITY_PROTEIN:_c-Jun-amino-terminal_kinase-interacting_protein_3_[Danio_rerio]
CI01000016_08042288_08066945	67.8483	314.113	4.62963	0.0250506	CI01000016	8042274	8067205	-	24932	-	GO:0005622;GO:0035556;GO:0046872	-	veNOG01870	T	RAS_guanyl-releasing_protein_1_[Danio_rerio]
CI01000016_07743396_07746536	125.331	610.185	4.86859	0.0131696	CI01000016	7743088	7747383	+	4296	-	GO:0005737;GO:0048701	-	veNOG07295	S	Sh3bp4a_protein_[Danio_rerio]
CI01000016_06018338_06023791	257.258	1068.62	4.15388	0.0194906	CI01000016	6018330	6023791	-	5462	-	GO:0008152;GO:0009987;GO:0016740;GO:0044699;GO:0050789	-	veNOG01267	K	PREDICTED:_histone-lysine_N-methyltransferase_ASH1L_isoform_X1_[Danio_rerio]
CI01000016_05878037_05885761	552.21	3526.34	6.38587	0.00211179	CI01000016	5878037	5886192	+	8156	-	GO:0005085;GO:0043547	K09594	veNOG06592	EU	folliculin_[Danio_rerio]
CI01000016_04400456_04412173	519.228	94.446	0.181897	0.00918128	CI01000016	4400456	4413072	+	12617	-	GO:0005391;GO:0005524;GO:0005887;GO:0006883;GO:0007626;GO:0010107;GO:0010248;GO:0015991;GO:0021591;GO:0030007;GO:0036376;GO:0043231;GO:0046872;GO:0103116	K01539	veNOG02887	P	Atp2b4_protein_[Danio_rerio]
CI01000016_04246693_04261518	3019.25	11064	3.66448	0.0248495	CI01000016	4246693	4261629	+	14937	-	-	K01873	veNOG12920	J	probable_leucyl-tRNA_synthetase,_mitochondrial_[Danio_rerio]
CI01000016_04193887_04198494	2295.53	559.248	0.243624	0.0173142	CI01000016	4193887	4199380	+	5494	-	GO:0003924;GO:0005200;GO:0005525;GO:0005737;GO:0005874;GO:0007017	K07375	veNOG04241	Z	Unknown_(protein_for_MGC:173992)_[Danio_rerio]
CI01000015_07821506_07834213	262.912	887.156	3.37434	0.0455078	CI01000015	7820572	7834571	+	14000	-	GO:0003677;GO:0003700;GO:0004871;GO:0005634;GO:0005737;GO:0007165;GO:0008134;GO:0035457;GO:0042803;GO:0051091;GO:0071346;GO:0071357;GO:0097677;GO:1990782	K11220	veNOG05093	K	signal_transducer_and_activator_of_transcription_7_[Danio_rerio]
CI01000015_06054566_06083712	160.197	15.9179	0.0993641	0.0058965	CI01000015	6054452	6083969	+	29518	-	-	-	veNOG02601	R	GTPase,_IMAP_family_member_[Danio_rerio]
CI01000014_01276527_01296594	85.7527	355.499	4.14563	0.033014	CI01000014	1276527	1296941	+	20415	-	GO:0003824;GO:0008152;GO:0016021	K01897	veNOG12686	I	Wu:fk81d02_protein,_partial_[Danio_rerio]
CI01000014_01260786_01262369	15.0774	112.486	7.46059	0.0236807	CI01000014	1260354	1262940	-	2587	-	GO:0000975;GO:0003700;GO:0006355;GO:0006915;GO:0008285;GO:0050776	K09444	veNOG05617	K	interferon_regulatory_factor_3_[Danio_rerio]
CI01000014_00960029_00966472	18.8468	241.952	12.8378	0.00109826	CI01000014	959499	966472	-	6974	-	GO:0005506;GO:0006633;GO:0016021;GO:0016491;GO:0055114	K07750	veNOG12949	I	cholesterol_25-hydroxylase-like_protein_1,_member_1_[Danio_rerio]
CI01000014_00775503_00794925	203.545	1080.29	5.30739	0.00697029	CI01000014	774878	794925	-	20048	-	-	-	veNOG05995	T	PREDICTED:_folliculin-interacting_protein_2_isoform_X1_[Danio_rerio]
CI01000013_09828630_09852321	122.504	443.578	3.62093	0.0457611	CI01000013	9827129	9852321	-	25193	-	GO:0001764;GO:0021707;GO:0050794	K05460	veNOG00102	T	PREDICTED:_duodenase-1_[Danio_rerio]
CI01000013_07463570_07636742	16.0197	135.832	8.47907	0.0124054	CI01000013	7463570	7636742	-	173173	-	GO:0001938;GO:0001954;GO:0002040;GO:0005509;GO:0005615;GO:0005737;GO:0005901;GO:0005925;GO:0007156;GO:0007162;GO:0007266;GO:0008285;GO:0009897;GO:0016339;GO:0016601;GO:0030032;GO:0030100;GO:0030169;GO:0030335;GO:0031225;GO:0042058;GO:0042803;GO:0043005;GO:0043542;GO:0043616;GO:0045296;GO:0045944;GO:0048661;GO:0050850;GO:0050927;GO:0051668;GO:0055096;GO:0055100;GO:0070062	K06808	veNOG10340	S	PREDICTED:_protocadherin_gamma-C5-like_[Danio_rerio]
CI01000013_07210430_07219124	0	66.855	Inf	0.000875106	CI01000013	7210236	7219124	-	8889	-	-	-	veNOG14203	G	monocarboxylate_transporter_4a,_partial_[Danio_rerio]
CI01000013_06405275_06423872	486.246	2274.13	4.67692	0.00984287	CI01000013	6404196	6424521	+	20326	-	GO:0005298;GO:0005328;GO:0005887;GO:0006836;GO:0015820;GO:0055085	K05048	veNOG00307	P	PREDICTED:_sodium-_and_chloride-dependent_GABA_transporter_3-like,_partial_[Danio_rerio]
CI01000013_05885911_05904644	512.632	1951.53	3.80689	0.0242399	CI01000013	5885911	5905150	+	19240	-	GO:0004510;GO:0005096;GO:0005506;GO:0005622;GO:0006886;GO:0009072;GO:0012505;GO:0016597;GO:0017137;GO:0031338;GO:0042427;GO:0055114;GO:0090630	K20168	veNOG04798;veNOG09363	ET	TBC1_domain_family_member_13_[Danio_rerio]
CI01000013_04869003_04877964	4708.86	17904.4	3.80228	0.0210045	CI01000013	4868965	4878377	+	9413	-	GO:0000049;GO:0004813;GO:0005524;GO:0005739;GO:0005829;GO:0006400;GO:0006419;GO:0008270;GO:0016597	K01872	veNOG15447	J	PREDICTED:_alanine--tRNA_ligase,_cytoplasmic-like_[Danio_rerio]
CI01000013_04854576_04864881	342.069	4050.57	11.8414	7.8971e-05	CI01000013	4854576	4865227	+	10652	-	GO:0003810;GO:0018149;GO:0046872	K05625	veNOG01230	O	coagulation_factor_XIII_A_chain_[Danio_rerio]
CI01000013_04438907_04455220	326.991	87.0177	0.266116	0.0482049	CI01000013	4438635	4455523	-	16889	-	GO:0003677;GO:0003700;GO:0005634;GO:0005667;GO:0005737;GO:0006355;GO:0007179	K04677	opiNOG04304;veNOG03220	TK	PREDICTED:_mothers_against_decapentaplegic_homolog_4-like_isoform_X1_[Danio_rerio]
CI01000013_04368048_04369323	43.3475	186.77	4.30866	0.0491012	CI01000013	4366932	4369362	-	2431	-	GO:0003677;GO:0003700;GO:0005634;GO:0005667;GO:0005737;GO:0006355;GO:0007179	-	KOG3701;opiNOG02389;veNOG05033	K	mothers_against_decapentaplegic_homolog_5_[Danio_rerio]
CI01000013_04350678_04363643	188.468	639.898	3.39527	0.0491038	CI01000013	4349830	4363689	-	13860	-	GO:0003700;GO:0005515;GO:0005634;GO:0005667;GO:0005737;GO:0006355;GO:0007179;GO:0043565	K04500	veNOG05033;opiNOG02389	K	mothers_against_decapentaplegic_homolog_7_[Danio_rerio]
CI01000013_04186280_04202524	329.818	1148.21	3.48134	0.0380855	CI01000013	4185536	4202524	-	16989	-	-	-	veNOG12616;NOG85230	R	receptor-interacting_serine/threonine-protein_kinase_4_[Danio_rerio]
CI01000013_03387692_03454629	2.82701	109.303	38.6637	0.000773576	CI01000013	3387692	3454629	-	66938	-	-	K17570	veNOG01795;opiNOG12227	S	Si:ch211-245p7.3_protein_[Danio_rerio]
CI01000013_03375650_03387110	1.88468	76.4057	40.5405	0.00295396	CI01000013	3375408	3387163	-	11756	-	-	K17570	veNOG01795	S	hydrocephalus_inducing_[Danio_rerio]
CI01000012_12434858_12435727	5.65403	67.9162	12.012	0.0254823	CI01000012	12433898	12436235	-	2338	-	GO:0004725;GO:0008138;GO:0016021;GO:0035335	K14165	veNOG09687;veNOG17247	V	Dusp7_protein_[Danio_rerio]
CI01000012_09071892_09073410	1369.22	10001.7	7.30471	0.000941543	CI01000012	9071491	9073425	-	1935	-	-	-	veNOG25716	R	PREDICTED:_c-X-C_motif_chemokine_9-like_[Danio_rerio]
CI01000012_08852654_08899169	297.779	1206.57	4.05192	0.0208078	CI01000012	8852654	8899169	+	46516	-	-	-	veNOG11933	UT	Zgc:111982_[Danio_rerio]
CI01000012_07556881_07563284	2653.62	9201.59	3.46756	0.0314253	CI01000012	7556106	7563393	-	7288	-	GO:0000050;GO:0004053;GO:0006525;GO:0046872	K01476	veNOG04001	E	PREDICTED:_arginase-1-like_[Danio_rerio]
CI01000012_05648602_05650699	376.935	83.8341	0.22241	0.0242752	CI01000012	5648602	5651197	+	2596	-	GO:0003677;GO:0003700;GO:0005634;GO:0006355;GO:0046983	-	veNOG07447	K	cellular_myelocytomatosis_oncogene_[Danio_rerio]
CI01000012_03771803_03792867	24.5008	131.588	5.37076	0.0407843	CI01000012	3771178	3793190	-	22013	-	GO:0004930;GO:0007166;GO:0007186;GO:0016021;GO:0016525	K04598	veNOG04236	W	PREDICTED:_latrophilin-1-like_[Danio_rerio]
CI01000012_03267719_03279187	0	26.5298	Inf	0.0437511	CI01000012	3267719	3279437	+	11719	-	GO:0006810;GO:0016021	K15288	veNOG07813	R	solute_carrier_family_35,_member_F3a_[Danio_rerio]
CI01000012_00991831_01027918	456.091	2257.15	4.94891	0.00765859	CI01000012	991175	1028035	+	36861	-	GO:0005856	-	veNOG02701	Z	PREDICTED:_unconventional_myosin-VIIa_[Danio_rerio]
CI01000010_12208194_12226002	181.871	656.877	3.61177	0.0390876	CI01000010	12208194	12226836	+	18643	-	-	-	veNOG15499	O	PREDICTED:_somatomedin-B_and_thrombospondin_type-1_domain-containing_protein-like_[Danio_rerio]
CI01000010_11004549_11011803	47.1169	199.504	4.23423	0.0485275	CI01000010	11002905	11011803	-	8899	-	-	-	veNOG06420;opiNOG28540	R	novel_protein_[Danio_rerio]
CI01000010_09270527_09286978	148.889	790.587	5.3099	0.00804399	CI01000010	9270527	9286978	-	16452	-	GO:0000981;GO:0005654;GO:0006959;GO:0045670;GO:0045893;GO:0046983	K09105	veNOG01137	K	transcription_factor_EC_isoform_2,_partial_[Danio_rerio]
CI01000010_03266931_03270717	210.141	880.788	4.19141	0.0200498	CI01000010	3265597	3271117	+	5521	-	-	K20287	veNOG09635	R	uncharacterized_protein_LOC794783_[Danio_rerio]
CI01000010_03109809_03114298	190.352	1021.93	5.36861	0.00678977	CI01000010	3109803	3114298	-	4496	-	GO:0005737;GO:0005975;GO:0008747;GO:0019262	K01639	veNOG00347	C	N-acetylneuraminate_lyase_[Danio_rerio]
CI01000010_02530251_02538713	76.3293	820.301	10.7469	0.00032826	CI01000010	2529922	2538713	-	8792	-	GO:0004683;GO:0005516;GO:0005524;GO:0005634;GO:0005737;GO:0009931;GO:0018105;GO:0035556;GO:0046777	K04372	veNOG13636	T	PREDICTED:_serine/threonine-protein_kinase_D1-like,_partial_[Danio_rerio]
CI01000010_01980979_01989507	306.26	2197.73	7.17602	0.00132541	CI01000010	1980961	1989672	-	8712	-	GO:0005815;GO:0005929;GO:0044699	K16479	veNOG01941	Z	Si:ch211-251j10.4_protein_[Danio_rerio]
CI01000010_01796914_01801139	366.569	2184.99	5.96065	0.00326421	CI01000010	1796914	1802042	+	5129	-	GO:0003700;GO:0005634;GO:0030968;GO:0035497;GO:0043565;GO:0045944	K09048	veNOG00595	K	cyclic_AMP-responsive_element-binding_protein_3-like_protein_2_[Danio_rerio]
CI01000009_15726357_15736168	2225.8	7467.6	3.35502	0.036185	CI01000009	15726145	15736168	-	10024	-	GO:0004617;GO:0006564;GO:0051287;GO:0055114	K00058	veNOG00937	E	PREDICTED:_uncharacterized_protein_LOC692276_isoform_X1_[Danio_rerio]
CI01000009_14012800_14024940	6.59636	757.69	114.865	6.39626e-09	CI01000009	14011950	14025231	-	13282	-	GO:0004872;GO:0007160;GO:0007229;GO:0008305	K06464	veNOG06676	W	PREDICTED:_integrin_beta_2-like_[Danio_rerio]
CI01000009_11835682_11873220	154.543	1047.4	6.77736	0.00237446	CI01000009	11835682	11873330	+	37649	-	GO:0003677;GO:0003700;GO:0004871;GO:0005634;GO:0005737;GO:0019221;GO:0045944	K11222	veNOG10325	K	novel_protein_[Danio_rerio]
CI01000009_10376105_10382009	272.336	978.418	3.59269	0.0351633	CI01000009	10376105	10382284	+	6180	-	GO:0034784;GO:0034951;GO:0042299;GO:0042300;GO:0080011	K01852	veNOG02381	I	PREDICTED:_lanosterol_synthase_isoform_X1_[Danio_rerio]
CI01000009_09685457_09693885	65.0213	254.686	3.91696	0.0498659	CI01000009	9685457	9693888	+	8432	-	-	K15195	veNOG00385;NOG52822;opiNOG00253	KS	PREDICTED:_AF4/FMR2_family_member_1-like_[Danio_rerio]
CI01000009_08303379_08307552	235.584	45.6312	0.193694	0.0233582	CI01000009	8303314	8307570	+	4257	-	-	K10340	veNOG00282	R	PREDICTED:_protein_phosphatase_1_regulatory_subunit_16A-like_[Danio_rerio]
CI01000009_04976520_04987680	20.7314	153.873	7.42219	0.0141475	CI01000009	4976486	4987707	-	11222	-	GO:0005737	K19375	veNOG10122	TB	hypoxia-inducible_factor_1-alpha_inhibitor_[Danio_rerio]
CI01000009_03724620_03726787	160.197	635.653	3.96794	0.0281108	CI01000009	3723410	3727389	+	3980	-	-	-	veNOG30510	R	-
CI01000009_03145417_03159851	19.7891	494.515	24.9893	1.52881e-05	CI01000009	3145417	3159914	+	14498	-	GO:0005507;GO:0009617;GO:0030168	K03902	veNOG08205	R	PREDICTED:_novel_protein_similar_to_vertebrate_contactin_associated_protein_family_[Danio_rerio]
CI01000009_02352214_02356619	4.71169	99.7519	21.1712	0.00332798	CI01000009	2352214	2356841	-	4628	-	GO:0003924;GO:0005525	-	veNOG03887	U	PREDICTED:_dynamin-like_120_kDa_protein,_mitochondrial_isoform_X3_[Danio_rerio]
CI01000009_00622720_00644844	0	162.362	Inf	2.21094e-06	CI01000009	622481	644844	-	22364	-	-	-	veNOG02168	R	PREDICTED:_fibronectin_type_III_domain-containing_protein_1_[Danio_rerio]
CI01000008_02003944_02085183	7802.55	1859.21	0.238282	0.0140325	CI01000008	2003893	2085183	-	81291	-	GO:0005201;GO:0005578;GO:0005581	-	veNOG02999	W	scavenger_receptor_class_A_member_5_[Danio_rerio]
CI01000008_01933405_01951274	15.0774	136.894	9.07939	0.0102573	CI01000008	1932248	1951634	-	19387	-	GO:0007399	-	veNOG07882	W	olfactomedin-like_protein_3B_precursor_[Danio_rerio]
CI01000006_12808989_12841786	184.698	839.402	4.54472	0.0147994	CI01000006	12808989	12842198	+	33210	-	-	K13305	veNOG10373	O	PREDICTED:_protein_KIBRA-like_[Danio_rerio]
CI01000006_12684154_12695960	424.052	88.0788	0.207708	0.0175244	CI01000006	12683561	12696396	+	12836	-	GO:0003676;GO:0008270	K09506	veNOG06624	O	DnaJ_(Hsp40)_homolog,_subfamily_C,_member_5_gamma_b_[Danio_rerio]
CI01000006_07577082_07582303	202.603	759.813	3.75026	0.0323426	CI01000006	7576398	7582313	+	5916	-	GO:0000188;GO:0001714;GO:0004725;GO:0005654;GO:0017017;GO:0035335	K04459	veNOG05505	V	PREDICTED:_dual_specificity_protein_phosphatase_14-like_[Danio_rerio]
CI01000006_07456715_07457332	69.733	3.18357	0.0456538	0.0102328	CI01000006	7456463	7457379	-	917	-	-	-	veNOG26752	O	HSPBB_DANRE_RecName:_Full=Heat_shock_protein_beta-11
CI01000006_04268235_04268891	0	35.0193	Inf	0.0172237	CI01000006	4265636	4269257	+	3622	-	GO:0005198;GO:0005886;GO:0005923;GO:0016021	K06087	veNOG00177;veNOG09891	SR	novel_protein_similar_to_human_claudin_[Danio_rerio]
CI01000006_03300379_03312388	95.1761	3.18357	0.0334493	0.00230245	CI01000006	3300046	3312388	-	12343	-	GO:0003779;GO:0005509	-	veNOG05980	Z	PREDICTED:_protein-methionine_sulfoxide_oxidase_mical3b_isoform_X3_[Danio_rerio]
CI01000006_01943602_01960621	237.469	1446.4	6.09091	0.00335302	CI01000006	1943602	1960621	+	17020	-	GO:0044464	-	veNOG03762	Z	PREDICTED:_actin_filament-associated_protein_1-like_2-like_[Danio_rerio]
CI01000006_01897638_01904724	863.181	4569.49	5.29378	0.00504178	CI01000006	1897516	1904770	-	7255	-	GO:0000064;GO:0005887;GO:0015181;GO:0015189;GO:0015297;GO:1902475	K13865	veNOG01969	E	PREDICTED:_Y+L_amino_acid_transporter_2_isoform_X1_[Danio_rerio]
CI01000006_01890066_01892979	0.942338	32.8969	34.9099	0.0485007	CI01000006	1889713	1893123	+	3411	-	GO:0005525;GO:0005794;GO:0007264	K07925	veNOG04475	U	DIRAS_family,_GTP-binding_RAS-like_1a_[Danio_rerio]
CI01000006_01842317_01859671	1.88468	42.4476	22.5225	0.0355588	CI01000006	1842317	1861834	+	19518	-	-	-	veNOG02286	G	PREDICTED:_phosphorylase_b_kinase_regulatory_subunit_alpha,_skeletal_muscle_isoform-like_[Danio_rerio]
CI01000006_01531182_01543508	374.108	2615.84	6.99219	0.00143577	CI01000006	1530981	1543508	-	12528	-	GO:0004056;GO:0005829;GO:0042450;GO:0051262	K01755	veNOG13280	E	argininosuccinate_lyase_[Danio_rerio]
CI01000006_01158519_01160763	145.12	710.998	4.89938	0.0118178	CI01000006	1157729	1161006	+	3278	-	GO:0016020	-	veNOG34359;opiNOG43318	S	PREDICTED:_cysteine-rich_and_transmembrane_domain-containing_protein_1-like_[Danio_rerio]
CI01000005_06623484_06646729	116.85	692.958	5.93033	0.00547222	CI01000005	6623344	6646729	-	23386	-	GO:0005524;GO:0005887;GO:0008514;GO:0015711;GO:0042626;GO:0042908;GO:0042910;GO:0055085	K05666	veNOG12135	Q	TAP2_[Danio_rerio]
CI01000005_06331339_06350307	339.242	3037.13	8.9527	0.000388969	CI01000005	6331339	6350902	+	19564	-	GO:0003746;GO:0003924;GO:0005525;GO:0006414;GO:0043231	-	veNOG05181	J	G1_to_S_phase_transition_1_[Danio_rerio]
CI01000005_06327379_06328749	71.6177	787.404	10.9945	0.000307171	CI01000005	6327283	6328767	-	1485	-	-	-	veNOG21132	T	LOC100150328_protein_[Danio_rerio]
CI01000005_06302958_06303282	0.942338	66.855	70.9459	0.00276143	CI01000005	6302594	6303282	-	689	-	GO:0008168;GO:0016706;GO:0032259;GO:0055114	-	veNOG28842;veNOG31541;meNOG41086	R	PREDICTED:_putative_nuclease_HARBI1-like_[Danio_rerio]
CI01000005_02940731_02974087	6.59636	205.871	31.2098	0.000104206	CI01000005	2940257	2974171	-	33915	-	-	-	veNOG08970	W	PREDICTED:_synapse_differentiation-inducing_gene_protein_1-like_[Danio_rerio]
CI01000004_16490931_16555397	47.1169	254.686	5.40541	0.0183654	CI01000004	16490931	16555993	+	65063	-	-	-	veNOG01203	N	PREDICTED:_leucine-rich_repeat-containing_protein_16B_[Danio_rerio]
CI01000004_16138496_16143438	441.956	2000.34	4.52611	0.0116456	CI01000004	16138496	16144117	+	5622	-	GO:0000122;GO:0003677;GO:0003700;GO:0003714;GO:0005634	-	veNOG10876	K	zinc_fingers_and_homeoboxes_protein_3_[Danio_rerio]
CI01000004_16092821_16115520	16.9621	144.322	8.50851	0.0109843	CI01000004	16092706	16115530	-	22825	-	-	-	KOG2177	O	PREDICTED:_tripartite_motif-containing_protein_35-like_isoform_X2_[Danio_rerio]
CI01000004_15581505_15586825	344.896	1356.2	3.93221	0.022807	CI01000004	15581390	15586825	-	5436	-	-	-	veNOG02128	Z	PREDICTED:_rho_GTPase-activating_protein_24-like_isoform_X2_[Danio_rerio]
CI01000004_12390372_12391923	0	161.301	Inf	2.32666e-06	CI01000004	12390372	12392180	+	1809	-	GO:0004950;GO:0006935;GO:0007186;GO:0016021	K04184	veNOG07280	T	melatonin_receptor_type_1C_[Danio_rerio]
CI01000004_12191329_12197377	4291.41	894.584	0.208459	0.00803644	CI01000004	12190634	12197377	-	6744	-	GO:0005524;GO:0016887	-	veNOG01252	R	PREDICTED:_ATP-binding_cassette_sub-family_F_member_3-like_[Danio_rerio]
CI01000004_11731995_11744636	33.9242	377.784	11.1361	0.000782946	CI01000004	11731852	11744636	-	12785	-	GO:0016021	-	veNOG06641	S	uncharacterized_protein_LOC564232_[Danio_rerio]
CI01000004_11666900_11667179	60.3096	434.027	7.19665	0.00369577	CI01000004	11666900	11667556	+	657	-	-	-	-	-	-
CI01000004_11608619_11618346	2.82701	49.876	17.6426	0.0308267	CI01000004	11608619	11618427	+	9809	-	-	-	veNOG04114	S	PREDICTED:_nephronectin_isoform_X3_[Danio_rerio]
CI01000004_07829094_07830772	24.5008	1425.18	58.1687	2.5311e-08	CI01000004	7829003	7830813	-	1811	-	-	K05504	veNOG15906	T	southpaw_precursor_[Danio_rerio]
CI01000004_05355484_05357726	1519.05	289.705	0.190715	0.00654059	CI01000004	5355266	5357799	-	2534	-	GO:0016020;GO:0044699;GO:0050896;GO:0065007	K03901	veNOG11945	T	F3a_protein_[Danio_rerio]
CI01000004_04594923_04600816	13.1927	247.257	18.742	0.000287276	CI01000004	4594690	4600840	-	6151	-	GO:0005615;GO:0006811;GO:0046872;GO:0055072	K14736	veNOG01926	P	otolith_matrix_protein_1_precursor_[Danio_rerio]
CI01000004_03433963_03436906	257.258	2045.98	7.95301	0.000812391	CI01000004	3433832	3436906	-	3075	-	GO:0005634;GO:0006950;GO:0048339;GO:0051726	K04402	veNOG06156	D	PREDICTED:_growth_arrest_and_DNA_damage-inducible_protein_GADD45_gamma-like_[Danio_rerio]
CI01000004_01859136_01861721	182.813	727.977	3.98207	0.0262427	CI01000004	1859131	1863688	-	4558	-	GO:0000139;GO:0000149;GO:0005484;GO:0005789;GO:0006887;GO:0006888;GO:0015031;GO:0016021;GO:0031201;GO:0033043;GO:0033116;GO:0045732;GO:0048280	K08517	veNOG05656;opiNOG09337	U	PREDICTED:_vesicle-trafficking_protein_SEC22b_A-like_[Danio_rerio]
CI01000004_01800502_01807872	91.4067	501.943	5.49132	0.00936717	CI01000004	1800502	1808852	+	8351	-	GO:0000122;GO:0003677;GO:0009653;GO:0030099;GO:0042092;GO:0042127;GO:0043066;GO:0046649;GO:0048522;GO:0050727;GO:0050767;GO:0050776;GO:1902532	-	veNOG08821;veNOG16834	RK	PREDICTED:_zinc_finger_protein_98-like_[Danio_rerio]
CI01000004_01280983_01292761	73.5023	313.051	4.25907	0.0330223	CI01000004	1280585	1292761	-	12177	-	GO:0010997;GO:0097027;GO:1904668	-	veNOG04501	OD	serine-threonine_kinase_receptor-associated_protein_[Danio_rerio]
CI01000004_00833574_00834659	141.351	27.591	0.195195	0.0426049	CI01000004	832330	835867	-	3538	-	GO:0004871;GO:0004872;GO:0016020;GO:0044763;GO:0050896;GO:0065007	-	veNOG03478;veNOG01190;KOG3656	T	PREDICTED:_proteinase-activated_receptor_1-like_[Danio_rerio]
CI01000004_00812006_00813189	161.14	20.1626	0.125125	0.0109938	CI01000004	811577	813268	-	1692	-	GO:0005096;GO:0005737;GO:0005886	K16449	veNOG05379	T	regulator_of_G-protein_signaling_14a_[Danio_rerio]
CI01000002_00869204_00897499	1.88468	103.997	55.1802	0.000534433	CI01000002	868700	897499	-	28800	-	GO:0003700;GO:0005622;GO:0035329;GO:0045944	K09448	veNOG00492	K	PREDICTED:_uncharacterized_protein_LOC101887189,_partial_[Danio_rerio]
CI01000001_13225062_13233285	243.123	914.747	3.76248	0.0300883	CI01000001	13224905	13233285	-	8381	-	-	-	veNOG06420	R	PREDICTED:_stonustoxin_subunit_alpha,_partial_[Danio_rerio]
CI01000001_12006266_12048809	41.4629	204.81	4.9396	0.0304769	CI01000001	12005928	12049045	+	43118	-	GO:0005109;GO:0005829;GO:0060070;GO:0090179	-	veNOG02624	T	dixin-A_[Danio_rerio]
CI01000001_09618505_09684857	43.3475	212.238	4.8962	0.0301409	CI01000001	9618022	9684857	-	66836	-	-	K06112	veNOG02059	R	PREDICTED:_discs,_large_(Drosophila)_homolog_1,_like_isoform_X11_[Danio_rerio]
CI01000001_08444733_08450428	0.942338	97.6296	103.604	0.000328918	CI01000001	8444733	8450924	+	6192	-	-	-	veNOG26745;veNOG25565	FT	PREDICTED:_rho_guanine_nucleotide_exchange_factor_7_isoform_X5_[Danio_rerio]
CI01000001_05017930_05027838	9.42338	95.5072	10.1351	0.0165922	CI01000001	5017520	5027838	-	10319	-	GO:0003677;GO:0016021	-	veNOG02062;veNOG19249	SR	thymopoietin_a_[Danio_rerio]
CI01000001_02057429_02071506	945.165	3587.89	3.79604	0.0227727	CI01000001	2056814	2071506	-	14693	-	GO:0008270	-	veNOG06155	ZT	PREDICTED:_xin_actin-binding_repeat-containing_protein_1-like_isoform_X4_[Danio_rerio]
CI01000001_01088316_01091350	71.6177	528.473	7.37909	0.00272704	CI01000001	1088316	1091578	+	3263	-	GO:0003677;GO:0010468;GO:0046872	K09236	veNOG01313	K	PREDICTED:_teashirt_homolog_3_[Danio_rerio]
CI01000001_00500347_00500698	4.71169	141.138	29.955	0.000477983	CI01000001	500083	500698	-	616	-	GO:0005739;GO:0016021;GO:2001238	-	veNOG24744;veNOG35201	ST	uncharacterized_protein_LOC568476_[Danio_rerio]
CI01000001_00105105_00108304	0.942338	33.9581	36.036	0.0439284	CI01000001	104255	109844	-	5590	-	-	-	veNOG09015;fiNOG20504	S	PREDICTED:_uncharacterized_protein_LOC336052_isoform_X1_[Danio_rerio]
CI01000000_18574740_18584010	460.803	126.282	0.274047	0.0439867	CI01000000	18573831	18584066	-	10236	-	-	-	veNOG02226	B	SET_and_MYND_domain_containing_5_[Danio_rerio]
CI01000000_16375958_16382103	8411.3	2221.07	0.264058	0.0218315	CI01000000	16373958	16382558	+	8601	-	GO:0000166;GO:0003676;GO:0005622;GO:0006810	K17265	veNOG05094	T	Zgc:56304_protein_[Danio_rerio]
CI01000000_12593396_12609807	1096.88	4522.8	4.12332	0.015695	CI01000000	12592743	12610607	-	17865	-	GO:0002102;GO:0005737;GO:0030054;GO:0071437	-	veNOG03762	Z	PREDICTED:_actin_filament-associated_protein_1-like_2-like_[Danio_rerio]
CI01000000_07519844_07537299	0.942338	36.0805	38.2883	0.0361037	CI01000000	7519844	7538248	+	18405	-	GO:0005515;GO:0016021;GO:0051216	-	opiNOG12990;veNOG11576	T	robo1_[Danio_rerio]
CI01000000_07386332_07396038	208.257	2650.85	12.7288	6.13165e-05	CI01000000	7385279	7396874	-	11596	-	GO:0005887;GO:0015179;GO:0015297;GO:1902475	K13869	veNOG05087	E	Solute_carrier_family_7_(cationic_amino_acid_transporter,_y+_system),_member_3_[Danio_rerio]
CI01000000_06015043_06020725	37.6935	168.729	4.47635	0.0488632	CI01000000	6014844	6020725	-	5882	-	-	-	spriNOG04464;veNOG05857	S	uncharacterized_protein_LOC100189619_[Danio_rerio]
CI01000000_05701534_05704189	20.7314	127.343	6.14251	0.0307957	CI01000000	5701151	5704553	-	3403	-	GO:0016021	K16817	veNOG08879	I	Zgc:92715_[Danio_rerio]
CI01000000_05267332_05282842	97.0608	556.064	5.72903	0.00734529	CI01000000	5267332	5283179	+	15848	-	GO:0016021;GO:0043009	-	veNOG01817	S	PREDICTED:_transmembrane_anterior_posterior_transformation_protein_1_homolog_isoform_X1_[Danio_rerio]
CI01000000_01411979_01443908	8.48104	118.853	14.014	0.00486585	CI01000000	1411304	1443908	-	32605	-	GO:0002040;GO:0005215;GO:0005524;GO:0005887;GO:0006911;GO:0010874;GO:0016887;GO:0034186;GO:0043691	K05641	veNOG08947	Q	PREDICTED:_antigen_peptide_transporter_1_[Danio_rerio]
CI01000000_00825374_00827067	1998.7	8966	4.48592	0.0103363	CI01000000	825245	827766	+	2522	-	GO:0005737;GO:0009968	-	veNOG19549	S	DNA_damage-inducible_transcript_4_protein_[Danio_rerio]

## Sheet: DESeq.24h_VS_72h
ID	A4	A5	foldchange	pvalue	chromosome	start	end	direction	length	Name	GO	KEGG	eggNOG	eggNOG Class	Description
CI01180000_11469674_11492740	483.026	1276.38	2.64247	0.000592673	CI01180000	11469674	11494417	+	24744	-	GO:0016579;GO:0036459	-	veNOG04962	O	PREDICTED:_inactive_ubiquitin_carboxyl-terminal_hydrolase_53-like_[Danio_rerio]
CI01180000_09036547_09038313	993.21	473.229	0.476465	0.00983734	CI01180000	9036547	9038714	+	2168	-	GO:0004364;GO:0004602;GO:0005635;GO:0005783;GO:0016021	K00799	veNOG20470	S	microsomal_glutathione_S-transferase_3_[Danio_rerio]
CI01180000_05869142_05871227	999.999	2077.47	2.07747	0.00603231	CI01180000	5869142	5871768	-	2627	-	GO:0001076;GO:0003676;GO:0005515;GO:0005634;GO:0006355;GO:0030902;GO:0046872;GO:0048596	-	veNOG00120	K	PREDICTED:_zinc_finger_protein_503-like_[Danio_rerio]
CI01180000_05770782_05772080	934.044	2487.81	2.66348	0.000237594	CI01180000	5770782	5772485	-	1704	-	GO:0003723;GO:0051607	-	veNOG10881;KOG1124	R	LOC795096_protein_[Danio_rerio]
CI01180000_05761927_05767767	21.3385	138.154	6.47441	0.000772536	CI01180000	5761927	5767786	-	5860	-	GO:0005882	-	veNOG18017	S	PREDICTED:_thread_biopolymer_filament_subunit_alpha_isoform_1_[Danio_rerio]
CI01180000_02235816_02242284	11.6392	83.5111	7.175	0.00498428	CI01180000	2235816	2242284	-	6469	-	-	-	veNOG34327;veNOG00075	RT	PREDICTED:_protein_very_KIND-like_[Danio_rerio]
CI01180000_02208906_02223664	72.7448	205.169	2.8204	0.0152697	CI01180000	2208906	2223664	-	14759	-	GO:0005085;GO:0030182;GO:0044464;GO:0050794	-	veNOG00075	T	PREDICTED:_protein_very_KIND-like_isoform_X2_[Danio_rerio]
CI01180000_01758634_01764277	400.582	812.429	2.02812	0.0164076	CI01180000	1758634	1765794	-	7161	-	GO:0003692;GO:0003725;GO:0003726;GO:0004674;GO:0005524;GO:0008285;GO:0009615;GO:0009636;GO:0010998;GO:0042981;GO:0045071;GO:0045087	K16195	KOG1033;veNOG14670	J	protein_kinase_C_eta_type_[Danio_rerio]
CI01118114_00000759_00000917	46.5567	6.18601	0.13287	0.0330074	CI01118114	759	917	-	159	-	GO:0004842;GO:0008270;GO:0016021;GO:0016567	-	veNOG01395	O	PREDICTED:_E3_ubiquitin-protein_ligase_RNF19B_isoform_X1_[Danio_rerio]
CI01111733_00002385_00003170	56.256	301.052	5.35147	4.17179e-05	CI01111733	1983	3170	-	1188	-	GO:0001568;GO:0005524;GO:0005634;GO:0005737;GO:0009408;GO:0046686;GO:0060216	-	veNOG06961	O	heat_shock_70_kDa_protein_[Danio_rerio]
CI01087152_00000779_00001379	138.7	333.013	2.40096	0.0153212	CI01087152	779	1515	+	737	-	-	-	-	-	-
CI01085134_00000176_00004739	25.2182	1.031	0.0408832	0.0497887	CI01085134	176	4739	-	4564	-	GO:0004856;GO:0005737;GO:0005997	K00854	opiNOG03555;veNOG01869	G	xylulose_kinase_[Danio_rerio]
CI01072362_00000096_00000637	101.843	236.099	2.31827	0.0345512	CI01072362	96	637	+	542	-	GO:0005887;GO:0045747;GO:0090002	-	veNOG18022;veNOG03497	R	uncharacterized_protein_LOC393524_[Danio_rerio]
CI01069052_00000038_00000586	55.2861	4.124	0.0745939	0.0061717	CI01069052	38	586	+	549	-	GO:0004512;GO:0005737;GO:0006021;GO:0008654	-	veNOG09539	I	-
CI01064866_00000378_00000901	346.265	823.77	2.37901	0.00361553	CI01064866	378	1238	-	861	-	-	-	KOG0490;veNOG03900	K	retinal_homeobox_protein_Rx3_[Danio_rerio]
CI01060746_00000124_00000930	377.303	179.394	0.475464	0.0310674	CI01060746	124	930	-	807	-	-	-	veNOG15565	S	PREDICTED:_protein_FAM111A-like_[Danio_rerio]
CI01059801_00002457_00002647	851.6	2029.01	2.38259	0.00123719	CI01059801	2408	2647	-	240	-	GO:0005506;GO:0008395;GO:0016021;GO:0016712;GO:0020037;GO:0055114	-	opiNOG07534	Q	PREDICTED:_cytochrome_P450_2B15_[Danio_rerio]
CI01048939_00002837_00004376	195.926	57.7361	0.294683	0.00615594	CI01048939	2698	4389	+	1692	-	GO:0004506;GO:0016021;GO:0050660;GO:0055114	-	veNOG11728	I	PREDICTED:_squalene_monooxygenase,_partial_[Danio_rerio]
CI01037394_00000079_00003356	169.738	370.129	2.18059	0.024893	CI01037394	79	3917	+	3839	-	-	-	veNOG19024;veNOG14926	O	PREDICTED:_ubiquitin-protein_ligase_E3C_isoform_X1_[Danio_rerio]
CI01023825_00000669_00003199	139.67	302.083	2.16283	0.0353233	CI01023825	669	3199	+	2531	-	GO:0005452;GO:0005887;GO:0015301;GO:0051453;GO:1902476	-	veNOG27647;veNOG06529;KOG1172	P	Slc4a1_protein_[Danio_rerio]
CI01020719_00003991_00004581	262.851	93.8211	0.356936	0.00904349	CI01020719	3448	4581	-	1134	-	GO:0044763	K19894	veNOG25655	R	PREDICTED:_sperm_acrosome_membrane-associated_protein_4_[Danio_rerio]
CI01012525_00000065_00000439	129.001	518.593	4.02008	4.7823e-05	CI01012525	65	707	+	643	-	GO:0005524;GO:0005634;GO:0005737;GO:0009408;GO:0009410;GO:0046686;GO:0048593	-	veNOG06961	O	Zgc:174006_protein_[Danio_rerio]
CI01006914_00001070_00001869	246.363	556.741	2.25984	0.0103507	CI01006914	1070	2187	+	1118	-	GO:0016740	-	euNOG41615;veNOG11874	O	Rho-class_glutathione_S-transferase_[Danio_rerio]
CI01000422_00002768_00004635	62.0756	13.403	0.215914	0.0432937	CI01000422	2557	5348	-	2792	-	-	-	NOG40713;opiNOG27134;veNOG18849	SR	piggyBac_transposable_element-derived_protein_5_[Danio_rerio]
CI01000406_00063666_00111023	204.655	74.2321	0.362717	0.0175831	CI01000406	63666	111089	+	47424	-	-	K16549	veNOG05040	Z	PREDICTED:_stress_response_protein_NST1-like_isoform_X2_[Danio_rerio]
CI01000389_00052517_00052789	49.4665	132.999	2.68867	0.0468761	CI01000389	51925	52789	-	865	-	-	-	-	-	-
CI01000388_00071304_00072471	285.16	1501.14	5.2642	1.37617e-08	CI01000388	70827	75095	-	4269	-	-	-	veNOG25907	R	PREDICTED:_urokinase_plasminogen_activator_surface_receptor-like_[Danio_rerio]
CI01000359_00240563_00291074	1097.96	364.974	0.332411	0.000156029	CI01000359	240563	291074	+	50512	-	GO:0004163;GO:0005524;GO:0005829;GO:0006695;GO:0019287	K01597	veNOG09962	I	diphosphomevalonate_decarboxylase_[Danio_rerio]
CI01000353_00976616_00980704	63.0455	206.2	3.27066	0.00647204	CI01000353	976616	980704	+	4089	-	-	K17592	veNOG17558	R	PREDICTED:_sacsin-like_isoform_X1_[Danio_rerio]
CI01000345_01334214_01363556	417.07	174.239	0.417769	0.0105308	CI01000345	1333492	1363845	-	30354	-	-	-	opiNOG00703;veNOG08664	SZ	slow_myosin_heavy_chain_3,_partial_[Danio_rerio]
CI01000340_17996222_18008569	161.979	383.532	2.3678	0.0131495	CI01000340	17995434	18010838	-	15405	-	-	-	veNOG01120	L	PREDICTED:_helicase_with_zinc_finger_domain_2-like_[Danio_rerio]
CI01000340_13297106_13322357	793.404	389.718	0.491198	0.0163099	CI01000340	13296995	13323081	+	26087	-	GO:0016020	K06474	veNOG26775;veNOG24676	R	PREDICTED:_uncharacterized_protein_LOC561010_isoform_1_[Danio_rerio]
CI01000340_09326254_09329458	4110.57	2047.57	0.498123	0.00650367	CI01000340	9325950	9329458	-	3509	-	GO:0005509	K12751	veNOG15416;veNOG04196;veNOG05395	Z	myosin,_light_chain_12,_genome_duplicate_2_[Danio_rerio]
CI01000340_06704533_06711160	158.099	30.93	0.195637	0.00140989	CI01000340	6703630	6711160	-	7531	-	GO:0016020	K13373	veNOG06451	Q	WW_domain-containing_oxidoreductase_[Danio_rerio]
CI01000340_02431091_02437843	122.211	279.401	2.28621	0.0284151	CI01000340	2430661	2438109	+	7449	-	GO:0016829	K01763	veNOG06956	E	cysteine_desulfurase,_mitochondrial_[Danio_rerio]
CI01000340_00529527_00543895	111.542	34.023	0.305024	0.0313324	CI01000340	529527	544508	+	14982	-	-	-	veNOG08882	R	PREDICTED:_phosphoinositide_3-kinase_regulatory_subunit_5_[Danio_rerio]
CI01000339_07306865_07312762	1331.72	618.601	0.464514	0.00576552	CI01000339	7306650	7312820	+	6171	-	GO:0001558;GO:0005178;GO:0005520;GO:0005578;GO:0007155;GO:0007165;GO:0007267;GO:0008201;GO:0060548	-	veNOG06647;veNOG17426	OW	WNT1-inducible-signaling_pathway_protein_3_precursor_[Danio_rerio]
CI01000339_05932828_05933256	224.054	87.6351	0.391134	0.0221364	CI01000339	5932698	5933256	-	559	-	GO:0000786;GO:0000790;GO:0003677;GO:0006281;GO:0006310;GO:0006342;GO:0046982;GO:0051321	K11251	veNOG20304	B	PREDICTED:_histone_H2A.V_isoform_X1_[Danio_rerio]
CI01000339_05832439_05832960	336.566	729.949	2.16881	0.0102123	CI01000339	5832337	5833111	-	775	-	GO:0003950	-	veNOG24509;veNOG22293	S	uncharacterized_protein_LOC100005454_[Danio_rerio]
CI01000339_04347010_04347312	1009.7	3108.47	3.07861	2.21548e-05	CI01000339	4345953	4347394	-	1442	-	-	-	veNOG21226	S	thyroid_cancer-1_[Danio_rerio]
CI01000338_00418774_00423249	689.621	325.796	0.472428	0.0136	CI01000338	418445	423266	+	4822	-	GO:0009813;GO:0015020;GO:0016021;GO:0043231;GO:0052696	K00699	veNOG04121	G	UDP_glucuronosyltransferase_1_family_polypeptide_a7_short_isoform_[Danio_rerio]
CI01000337_00802749_00845010	90.2036	211.355	2.34309	0.0391741	CI01000337	802101	845941	-	43841	-	-	K06252	veNOG00393	W	PREDICTED:_integrin_beta-8_[Danio_rerio]
CI01000330_04025928_04040081	427.74	186.611	0.436273	0.0140094	CI01000330	4025717	4040241	+	14525	-	-	K01191	COG0383;veNOG10920	G	PREDICTED:_alpha-mannosidase_2C1-like_[Danio_rerio]
CI01000330_03814548_03834503	217.265	471.167	2.16863	0.0182945	CI01000330	3814295	3834607	+	20313	-	-	K20166	veNOG03524	U	TBC1_domain_family_member_16_[Danio_rerio]
CI01000330_01209985_01218019	128.031	453.64	3.54321	0.000283293	CI01000330	1209519	1218019	-	8501	-	GO:0000975;GO:0003700;GO:0006355;GO:0045580;GO:1902037	K09447	veNOG03402	K	Irf11_protein_[Danio_rerio]
CI01000327_01488446_01507644	6376.33	3085.79	0.483944	0.0040844	CI01000327	1488446	1507923	+	19478	-	GO:0005737;GO:0005901;GO:0030903	-	veNOG06161;fiNOG02387	K	muscle-related_coiled-coil_protein_[Danio_rerio]
CI01000325_10035815_10039749	147.43	53.612	0.363645	0.0353224	CI01000325	10035756	10042303	-	6548	-	GO:0016301	-	veNOG16810	T	inhibitor_of_nuclear_factor_kappa-B_kinase_subunit_alpha_[Danio_rerio]
CI01000325_07762711_07766606	1042.68	228.882	0.219514	5.99294e-07	CI01000325	7762017	7766650	-	4634	-	GO:0008152;GO:0016747	K00626	veNOG09436	I	trifunctional_enzyme_subunit_beta,_mitochondrial_[Danio_rerio]
CI01000325_07313651_07314745	158.099	353.633	2.23679	0.022439	CI01000325	7312095	7315111	-	3017	-	GO:0002088;GO:0003700;GO:0006355;GO:0007420;GO:0009611;GO:0009953;GO:0045879;GO:0046548;GO:0061386	-	veNOG05193	K	mutant_transcription_factor_sox9a_[Danio_rerio]
CI01000325_04723503_04736554	195.926	79.3871	0.405189	0.0343941	CI01000325	4723376	4736554	+	13179	-	GO:0007099;GO:0010457	K16461	veNOG03054	S	Zgc:152952_[Danio_rerio]
CI01000321_04099497_04107042	296.799	921.715	3.10552	0.000152737	CI01000321	4098614	4107042	-	8429	-	GO:0009987;GO:0044699	K17510	veNOG11588	T	PREDICTED:_tyrosine-protein_kinase_ABL1_isoform_X4_[Danio_rerio]
CI01000321_00649226_00658653	440.349	1281.53	2.91027	0.000175739	CI01000321	649226	658950	+	9725	-	-	-	veNOG17252	R	PREDICTED:_uncharacterized_protein_LOC100334579_[Danio_rerio]
CI01000320_03456251_03458846	484.966	195.89	0.403926	0.00611717	CI01000320	3456131	3458846	-	2716	-	GO:0005737;GO:0007019;GO:0015631;GO:0031110;GO:0031175;GO:0043005	K04381	veNOG12034	Z	stathmin_1_[Danio_rerio]
CI01000320_01263151_01266426	1051.41	496.942	0.472646	0.00860121	CI01000320	1263039	1266426	-	3388	-	GO:0001558;GO:0005178;GO:0005520;GO:0005578;GO:0007155;GO:0007166;GO:0007267;GO:0008201;GO:0009653;GO:0043231;GO:0043410;GO:0045595;GO:0051216;GO:0060548	-	veNOG10586;veNOG16833	OW	Cyr61_protein,_partial_[Danio_rerio]
CI01000319_06185900_06203485	6.78952	46.395	6.83333	0.0386689	CI01000319	6185157	6203734	+	18578	-	GO:0003774;GO:0005923;GO:0016459	-	veNOG08664;NOG16761	Z	Myh9l2_protein_[Danio_rerio]
CI01000319_00143560_00150809	1667.31	445.392	0.267132	2.84276e-06	CI01000319	142972	151155	+	8184	-	GO:0001878;GO:0005506;GO:0005783;GO:0005886;GO:0008168;GO:0008398;GO:0016021;GO:0020037;GO:0032259;GO:0033488;GO:0055114;GO:0070988	K05917	veNOG07756	Q	Lanosterol_14α-demethylase_[Danio_rerio]
CI01000319_00000067_00003612	167.798	393.842	2.34712	0.0133934	CI01000319	67	3830	+	3764	-	GO:0016740	K00799	veNOG11874	O	Rho-class_glutathione_S-transferase_[Danio_rerio]
CI01000318_00720871_00725133	273.521	102.069	0.373168	0.0110083	CI01000318	720106	725133	+	5028	-	GO:0004104	K01050	veNOG01255	T	thyroglobulin_[Danio_rerio]
CI01000316_00584409_00585328	248.302	70.1081	0.28235	0.00225651	CI01000316	582859	586297	+	3439	-	GO:0016021	-	veNOG14337	S	PREDICTED:_probable_ergosterol_biosynthetic_protein_28-like_[Danio_rerio]
CI01000313_01763554_01769288	212.415	72.1701	0.33976	0.0111805	CI01000313	1763325	1769913	+	6589	-	GO:0005789;GO:0016021;GO:0016491;GO:0048741;GO:0055114;GO:0060314	-	veNOG10201	S	selenoprotein_N_[Danio_rerio]
CI01000311_02035593_02036732	91.1735	23.713	0.260087	0.0288844	CI01000311	2034903	2037129	-	2227	-	GO:0004860;GO:0005737;GO:0007175;GO:0016567;GO:0019221;GO:0032436;GO:0046426	-	veNOG08389	T	cytokine_inducible_SH2-containing_protein_b_[Danio_rerio]
CI01000311_01856481_01883100	110.572	32.992	0.298376	0.0294415	CI01000311	1856109	1883100	-	26992	-	-	-	veNOG07462	O	PREDICTED:_thioredoxin_domain-containing_protein_16-like_[Danio_rerio]
CI01000310_03699595_03709303	115.422	38.147	0.330501	0.0393151	CI01000310	3699260	3709303	-	10044	-	GO:0001666;GO:0005506;GO:0005634;GO:0005737;GO:0006919;GO:0018401;GO:0031418;GO:0031545;GO:0042127;GO:0055114	K09592	veNOG07898	T	PREDICTED:_egl_nine_homolog_2-like_[Danio_rerio]
CI01000308_00110535_00111604	134.82	427.865	3.17359	0.000946194	CI01000308	109601	111658	-	2058	-	GO:0046872	-	opiNOG37381;veNOG06927	R	zinc_finger_protein_[Danio_rerio]
CI01000306_11156216_11159574	59.1658	378.377	6.3952	2.03312e-06	CI01000306	11155407	11159574	-	4168	-	GO:0006915;GO:0007165;GO:0044425;GO:0044707	K05146	veNOG15513;opiNOG23917	T	PREDICTED:_tumor_necrosis_factor_receptor_superfamily_member_5-like_isoform_X2_[Danio_rerio]
CI01000306_09851578_09857742	742.967	302.083	0.40659	0.00306892	CI01000306	9851227	9858552	+	7326	-	GO:0000786;GO:0003677;GO:0003682;GO:0005634;GO:0006334;GO:0006355;GO:0070828	-	veNOG07864	B	heterochromatin_protein_1-binding_protein_3_[Danio_rerio]
CI01000306_09374084_09380300	230.844	507.252	2.19739	0.0148842	CI01000306	9373287	9380506	-	7220	-	GO:0005891;GO:0008331;GO:0009925;GO:0034765;GO:0050808;GO:0050885;GO:0050910;GO:0070588;GO:0086010;GO:0097470	-	veNOG02595	P	novel_protein_similar_to_human_voltage-dependent_calcium_channel_L_type,_alpha_1D_subunit_(CACNA1D)_[Danio_rerio]
CI01000306_07716780_07727777	986.42	408.276	0.413897	0.0023951	CI01000306	7716750	7727854	-	11105	-	-	K06238	veNOG03777	W	PREDICTED:_collagen_alpha-1(V)_chain_[Danio_rerio]
CI01000306_06479829_06485192	571.289	1414.53	2.47604	0.00112831	CI01000306	6479829	6485192	+	5364	-	GO:0005622;GO:0016020	-	veNOG05166	T	PREDICTED:_uncharacterized_protein_LOC100536464_[Danio_rerio]
CI01000306_04883506_04908414	246.363	96.9141	0.39338	0.0189808	CI01000306	4883403	4909520	-	26118	-	-	-	veNOG00702	R	immunoglobin_superfamily,_member_21b_precursor_[Danio_rerio]
CI01000306_03334185_03336292	0.969931	24.744	25.5111	0.0488345	CI01000306	3333832	3336292	-	2461	-	GO:0016021	-	veNOG11471;opiNOG18928	S	transmembrane_protein_51a_[Danio_rerio]
CI01000306_03258305_03268722	384.093	186.611	0.485849	0.0350479	CI01000306	3257223	3268722	-	11500	-	-	K11350	veNOG01175	R	PREDICTED:_ATPase_family_AAA_domain-containing_protein_2B_[Danio_rerio]
CI01000306_02107105_02108186	5881.66	12575.1	2.13802	0.00234221	CI01000306	2106894	2108266	-	1373	-	GO:0005525;GO:0005622;GO:0007264;GO:0016787	-	KOG0070;veNOG03055	U	ADP-ribosylation_factor-like_protein_16_[Danio_rerio]
CI01000306_00571360_00574170	1297.77	615.508	0.474282	0.00731678	CI01000306	571263	574535	+	3273	-	GO:0004797;GO:0005524;GO:0009157;GO:0016310;GO:0046104;GO:0071897	K00857	veNOG06940	F	thymidine_kinase,_cytosolic_[Danio_rerio]
CI01000305_00309210_00311420	50.4364	224.758	4.45627	0.000683928	CI01000305	308823	311491	+	2669	-	GO:0005198;GO:0005882	K07604	veNOG01450;veNOG33708	Z	Lmnb1_protein,_partial_[Danio_rerio]
CI01000304_12539537_12551905	1209.5	510.345	0.421946	0.00226406	CI01000304	12539329	12552251	+	12923	-	GO:0000938;GO:0006869;GO:0007030;GO:0010517;GO:0015031;GO:0030306;GO:0032456;GO:0044241;GO:0048193;GO:1990745	K20296	veNOG13601	U	PREDICTED:_delta(14)-sterol_reductase_[Danio_rerio]
CI01000304_11359135_11362408	195.926	403.121	2.05752	0.0328953	CI01000304	11358917	11362408	-	3492	-	GO:0005740	K17779	veNOG23304	U	PREDICTED:_putative_uncharacterized_protein_DDB_G0271982-like_[Danio_rerio]
CI01000304_07203008_07211715	67.8952	13.403	0.197407	0.0276447	CI01000304	7202964	7211715	-	8752	-	GO:0016021;GO:0022891;GO:0055085	-	veNOG11880	G	PREDICTED:_solute_carrier_family_2,_facilitated_glucose_transporter_member_12_isoform_X1_[Danio_rerio]
CI01000304_01560571_01565345	907.856	207.231	0.228264	1.80418e-06	CI01000304	1560368	1568276	-	7909	-	GO:0004421;GO:0008299;GO:0014003	K01641	veNOG08752	I	hydroxymethylglutaryl-CoA_synthase,_cytoplasmic_[Danio_rerio]
CI01000302_00168195_00220000	963.142	2866.18	2.97587	4.09051e-05	CI01000302	167872	220516	+	52645	-	GO:0006869	-	veNOG09361	T	oxysterol-binding_protein-1_[Danio_rerio]
CI01000302_00045349_00078600	35.8875	239.192	6.66507	2.8824e-05	CI01000302	45349	78600	+	33252	-	GO:0002040;GO:0005215;GO:0005524;GO:0005887;GO:0006911;GO:0010874;GO:0016887;GO:0034186;GO:0043691	K05641	veNOG08947	Q	ATP-binding_cassette,_sub-family_B_(MDR/TAP),_member_3_[Danio_rerio]
CI01000301_00805945_00827282	207.565	416.524	2.00672	0.0374438	CI01000301	805945	827282	+	21338	-	GO:0003824	-	veNOG19024	O	retinitis_pigmentosa_GTPase_regulator_protein_1_[Danio_rerio]
CI01000301_00582914_00589293	80.5043	206.2	2.56136	0.0255613	CI01000301	582914	589337	+	6424	-	GO:0005634;GO:0005737;GO:0016874;GO:0042787;GO:0061630	-	veNOG19024	O	MYC_binding_protein_2_variant_2_[Danio_rerio]
CI01000301_00561430_00571568	57.2259	174.239	3.04476	0.0149307	CI01000301	561430	572097	+	10668	-	GO:0005634;GO:0005737;GO:0042787;GO:0061630	-	COG5021;veNOG19024	O	PREDICTED:_RCC1_domain-containing_protein_1-like_[Danio_rerio]
CI01000301_00448491_00464517	93.1134	248.471	2.66848	0.0137993	CI01000301	448230	464843	-	16614	-	GO:0001889;GO:0005576;GO:0030178;GO:0048884	K02165	veNOG03641	T	dickkopf-related_protein_1_precursor_[Danio_rerio]
CI01000300_09907540_09932819	91.1735	463.95	5.08865	6.37162e-06	CI01000300	9907086	9932819	-	25734	-	GO:0005515;GO:0006996;GO:0009967;GO:0031329;GO:0031398;GO:0033554;GO:0043234;GO:0044424;GO:0044710;GO:0051603	K10260	veNOG05534;veNOG27810;opiNOG05035	R	F-box/WD_repeat-containing_protein-7_[Danio_rerio]
CI01000300_07721516_07724293	1141.61	249.502	0.218553	3.96325e-07	CI01000300	7720895	7725536	-	4642	-	GO:0000254;GO:0005506;GO:0005789;GO:0006633;GO:0016021;GO:0016126;GO:0055114	K07750	veNOG04250	I	lathosterol_oxidase_[Danio_rerio]
CI01000300_03901275_03902800	11766.2	5663.29	0.481317	0.00340889	CI01000300	3901148	3902892	+	1745	-	GO:0005576;GO:0006955;GO:0008009;GO:0060326	K10030	veNOG24806;opiNOG42917	R	PREDICTED:_interleukin-8-like_[Danio_rerio]
CI01000299_01855614_01858092	128.031	304.145	2.37556	0.0193424	CI01000299	1855614	1858703	+	3090	-	GO:0005887;GO:0007409	-	veNOG11032	T	toll-like_receptor_3_[Danio_rerio]
CI01000277_00228961_00245759	244.423	112.379	0.459774	0.0467678	CI01000277	228961	245759	+	16799	-	-	K16808	veNOG04709;fiNOG04148	S	PREDICTED:_nuclear_mitotic_apparatus_protein_1-like_[Danio_rerio]
CI01000251_00500937_00506964	130.941	279.401	2.1338	0.0428069	CI01000251	500937	506964	+	6028	-	-	-	fiNOG15038;veNOG10237	F	caspase_recruitment_domain-containing_protein_9_[Danio_rerio]
CI01000240_00073885_00081319	275.46	592.826	2.15213	0.0142295	CI01000240	73885	81913	+	8029	-	GO:0016605;GO:0019789;GO:0031386;GO:0031625;GO:0032436;GO:0033235;GO:0034613;GO:0043009;GO:0044822;GO:0045892;GO:0045944;GO:0046965;GO:0060216;GO:0070911	K12160	veNOG23072;COG5227;veNOG29763	O	PREDICTED:_SMT3_suppressor_of_mif_two_3_homolog_3a_isoform_X1_[Danio_rerio]
CI01000230_00288491_00297433	140.64	308.269	2.1919	0.0315717	CI01000230	288399	297610	-	9212	-	GO:0001756;GO:0001947;GO:0005515;GO:0005576;GO:0009948;GO:0010159;GO:0030514;GO:0035143;GO:0035162;GO:0043049;GO:0048264;GO:0060030;GO:0070121;GO:2000223	K04657	veNOG08926	T	Bmper_[Danio_rerio]
CI01000224_00025520_00034872	105.723	34.023	0.321814	0.0427324	CI01000224	23375	34927	+	11553	-	-	-	veNOG24065	S	PREDICTED:_uncharacterized_protein_LOC101886545_[Danio_rerio]
CI01000223_00499536_00501518	318.137	83.5111	0.2625	0.000549635	CI01000223	498555	503087	-	4533	-	GO:0005102	K05423	veNOG24209;veNOG23204	R	colony_stimulating_factor_3_(granulocyte)_[Danio_rerio]
CI01000219_00468207_00480501	29.0979	101.038	3.47235	0.0314906	CI01000219	467567	480662	-	13096	-	-	-	veNOG18838;veNOG24293	TR	PREDICTED:_carcinoembryonic_antigen-related_cell_adhesion_molecule_1_isoform_X2_[Danio_rerio]
CI01000211_00109149_00111128	598.448	175.27	0.292875	0.000169382	CI01000211	108901	111691	-	2791	-	GO:0008289;GO:0016023	-	veNOG13519	I	PREDICTED:_stAR-related_lipid_transfer_protein_5-like_[Danio_rerio]
CI01000197_00216471_00217039	1466.54	525.81	0.358539	0.000245973	CI01000197	216471	217634	+	1164	-	-	-	-	-	-
CI01000194_00343578_00345623	782.734	1746.52	2.2313	0.00306722	CI01000194	342824	345695	+	2872	-	GO:0008152	-	rhaNOG10616;veNOG33656;veNOG31495;opiNOG42104	KRS	PREDICTED:_DBF4-type_zinc_finger-containing_protein_2_homolog_[Danio_rerio]
CI01000193_00428290_00437936	2822.5	6022.08	2.1336	0.00278815	CI01000193	427982	438314	+	10333	-	GO:0005506;GO:0008395;GO:0016021;GO:0016712;GO:0020037;GO:0055114	-	opiNOG07534	Q	AF235139_1_cytochrome_P450_1B_[Danio_rerio]
CI01000192_00012853_00114661	40.7371	135.061	3.31543	0.0187568	CI01000192	12853	114661	+	101809	-	-	-	veNOG05029	R	PREDICTED:_NHS-like_protein_2-like_isoform_X2_[Danio_rerio]
CI01000190_01588089_01623084	19.3986	81.4491	4.1987	0.0285516	CI01000190	1588007	1623355	-	35349	-	-	-	KOG4308;opiNOG72831;opiNOG75158;euNOG26860	RS	PREDICTED:_leucine-rich_repeat-containing_protein_31-like_isoform_X1_[Danio_rerio]
CI01000190_00818872_00919765	92.1435	274.246	2.9763	0.00539308	CI01000190	818872	919765	-	100894	-	GO:0005003;GO:0005524;GO:0005887;GO:0006468;GO:0030517;GO:0048013;GO:0048685	K05105	veNOG05892	T	serine/threonine_protein_kinase_BRAF_[Danio_rerio]
CI01000189_01699326_01704681	451.988	209.293	0.46305	0.0201051	CI01000189	1699326	1705686	+	6361	-	GO:0000778	-	veNOG08330	K	Si:busm1-142b24.1_protein_[Danio_rerio]
CI01000187_00055200_00121086	222.114	545.4	2.45549	0.00525939	CI01000187	54674	121086	-	66413	-	GO:0001501;GO:0005201;GO:0005578;GO:0005581;GO:0030282;GO:0046872;GO:0048570	K19721	veNOG06814	W	PREDICTED:_scavenger_receptor_class_A_member_3_isoform_X3_[Danio_rerio]
CI01000169_01058488_01065004	24.2483	93.8211	3.86919	0.0259374	CI01000169	1057115	1065497	+	8383	-	-	-	-	-	-
CI01000169_00769848_00794717	46.5567	135.061	2.901	0.0332255	CI01000169	769609	795376	-	25768	-	-	K03899	veNOG08205	R	PREDICTED:_si:ch211-122m3.1_isoform_X1_[Danio_rerio]
CI01000165_00437005_00441964	47.5266	400.028	8.41693	8.01056e-08	CI01000165	436964	442031	+	5068	-	GO:0042843;GO:0047837	K00078	veNOG09681;COG0673	CR	trans-1,2-dihydrobenzene-1,2-diol_dehydrogenase_[Danio_rerio]
CI01000160_00386379_00387321	14.549	68.0461	4.67704	0.0331897	CI01000160	386058	387352	+	1295	-	-	-	meNOG09800;veNOG13559;meNOG55613;veNOG26463	VT	PREDICTED:_c-type_lectin_domain_family_4_member_F-like_[Danio_rerio]
CI01000154_00641532_00674274	139.67	339.199	2.42858	0.0136894	CI01000154	641532	674274	+	32743	-	-	K08091	veNOG06835	T	PREDICTED:_GRB2-associated-binding_protein_3_[Danio_rerio]
CI01000152_00246516_00247130	128.031	31.961	0.249635	0.00972941	CI01000152	246516	247190	+	675	-	GO:0003714;GO:0005634;GO:0005737;GO:0005886;GO:0044212;GO:0045892	K17272	-	-	brain_acid_soluble_protein_1_homolog_[Danio_rerio]
CI01000138_00429867_00441975	281.28	693.864	2.46681	0.00331816	CI01000138	429654	441975	-	12322	-	-	-	veNOG03757	T	zgc:158279_[Danio_rerio]
CI01000135_00084742_00086760	60.1357	165.991	2.76027	0.0270545	CI01000135	84702	86760	+	2059	-	-	-	opiNOG20971	S	PREDICTED:_uncharacterized_protein_LOC798456_isoform_X3_[Danio_rerio]
CI01000129_00775675_00780593	77.5945	194.859	2.51125	0.0315546	CI01000129	775675	780593	-	4919	-	GO:0003677;GO:0005524;GO:0016817	K12646	veNOG12696	K	probable_ATP-dependent_RNA_helicase_DHX58_[Danio_rerio]
CI01000127_00569664_00591111	446.168	190.735	0.427496	0.0111907	CI01000127	569664	591111	-	21448	-	-	-	opiNOG20218;veNOG03701	W	PREDICTED:_collagen_alpha-1(VII)_chain_[Danio_rerio]
CI01000120_00051711_00088727	131.911	336.106	2.54798	0.00994092	CI01000120	51711	88727	+	37017	-	GO:0004725;GO:0006470;GO:0017017	K04459	veNOG04028	V	muscle-restricted_dual_specificity_phosphatase_[Danio_rerio]
CI01000119_02441771_02449475	200.776	453.64	2.25944	0.0141547	CI01000119	2441771	2449970	+	8200	-	-	-	veNOG09875	K	PREDICTED:_activating_transcription_factor_7-interacting_protein_2-like_[Danio_rerio]
CI01000119_01477397_01480508	74.6847	17.527	0.23468	0.0345009	CI01000119	1476858	1480508	-	3651	-	GO:0016491;GO:0055114	K00079	veNOG04714	Q	uncharacterized_protein_LOC558132_[Danio_rerio]
CI01000119_01289193_01294766	128.031	447.454	3.49489	0.000338346	CI01000119	1289055	1294766	-	5712	-	-	-	opiNOG09241;veNOG05046	RS	Zgc:152984_[Danio_rerio]
CI01000118_00519523_00546014	242.483	528.903	2.1812	0.0148814	CI01000118	519137	547291	-	28155	-	GO:0003682;GO:0009411;GO:0016525;GO:0042542;GO:0042753;GO:0043153;GO:0045475	K02633	veNOG03468	T	AF219989_1_aryl_hydrocarbon_receptor_nuclear_translocator_type_2c_[Danio_rerio]
CI01000116_00061123_00063290	1014.55	2363.05	2.32917	0.00144826	CI01000116	60383	63460	-	3078	-	GO:0000188;GO:0004725;GO:0017017;GO:0035335	K04459	veNOG05505	V	Dual_specificity_phosphatase_22b_[Danio_rerio]
CI01000115_02307152_02312668	150.339	56.7051	0.37718	0.0399208	CI01000115	2306576	2313148	+	6573	-	-	-	veNOG06916	F	PREDICTED:_adenosine_deaminase_CECR1-A_[Danio_rerio]
CI01000115_01979913_01986183	59.1658	10.31	0.174256	0.0295959	CI01000115	1979665	1986183	-	6519	-	GO:0001878;GO:0004128;GO:0005739;GO:0016021;GO:0016126;GO:0055114;GO:0071949	K00326	veNOG08023	C	PREDICTED:_cytochrome_b5_reductase_4_isoform_X2_[Danio_rerio]
CI01000115_00778597_00782322	250.242	116.503	0.465561	0.0484144	CI01000115	777090	782513	+	5424	-	-	-	veNOG07673	S	PREDICTED:_UPF0705_protein_C11orf49_homolog_isoform_X1_[Danio_rerio]
CI01000113_01502427_01506373	308.438	142.278	0.461286	0.0339533	CI01000113	1502161	1506373	-	4213	-	GO:0044238;GO:0071704	K01057	veNOG13986	G	6-phosphogluconolactonase_[Danio_rerio]
CI01000110_03769078_03777682	742.967	228.882	0.308065	0.000157974	CI01000110	3769078	3779201	+	10124	-	GO:0001878;GO:0003854;GO:0006694;GO:0016021;GO:0055114	K07748	veNOG01690	G	dTDP-D-glucose_4,6-dehydratase_[Danio_rerio]
CI01000106_02453326_02454957	273.521	125.782	0.459863	0.0397358	CI01000106	2452741	2454957	-	2217	-	GO:0005635;GO:0005741;GO:0005783;GO:0016021;GO:0043065;GO:0097345	K15464	veNOG03665	T	Bcl-2/adenovirus_E1B_19kD_interaction_protein_XR_[Danio_rerio]
CI01000091_00368135_00368878	26.1881	1.031	0.039369	0.0435158	CI01000091	368135	368939	+	805	-	GO:0005198;GO:0005886;GO:0005923;GO:0016021	K06087	veNOG17540	S	PREDICTED:_claudin-10_[Danio_rerio]
CI01000090_00397826_00398584	97.9631	247.44	2.52585	0.0193922	CI01000090	397417	399044	+	1628	-	GO:0005739;GO:0006915;GO:0009953;GO:0009968	K08270	veNOG02171	T	im:7137886_[Danio_rerio]
CI01000089_00520267_00532113	140.64	49.488	0.351877	0.0336832	CI01000089	519684	532438	-	12755	-	GO:0005576	-	veNOG01607	T	PREDICTED:_uncharacterized_protein_LOC100000278_[Danio_rerio]
CI01000086_01069219_01094068	79.5344	223.727	2.81296	0.0127121	CI01000086	1069007	1094251	-	25245	-	GO:0000932;GO:0016442;GO:0035068;GO:0035198;GO:0035278;GO:0072091	-	veNOG03116	J	argonaute_2_[Danio_rerio]
CI01000082_04018472_04019339	141.61	54.6431	0.38587	0.0490833	CI01000082	4018383	4019339	+	957	-	GO:0000407;GO:0000422;GO:0005776;GO:0016021;GO:0034497;GO:0034727;GO:0044805	-	veNOG05251	R	ATG9_autophagy_related_9_homolog_B_[Danio_rerio]
CI01000082_02743746_02747332	439.379	1068.12	2.43097	0.00199776	CI01000082	2740515	2747892	+	7378	-	GO:0004896;GO:0005886;GO:0007596;GO:0016021;GO:0019221	K03901	veNOG11945	T	coagulation_factor_IIIb_precursor_[Danio_rerio]
CI01000082_01885169_01923048	68.8651	188.673	2.73975	0.0214583	CI01000082	1884321	1925600	-	41280	-	GO:0004134;GO:0004135;GO:0005634;GO:0005737;GO:0005978;GO:0005980;GO:0016234;GO:0030247;GO:0031593	K01196	veNOG01197	G	PREDICTED:_uncharacterized_protein_LOC100535774_[Danio_rerio]
CI01000082_00139607_00140545	9.69931	54.6431	5.6337	0.0371946	CI01000082	139450	140647	-	1198	-	GO:0005215;GO:0006810;GO:0008289	K03098	veNOG17884;veNOG00238	M	apolipoprotein_D-like_precursor_[Danio_rerio]
CI01000080_01396194_01413199	1582.93	776.344	0.490448	0.00883006	CI01000080	1396156	1413279	-	17124	-	GO:0004375;GO:0005739;GO:0005829;GO:0005960;GO:0016594;GO:0016829;GO:0019464;GO:0055114	K00281	veNOG04569	E	-
CI01000080_00202124_00211154	5453.92	2684.73	0.492256	0.00521287	CI01000080	201941	211154	-	9214	-	GO:0004420;GO:0005778;GO:0005789;GO:0007519;GO:0008299;GO:0015936;GO:0016021;GO:0016126;GO:0050661;GO:0055114	K00021	veNOG08099	I	3-hydroxy-3-methylglutaryl-Coenzyme_A_reductase_b_[Danio_rerio]
CI01000078_00134116_00134872	169.738	51.55	0.303704	0.0108471	CI01000078	133775	134872	-	1098	-	GO:0004512;GO:0005737;GO:0006021;GO:0008654	K01858	veNOG09539	I	-
CI01000077_00440430_00460441	61.1057	168.053	2.75021	0.0268383	CI01000077	439690	460441	-	20752	-	-	-	veNOG01479	S	PREDICTED:_midnolin-like_isoform_X2_[Danio_rerio]
CI01000077_00343852_00350024	65.9553	9.27901	0.140686	0.0127165	CI01000077	343502	350039	-	6538	-	-	K01858	veNOG09539	I	-
CI01000075_00548373_00566336	100.873	25.775	0.25552	0.0210132	CI01000075	548373	566483	+	18111	-	GO:0003987;GO:0005524;GO:0016208;GO:0019427	K01895	veNOG17505	I	ACSF2_DANRE_RecName:_Full=Acyl-CoA_synthetase_family_member_2,_mitochondrial;_Flags:_Precursor
CI01000073_00709882_00719515	30.0679	129.906	4.32043	0.00653715	CI01000073	709049	719515	-	10467	-	-	-	veNOG02601	R	PREDICTED:_GTPase_IMAP_family_member_7-like_[Danio_rerio]
CI01000073_00052714_00083425	404.461	147.433	0.364517	0.00383293	CI01000073	51514	83749	-	32236	-	GO:0003810;GO:0018149;GO:0046872	K05619	veNOG14071	O	PREDICTED:_uncharacterized_protein_LOC100003647_isoform_X1_[Danio_rerio]
CI01000072_04891865_04915635	6.78952	65.9841	9.71852	0.00561353	CI01000072	4891865	4915686	+	23822	-	GO:0005887;GO:0015175;GO:0015179;GO:0015804;GO:1902475	K08229	veNOG05640	P	solute_carrier_family_43_member_3-like_[Danio_rerio]
CI01000072_03433597_03448384	691.561	314.455	0.454704	0.0097059	CI01000072	3433597	3449381	+	15785	-	GO:0001525;GO:0016021;GO:0060026	K06534	veNOG01980	T	Robo1_protein_[Danio_rerio]
CI01000072_03112349_03113235	413.191	121.658	0.294436	0.000583221	CI01000072	3112349	3113534	+	1186	-	-	-	veNOG07466	S	LOC569147_protein,_partial_[Danio_rerio]
CI01000071_01076503_01085064	404.461	106.193	0.262554	0.000221692	CI01000071	1075778	1085064	-	9287	-	GO:0004496;GO:0005524;GO:0005737;GO:0008299;GO:0016310	K00869	veNOG13357	I	PREDICTED:_mevalonate_kinase_isoform_X1_[Danio_rerio]
CI01000070_02659015_02664679	1742	304.145	0.174596	1.75723e-09	CI01000070	2658854	2665065	+	6212	-	GO:0004452;GO:0008299;GO:0016787	K01823	veNOG04211	Q	Zgc:114138_protein,_partial_[Danio_rerio]
CI01000069_03835903_03837843	45.5868	126.813	2.7818	0.0447047	CI01000069	3835903	3838319	+	2417	-	-	-	veNOG20778;veNOG27656	V	uncharacterized_protein_LOC100004731_[Danio_rerio]
CI01000069_03612923_03614657	0.969931	35.054	36.1407	0.0112002	CI01000069	3612747	3614739	+	1993	-	GO:0005623;GO:0006826;GO:0006879;GO:0008199	K00522	veNOG07200	P	uncharacterized_protein_LOC559095_[Danio_rerio]
CI01000069_00575065_00578555	609.117	277.339	0.455314	0.0116336	CI01000069	575065	578643	+	3579	-	GO:0000139;GO:0003093;GO:0005634;GO:0008284;GO:0016021;GO:0016324;GO:0045121	-	veNOG15137	R	peripheral_myelin_protein_22b_[Danio_rerio]
CI01000069_00000091_00001650	404.461	1557.84	3.85165	2.11805e-06	CI01000069	91	2273	-	2183	-	GO:0005524;GO:0005634;GO:0005737	-	veNOG06961	O	PREDICTED:_heat_shock_protein_105_kDa-like_isoform_X3_[Danio_rerio]
CI01000066_02536961_02545237	250.242	98.9761	0.395521	0.0190114	CI01000066	2536173	2545237	-	9065	-	-	K09391	veNOG14420	K	PREDICTED:_transcription_factor_E2F8_isoform_X1_[Danio_rerio]
CI01000066_00141927_00149149	595.538	227.851	0.382597	0.00254763	CI01000066	141777	149149	-	7373	-	-	-	veNOG03712	S	uncharacterized_protein_LOC553593_precursor_[Danio_rerio]
CI01000063_05922194_05935361	688.651	336.106	0.488065	0.0179538	CI01000063	5922194	5936249	+	14056	-	GO:0004872;GO:0005515;GO:0007044;GO:0007160;GO:0007229;GO:0008305;GO:0030334;GO:0060055;GO:0070527	K06493	veNOG04473	W	PREDICTED:_teneurin-2_isoform_X1_[Danio_rerio]
CI01000063_01510130_01526860	28.128	110.317	3.92197	0.0160806	CI01000063	1510070	1527772	-	17703	-	-	-	veNOG16058	R	testis-expressed_sequence_2_protein_[Danio_rerio]
CI01000063_00805911_00806593	44.6168	225.789	5.06063	0.000282718	CI01000063	805911	806632	-	722	-	GO:0003723;GO:0051607	-	KOG1124;veNOG10881	R	LOC795096_protein_[Danio_rerio]
CI01000062_04000935_04003736	251.212	525.81	2.09309	0.0207293	CI01000062	4000935	4004205	+	3271	-	-	-	veNOG13638	T	LOC559576_protein_[Danio_rerio]
CI01000062_02407073_02410074	225.024	547.462	2.4329	0.00566378	CI01000062	2407019	2411364	+	4346	-	GO:0003824;GO:0005789;GO:0005811;GO:0045087;GO:0046872;GO:0051539;GO:0051607	K15045	veNOG06020	T	viperin_[Danio_rerio]
CI01000062_02400091_02406400	140.64	446.423	3.17423	0.000834499	CI01000062	2399754	2406400	-	6647	-	-	K13809	veNOG06057	F	PREDICTED:_UMP-CMP_kinase_2,_mitochondrial_[Danio_rerio]
CI01000059_10234027_10257208	225.994	542.307	2.39965	0.00648604	CI01000059	10233158	10257208	-	24051	-	GO:0005622	-	veNOG00978	O	PREDICTED:_tripartite_motif-containing_protein_16_[Danio_rerio]
CI01000058_03959155_03965275	5.81959	70.1081	12.0469	0.00249697	CI01000058	3959155	3965598	+	6444	-	GO:0016021;GO:0022857;GO:0055085	-	veNOG05586	G	PREDICTED:_solute_carrier_family_2,_facilitated_glucose_transporter_member_6_[Danio_rerio]
CI01000058_02235326_02347093	222.114	64.9531	0.292431	0.00403576	CI01000058	2235326	2347093	-	111768	-	GO:0005515;GO:0005829;GO:0007269;GO:0009986;GO:0014047;GO:0048786;GO:0070062	-	veNOG00711	R	Si:dkey-103i16.1_protein_[Danio_rerio]
CI01000057_04794580_04834143	561.59	1195.96	2.1296	0.00709668	CI01000057	4793517	4834429	-	40913	-	GO:0005201;GO:0005578;GO:0005581;GO:0033334	K19719	veNOG00535	W	PREDICTED:_collagen_alpha-1(XVII)_chain_isoform_X1_[Danio_rerio]
CI01000057_04560576_04573644	313.288	149.495	0.477182	0.0408851	CI01000057	4559640	4573644	-	14005	-	GO:0005739;GO:0046474	-	veNOG05817	R	uncharacterized_protein_LOC100137610_[Danio_rerio]
CI01000057_04105710_04123101	102.813	230.944	2.24626	0.0425269	CI01000057	4105710	4123718	+	18009	-	-	-	veNOG06790;opiNOG03272	U	ran-binding_protein_3_[Danio_rerio]
CI01000057_02200951_02207673	875.848	377.346	0.430835	0.00426379	CI01000057	2200580	2207673	-	7094	-	GO:0004693;GO:0005524;GO:0006468;GO:0007067;GO:0051301;GO:0051726	K02206	veNOG03741	D	SIK3_DANRE_RecName:_Full=Serine/threonine-protein_kinase_SIK3_homolog;_AltName:_Full=Serine/threonine-protein_kinase_QSK_homolog
CI01000055_05916161_05919605	540.252	230.944	0.427475	0.0081591	CI01000055	5916115	5920093	+	3979	-	GO:0001501;GO:0005201;GO:0005540;GO:0005578;GO:0007155;GO:0007417	K06852	veNOG08873	R	tumor_necrosis_factor-inducible_gene_6_protein_precursor_[Danio_rerio]
CI01000055_00589947_00613858	4.84966	49.488	10.2044	0.015148	CI01000055	589947	613894	+	23948	-	-	K17480	veNOG00192	T	JAK1_DANRE_RecName:_Full=Tyrosine-protein_kinase_JAK1;_AltName:_Full=Janus_kinase_1;_Short=JAK-1
CI01000054_11815575_11845247	297.769	775.313	2.60374	0.00159164	CI01000054	11815297	11846146	-	30850	-	GO:0003677;GO:0006281	-	veNOG05137	K	Zgc:77395_[Danio_rerio]
CI01000054_11209592_11214961	6.78952	47.426	6.98519	0.0350219	CI01000054	11208049	11215113	-	7065	-	-	K13302	veNOG16806	T	PREDICTED:_calcium/calmodulin-dependent_protein_kinase_type_II_subunit_gamma_isoform_X6_[Danio_rerio]
CI01000054_10389232_10412773	82.4442	396.935	4.8146	2.53023e-05	CI01000054	10389232	10412773	-	23542	-	GO:0005515;GO:0005829;GO:0005856;GO:0007369;GO:0008270;GO:0008766;GO:0016567;GO:0018169;GO:0030178;GO:0043773;GO:0043774;GO:0070736;GO:0070737;GO:0070738;GO:0070740	K10637	veNOG13481	Z	PREDICTED:_tyrosine-protein_phosphatase_non-receptor_type_13_isoform_X3_[Danio_rerio]
CI01000053_05362044_05364177	86.3239	14.434	0.167208	0.00809681	CI01000053	5360922	5365697	+	4776	-	-	-	veNOG10108	R	uncharacterized_protein_LOC550596_[Danio_rerio]
CI01000053_02139803_02142840	46.5567	194.859	4.18542	0.00180545	CI01000053	2139730	2142866	+	3137	-	-	-	veNOG11581;veNOG25592;veNOG11832	STR	PREDICTED:_uncharacterized_protein_LOC794824_[Danio_rerio]
CI01000053_00808245_00813766	636.275	263.936	0.414815	0.00479132	CI01000053	808245	813766	+	5522	-	GO:0000151;GO:0000974;GO:0001664;GO:0001786;GO:0005524;GO:0005634;GO:0005770;GO:0005829;GO:0005925;GO:0016020;GO:0023026;GO:0030529;GO:0031072;GO:0031625;GO:0031647;GO:0042026;GO:0042623;GO:0043209;GO:0044822;GO:0045892;GO:0046034;GO:0048026;GO:0051082;GO:0051085;GO:0051726;GO:0055131;GO:0061738;GO:0070062;GO:0072318;GO:0072562;GO:1902904	-	veNOG06961;meNOG07022	O	PREDICTED:_heat_shock_protein_105_kDa-like_isoform_X3_[Danio_rerio]
CI01000052_02397395_02408461	160.039	57.7361	0.360763	0.0288734	CI01000052	2397395	2408539	+	11145	-	GO:0000287;GO:0005245;GO:0005509;GO:0005794;GO:0005829;GO:0010975;GO:0014069;GO:0019901;GO:0030054;GO:0030424;GO:0030425;GO:0031045;GO:0045211;GO:0045921;GO:0048015;GO:0048471;GO:0070062;GO:0070588	K19932	veNOG03106	T	PREDICTED:_calcineurin_subunit_B_type_1_[Danio_rerio]
CI01000052_01368837_01373810	109.602	20.62	0.188135	0.00514139	CI01000052	1368837	1374198	+	5362	-	GO:0001750;GO:0005887;GO:0007186;GO:0007601;GO:0007602;GO:0008020;GO:0018298;GO:0071482	-	veNOG16110;veNOG14603	R	tachykinin_receptor_3a_[Danio_rerio]
CI01000051_01926867_01942055	1160.04	240.223	0.207082	1.62195e-07	CI01000051	1926686	1942055	-	15370	-	GO:0000246;GO:0008202;GO:0016021;GO:0016614;GO:0050660;GO:0055114	K09828	veNOG08400	R	Dhcr24_protein_[Danio_rerio]
CI01000050_06814252_06815192	1594.57	650.562	0.407986	0.0011141	CI01000050	6814164	6815626	+	1463	-	GO:0046983	K09087	veNOG21275	K	transcription_factor_HES-1_[Danio_rerio]
CI01000050_02393197_02400057	86.3239	350.54	4.06076	0.000214882	CI01000050	2392836	2400057	-	7222	-	GO:0008270;GO:0030900;GO:0031076	-	veNOG14890;veNOG19196	R	LIM_domain_kinase_2_[Danio_rerio]
CI01000049_01773383_01778313	226.964	96.9141	0.427002	0.035112	CI01000049	1772768	1778809	-	6042	-	-	K11503	veNOG12653	S	PREDICTED:_centromere_protein_K_isoform_X1_[Danio_rerio]
CI01000046_06960830_06969358	542.192	246.409	0.454469	0.0134615	CI01000046	6960476	6969358	-	8883	-	GO:0000422;GO:0005829;GO:0006497;GO:0019898;GO:0032266;GO:0034045;GO:0034497;GO:0044804;GO:0080025	K17908	veNOG00482	R	WD_repeat_domain,_phosphoinositide_interacting_2_[Danio_rerio]
CI01000046_05569660_05573084	251.212	107.224	0.426827	0.0295258	CI01000046	5569640	5573459	-	3820	-	-	K06695	veNOG02417	T	homologous-pairing_protein_2_homolog_[Danio_rerio]
CI01000046_00399845_00400761	21.3385	80.4181	3.76869	0.0406964	CI01000046	399189	400812	-	1624	-	GO:0001759;GO:0008285;GO:0016020;GO:0046580;GO:0070373	K04704	veNOG09027	T	PREDICTED:_protein_sprouty_homolog_2-like_[Danio_rerio]
CI01000043_05334800_05345427	389.912	178.363	0.457444	0.0227789	CI01000043	5334800	5345747	+	10948	-	GO:0003779;GO:0007155;GO:0016021;GO:0031532	K06275	veNOG01534	Z	gamma-parvin_[Danio_rerio]
CI01000043_04746456_04753978	967.991	386.625	0.39941	0.00167918	CI01000043	4746022	4754364	+	8343	-	GO:0006695;GO:0030176;GO:0047598;GO:0055114	K00213	veNOG04061	I	PREDICTED:_delta(14)-sterol_reductase_[Danio_rerio]
CI01000040_05104703_05110165	543.161	265.998	0.489722	0.0241894	CI01000040	5104564	5111098	+	6535	-	GO:0005788;GO:0006664;GO:0046527	-	veNOG11685	R	KTEL_motif-containing_protein_1_precursor_[Danio_rerio]
CI01000040_02444252_02460962	112.512	246.409	2.19007	0.0442726	CI01000040	2443561	2460962	+	17402	-	GO:0016020	-	veNOG10394	T	peripheral_plasma_membrane_protein_CASK_[Danio_rerio]
CI01000040_00941839_00959939	19.3986	75.2631	3.87981	0.0434053	CI01000040	941839	960054	+	18216	-	GO:0044464;GO:0044763;GO:0050794	K18439	veNOG03318;veNOG28649;COG5347	UT	stromal_membrane-associated_protein_1_[Danio_rerio]
CI01000039_08302787_08303257	1675.07	4178.65	2.49461	0.000403383	CI01000039	8302787	8303472	+	686	-	-	-	veNOG23426	O	Zgc:66168_protein,_partial_[Danio_rerio]
CI01000035_00018796_00020662	31.0378	192.797	6.21169	0.000167622	CI01000035	18353	21125	-	2773	-	-	K03283	opiNOG55655;opiNOG09428;veNOG28701	O	PREDICTED:_heat_shock_protein_105_kDa-like_isoform_X3_[Danio_rerio]
CI01000034_05419465_05426380	542.192	1099.05	2.02705	0.0124308	CI01000034	5418660	5426380	-	7721	-	GO:0003677;GO:0004386;GO:0005524	K12649	veNOG05877	A	endoribonuclease_Dicer_[Danio_rerio]
CI01000034_05215965_05216339	33.9476	119.596	3.52296	0.0197802	CI01000034	5215722	5216623	+	902	-	GO:0005524;GO:0005634;GO:0005737;GO:0009408;GO:0009410;GO:0046686;GO:0048593	-	veNOG06961	O	Zgc:174006_protein_[Danio_rerio]
CI01000034_02154099_02162106	5.81959	58.7671	10.0981	0.00819824	CI01000034	2152595	2162106	-	9512	-	-	K11067	veNOG07219	E	PREDICTED:_N-acetylglutamate_synthase,_mitochondrial-like_[Danio_rerio]
CI01000030_07987094_07988489	657.613	324.765	0.493854	0.0208149	CI01000030	7986780	7988681	-	1902	-	-	-	veNOG25821	S	PREDICTED:_coiled-coil_domain-containing_glutamate-rich_protein_1_[Danio_rerio]
CI01000030_05784109_05788689	641.125	160.836	0.250866	2.34082e-05	CI01000030	5783816	5788689	-	4874	-	GO:0005096;GO:0005737;GO:0005886	K16449	veNOG09477	T	PREDICTED:_regulator_of_G-protein_signaling_14-like_[Danio_rerio]
CI01000030_01091944_01093682	209.505	90.7281	0.433059	0.0431223	CI01000030	1091699	1094481	+	2783	-	GO:0001525;GO:0003171;GO:0006809;GO:0042662;GO:0042665;GO:0044212;GO:0046872;GO:0061444	K17845	veNOG11516	K	Zgc:112399_[Danio_rerio]
CI01000029_08654610_08655443	149.369	444.361	2.97492	0.00151366	CI01000029	8652582	8656550	+	3969	-	GO:0004800;GO:0005768;GO:0016021;GO:0042446;GO:0055114	-	veNOG15720	S	iodothyronine_deiodinase_type_I_Deio1_[Danio_rerio]
CI01000029_08237701_08245368	355.965	106.193	0.298325	0.0010542	CI01000029	8236917	8245368	-	8452	-	GO:0004310;GO:0008610;GO:0016021	K00801	veNOG06389	I	squalene_synthase_[Danio_rerio]
CI01000029_05578983_05588654	1210.47	460.857	0.380725	0.000693864	CI01000029	5578632	5589707	+	11076	-	GO:0003713;GO:0005634;GO:0005741;GO:0008195;GO:0009062;GO:0019432;GO:0045944	K15728	veNOG06174	NI	uncharacterized_protein_LOC641489_[Danio_rerio]
CI01000029_02029449_02036156	96.0232	29.899	0.311373	0.0464849	CI01000029	2029426	2036156	-	6731	-	GO:0005506;GO:0005789;GO:0008202;GO:0008395;GO:0016021;GO:0016705;GO:0020037;GO:0044281;GO:0055114;GO:1901615	K07439	veNOG13250	Q	cytochrome_P450,_family_8,_subfamily_B,_polypeptide_2_[Danio_rerio]
CI01000029_01284636_01285656	432.589	1031	2.38333	0.00259471	CI01000029	1284636	1285958	+	1323	-	GO:0000978;GO:0000982;GO:0005515;GO:0005634;GO:0006357;GO:0007165;GO:0009615;GO:0010605;GO:0010628;GO:0031324;GO:0033554;GO:0048522	K09032	veNOG05413	K	jun_dimerization_protein_2_[Danio_rerio]
CI01000028_03208231_03214842	3445.2	1426.91	0.414173	0.000707493	CI01000028	3207854	3214854	-	7001	-	GO:0005509;GO:0005525;GO:0005622;GO:0030036;GO:0032456	K12469	veNOG13221	TU	PREDICTED:_ralBP1-associated_Eps_domain-containing_protein_2-like,_partial_[Danio_rerio]
CI01000027_10609852_10616902	12.6091	65.9841	5.23305	0.026898	CI01000027	10609852	10617522	+	7671	-	-	-	veNOG03189	S	Fam46c_protein_[Danio_rerio]
CI01000027_09002993_09040903	553.831	1936.22	3.49605	5.97685e-06	CI01000027	9002993	9040903	-	37911	-	-	K10809	veNOG08913	R	PREDICTED:_nidogen-2-like_[Danio_rerio]
CI01000027_07850115_07861432	92.1435	320.641	3.47981	0.00107766	CI01000027	7849703	7861432	-	11730	-	GO:0001501;GO:0005201;GO:0005540;GO:0005578;GO:0007155;GO:0007417	K06795	veNOG06893	T	PREDICTED:_C-type_lectin_domain_family_4_member_K-like_[Danio_rerio]
CI01000027_06477695_06489968	323.957	150.526	0.464648	0.0330893	CI01000027	6477695	6490033	+	12339	-	-	K10877	veNOG07738	L	PREDICTED:_DNA_annealing_helicase_and_endonuclease_ZRANB3_[Danio_rerio]
CI01000027_05586817_05589381	355.965	171.146	0.480795	0.0361335	CI01000027	5586579	5589516	-	2938	-	GO:0005887;GO:0007155;GO:0030213;GO:0045226;GO:0050501;GO:0085029	K00752	veNOG13927	M	chitin_oligosaccharide_synthase,_partial_[Danio_rerio]
CI01000027_03969492_03973741	50.4364	161.867	3.20933	0.0137852	CI01000027	3968698	3974176	-	5479	-	-	-	veNOG00731	T	PREDICTED:_protein_asteroid_homolog_1-like_isoform_X2_[Danio_rerio]
CI01000027_02950348_02954214	525.703	162.898	0.309867	0.000448647	CI01000027	2950106	2954214	-	4109	-	GO:0004506;GO:0016021;GO:0055114;GO:0071949	K00511	veNOG11728	I	novel_protein_similar_to_vertebrate_squalene_epoxidase_(SQLE)_[Danio_rerio]
CI01000027_01045587_01050470	57.2259	192.797	3.36905	0.00661751	CI01000027	1043392	1050863	+	7472	-	GO:0003723;GO:0008270	K15686	veNOG08171	O	Zgc:158350_protein_[Danio_rerio]
CI01000026_12309243_12313256	848.69	345.385	0.406963	0.00250537	CI01000026	12309197	12313425	-	4229	-	GO:0005789;GO:0008203;GO:0016021	-	veNOG02082	T	insulin-induced_gene_2_protein_[Danio_rerio]
CI01000026_04985417_04990345	270.611	77.3251	0.285743	0.00184604	CI01000026	4985417	4990376	+	4960	-	GO:0006974	-	veNOG08248	R	WD_repeat-containing_protein_76_[Danio_rerio]
CI01000024_07433804_07468501	105.723	29.899	0.282807	0.0268746	CI01000024	7433470	7468501	-	35032	-	-	-	veNOG02773	W	PREDICTED:_collagen_alpha-1(XV)_chain_isoform_X1_[Danio_rerio]
CI01000024_04584906_04590559	7.75945	46.395	5.97917	0.0494521	CI01000024	4584454	4590721	-	6268	-	-	-	veNOG35344;veNOG16056;veNOG33506	S	PREDICTED:_protein_IWS1_homolog_A-like_isoform_X1_[Danio_rerio]
CI01000024_04555804_04556790	10.6692	148.464	13.9152	1.11236e-05	CI01000024	4555514	4557148	-	1635	-	GO:0006355;GO:0032922	-	veNOG19099	K	PREDICTED:_thyrotrophic_embryonic_factor_isoform_X2_[Danio_rerio]
CI01000024_04542156_04543940	483.026	1764.04	3.65207	3.64238e-06	CI01000024	4540433	4543971	-	3539	-	GO:0001078;GO:0005634;GO:0006355;GO:0032922;GO:0043565	-	veNOG04865	K	nuclear_factor,_interleukin_3_regulated,_member_3_[Danio_rerio]
CI01000024_03449111_03472001	393.792	930.994	2.36418	0.00323998	CI01000024	3448805	3472001	-	23197	-	GO:0006812;GO:0016020;GO:0016787;GO:0046872	K17686	veNOG04481	P	Atp1a1a.5_protein_[Danio_rerio]
CI01000024_01830050_01834086	155.189	55.6741	0.35875	0.0299791	CI01000024	1828669	1834086	-	5418	-	GO:0005737;GO:0008625;GO:0019051;GO:0030225;GO:0043281;GO:0097153	-	meNOG06160;veNOG06041	D	caspase_b_[Danio_rerio]
CI01000023_00114854_00118954	151.309	59.7981	0.395204	0.0483544	CI01000023	114707	118954	-	4248	-	GO:0001822;GO:0005525;GO:0005622;GO:0007264;GO:0042384;GO:1902908	K07934	veNOG13294	R	uncharacterized_protein_LOC619200_[Danio_rerio]
CI01000021_06906415_06933563	130.941	599.012	4.57468	5.95435e-06	CI01000021	6906415	6934141	+	27727	-	GO:0065007	-	veNOG02574	T	PREDICTED:_intersectin_2a_isoform_X1_[Danio_rerio]
CI01000021_06694009_06703484	726.478	1779.51	2.4495	0.000995157	CI01000021	6693522	6705038	-	11517	-	GO:0048702	-	veNOG02931	S	PREDICTED:_protein_NDNF-like_isoform_X1_[Danio_rerio]
CI01000021_03510302_03551418	133.851	343.323	2.56498	0.00907696	CI01000021	3510248	3551572	+	41325	-	GO:0000902;GO:0007165;GO:0016020;GO:0048731;GO:0051128	K06821	veNOG03474	T	PREDICTED:_hepatocyte_growth_factor_receptor_isoform_X2_[Danio_rerio]
CI01000021_01922936_01956597	167.798	542.307	3.2319	0.00039783	CI01000021	1922719	1956597	-	33879	-	-	-	veNOG04602	T	PREDICTED:_rho_GTPase-activating_protein_39-like,_partial_[Danio_rerio]
CI01000021_01910328_01917171	59.1658	258.781	4.37383	0.000426765	CI01000021	1909361	1917747	-	8387	-	GO:0005856;GO:0007165	-	veNOG04602	T	PREDICTED:_rho_GTPase-activating_protein_24-like_isoform_X1_[Danio_rerio]
CI01000020_06272024_06286697	205.625	82.4801	0.401118	0.0298968	CI01000020	6272024	6286956	+	14933	-	GO:0005887;GO:0007166;GO:0010842;GO:0042813;GO:0045765	K17355	veNOG00651	T	tetraspanin-11_[Danio_rerio]
CI01000020_04705594_04712665	354.025	169.084	0.477605	0.0348653	CI01000020	4705594	4712665	-	7072	-	GO:0005576;GO:0048794;GO:0090090	K01691	NOG23312;veNOG08049	TR	PREDICTED:_von_Willebrand_factor_D_and_EGF_domain-containing_protein_[Danio_rerio]
CI01000020_02199397_02227367	171.678	60.8291	0.354321	0.02284	CI01000020	2198914	2227529	+	28616	-	GO:0005262;GO:0016021;GO:0017112;GO:0050982	K20164	veNOG04011	T	PREDICTED:_lipoxygenase_homology_domain-containing_protein_1-like_[Danio_rerio]
CI01000020_00819154_00820506	167.798	477.353	2.84481	0.00188217	CI01000020	818849	821273	+	2425	-	GO:0004861;GO:0005515;GO:0005634;GO:0005737;GO:0007050;GO:0042127	K06624	veNOG09197	T	cyclin-dependent_kinase_inhibitor_1C_[Danio_rerio]
CI01000020_00501322_00502978	115.422	375.284	3.25142	0.0011342	CI01000020	501190	503119	+	1930	-	GO:0005179;GO:0005576;GO:0007165	K05424	veNOG27023	R	leptin_b_precursor_[Danio_rerio]
CI01000018_06730933_06741559	0	25.775	Inf	0.0172503	CI01000018	6730347	6742049	-	11703	-	GO:0004222;GO:0006508;GO:0016021	K08636	veNOG06820	E	PREDICTED:_kell_blood_group_glycoprotein-like_isoform_X2_[Danio_rerio]
CI01000018_06066391_06085051	460.717	201.045	0.436374	0.0124561	CI01000018	6066391	6085051	-	18661	-	-	-	veNOG04137;veNOG16772	S	PREDICTED:_ensconsin_isoform_X4_[Danio_rerio]
CI01000018_03570664_03575338	305.528	677.368	2.21704	0.00924593	CI01000018	3570177	3575338	-	5162	-	-	K17494	veNOG11703	K	PREDICTED:_cysteine/serine-rich_nuclear_protein_2_[Danio_rerio]
CI01000017_01626938_01638001	103.783	15.465	0.149013	0.00261764	CI01000017	1626709	1638001	-	11293	-	GO:0009922;GO:0019367;GO:0030148;GO:0030176;GO:0034625;GO:0034626;GO:0042759;GO:0042761	K10205	veNOG02241	I	Zgc:92749_[Danio_rerio]
CI01000016_10989691_11026452	0	19.589	Inf	0.0481795	CI01000016	10988377	11026452	-	38076	-	GO:0004058;GO:0006520;GO:0007420;GO:0030170	K01593	veNOG09041	E	glutamate_decarboxylase_[Danio_rerio]
CI01000016_08111153_08185623	16.4888	127.844	7.75338	0.000497371	CI01000016	8111153	8185623	-	74471	-	GO:0003700;GO:0006355;GO:0043565;GO:0046872	K09047	veNOG11444	K	PREDICTED:_activating_transcription_factor_7b_isoform_X1_[Danio_rerio]
CI01000016_05960829_05963788	1052.38	302.083	0.287049	2.56053e-05	CI01000016	5960829	5963788	+	2960	-	GO:0004161;GO:0004337;GO:0005737;GO:0045337	K00787	veNOG33828;veNOG04301	H	Fdps_protein,_partial_[Danio_rerio]
CI01000016_03798165_03803686	395.732	178.363	0.450717	0.0200748	CI01000016	3798037	3803788	+	5752	-	-	-	-	-	PREDICTED:_uncharacterized_protein_LOC100537037_[Danio_rerio]
CI01000016_00012244_00028573	67.8952	195.89	2.88519	0.0149939	CI01000016	11615	28573	-	16959	-	GO:0001755;GO:0001843;GO:0003779;GO:0007266;GO:0008157;GO:0030027;GO:0030036;GO:0048484;GO:0051726;GO:0061386;GO:0071862;GO:2001045	K17585	veNOG02111	R	PREDICTED:_phosphatase_and_actin_regulator_1-like,_partial_[Danio_rerio]
CI01000013_11893589_11902743	305.528	144.34	0.472428	0.039818	CI01000013	11893290	11902743	-	9454	-	GO:0000413;GO:0003755;GO:0005528;GO:0005789;GO:0031072;GO:0061077	K09571	veNOG02645	O	PREDICTED:_sperm-associated_antigen_1_[Danio_rerio]
CI01000013_09444914_09445539	887.487	406.214	0.457713	0.00757211	CI01000013	9444425	9446553	-	2129	-	GO:0005179;GO:0005576;GO:0007165	K05424	veNOG07765;veNOG27023	TR	leptin_b_precursor_[Danio_rerio]
CI01000013_02321895_02371964	169.738	340.23	2.00444	0.0481122	CI01000013	2321895	2371964	-	50070	-	GO:0000976;GO:0001756;GO:0005634;GO:0007507;GO:0030239;GO:0045944;GO:0046983	K09260	veNOG08838	K	myocyte-specific_enhancer_factor_2B_[Danio_rerio]
CI01000013_01115756_01164524	271.581	570.144	2.09935	0.0182964	CI01000013	1115756	1164524	+	48769	-	GO:0006368;GO:0008023	K15183	veNOG13718	K	PREDICTED:_MARVEL_domain-containing_protein_2_isoform_X2_[Danio_rerio]
CI01000012_13538979_13549803	262.851	76.2941	0.290256	0.00226479	CI01000012	13538679	13549803	-	11125	-	-	K10742	veNOG08666	L	PREDICTED:_helicase_with_zinc_finger_domain_2_[Danio_rerio]
CI01000012_07537907_07544112	223.084	91.7591	0.41132	0.0295005	CI01000012	7537441	7544112	-	6672	-	GO:0016021	K11153	veNOG01849	Q	uncharacterized_protein_LOC449555_[Danio_rerio]
CI01000012_04488201_04489863	148.399	314.455	2.11898	0.0378375	CI01000012	4488201	4489897	+	1697	-	GO:0016021	-	veNOG25694;veNOG27078;veNOG24596	S	putative_ISG12-1_protein_[Danio_rerio]
CI01000010_12187469_12200431	308.438	125.782	0.407803	0.0154191	CI01000010	12187469	12200435	+	12967	-	GO:0003735;GO:0006412;GO:0016021;GO:0055085	K15100	meNOG08301;veNOG05986	C	uncharacterized_protein_LOC751642_[Danio_rerio]
CI01000010_02530251_02538713	749.757	2422.85	3.23152	1.41335e-05	CI01000010	2529922	2538713	-	8792	-	GO:0004683;GO:0005516;GO:0005524;GO:0005634;GO:0005737;GO:0009931;GO:0018105;GO:0035556;GO:0046777	K04372	veNOG13636	T	PREDICTED:_serine/threonine-protein_kinase_D1-like,_partial_[Danio_rerio]
CI01000010_01980979_01989507	2008.73	4074.52	2.02841	0.00578349	CI01000010	1980961	1989672	-	8712	-	GO:0005815;GO:0005929;GO:0044699	K16479	veNOG01941	Z	Si:ch211-251j10.4_protein_[Danio_rerio]
CI01000009_11835682_11873220	957.322	1966.12	2.05377	0.00707175	CI01000009	11835682	11873330	+	37649	-	GO:0003677;GO:0003700;GO:0004871;GO:0005634;GO:0005737;GO:0019221;GO:0045944	K11222	veNOG10325	K	novel_protein_[Danio_rerio]
CI01000009_10376105_10382009	894.277	115.472	0.129123	4.00877e-10	CI01000009	10376105	10382284	+	6180	-	GO:0034784;GO:0034951;GO:0042299;GO:0042300;GO:0080011	K01852	veNOG02381	I	PREDICTED:_lanosterol_synthase_isoform_X1_[Danio_rerio]
CI01000009_08303379_08307552	41.707	5.155	0.1236	0.0394334	CI01000009	8303314	8307570	+	4257	-	-	K10340	veNOG00282	R	PREDICTED:_protein_phosphatase_1_regulatory_subunit_16A-like_[Danio_rerio]
CI01000009_05844758_05855489	1269.64	622.725	0.490473	0.0104413	CI01000009	5844128	5855944	-	11817	-	GO:0000287;GO:0004450;GO:0005102;GO:0005739;GO:0005777;GO:0005829;GO:0006099;GO:0006102;GO:0006103;GO:0006749;GO:0006979;GO:0030097;GO:0042803;GO:0051287;GO:0060696;GO:0070062;GO:0071071	K00031	veNOG05131	C	Idh1_protein_[Danio_rerio]
CI01000009_05046374_05094978	7.75945	61.8601	7.97222	0.0116221	CI01000009	5046300	5095973	-	49674	-	-	-	veNOG02957	T	semaphorin_4a_[Danio_rerio]
CI01000009_02615073_02617401	2.90979	38.147	13.1099	0.0243905	CI01000009	2614656	2618195	+	3540	-	GO:0004860;GO:0005737;GO:0006469;GO:0007601;GO:0007634;GO:0019221;GO:0046426	K08129	veNOG09330	WT	Opticin_[Danio_rerio]
CI01000009_02352214_02356619	91.1735	275.277	3.01927	0.00484233	CI01000009	2352214	2356841	-	4628	-	GO:0003924;GO:0005525	-	veNOG03887	U	PREDICTED:_dynamin-like_120_kDa_protein,_mitochondrial_isoform_X3_[Danio_rerio]
CI01000009_00622720_00644844	148.399	35.054	0.236214	0.00467113	CI01000009	622481	644844	-	22364	-	-	-	veNOG02168	R	PREDICTED:_fibronectin_type_III_domain-containing_protein_1_[Danio_rerio]
CI01000006_08184916_08188512	84.384	21.651	0.256577	0.0333728	CI01000006	8184799	8189299	+	4501	-	GO:0005198;GO:0005883;GO:0061564	K04573	opiNOG09593;veNOG00832	Z	PREDICTED:_vimentin,_partial_[Danio_rerio]
CI01000006_06142449_06142925	64.0155	257.75	4.02637	0.000791322	CI01000006	6142299	6143068	+	770	-	GO:0003950;GO:0005737;GO:0051607	-	veNOG24509	S	uncharacterized_protein_LOC566907_[Danio_rerio]
CI01000006_04989318_04992332	1677.98	755.724	0.450377	0.00336355	CI01000006	4989318	4992841	+	3524	-	GO:0001878;GO:0005506;GO:0006633;GO:0016021;GO:0016491;GO:0055114	K00227	veNOG08529	I	methylsterol_monooxygenase_1_[Danio_rerio]
CI01000006_04358978_04367223	302.619	134.03	0.442901	0.027142	CI01000006	4358978	4368148	+	9171	-	GO:0005509	-	veNOG05729	T	Notch1a_protein_[Danio_rerio]
CI01000005_06623484_06646729	633.365	1882.61	2.97239	7.08293e-05	CI01000005	6623344	6646729	-	23386	-	GO:0005524;GO:0005887;GO:0008514;GO:0015711;GO:0042626;GO:0042908;GO:0042910;GO:0055085	K05666	veNOG12135	Q	TAP2_[Danio_rerio]
CI01000005_04823360_04823708	5.81959	337.137	57.9315	2.84817e-14	CI01000005	4823360	4824476	+	1117	-	-	-	veNOG26752;veNOG21017	O	HSPBB_DANRE_RecName:_Full=Heat_shock_protein_beta-11
CI01000005_02619187_02639895	154.219	420.648	2.7276	0.00363627	CI01000005	2618085	2639895	-	21811	-	GO:0007275;GO:0009966;GO:0016020	K04703	veNOG01168	T	enabled_homolog_[Danio_rerio]
CI01000005_00358864_00426242	264.791	92.7901	0.350427	0.00788731	CI01000005	358848	426997	-	68150	-	-	K19403	veNOG02180	LK	Zgc:136403_[Danio_rerio]
CI01000004_15091390_15096502	366.634	1024.81	2.7952	0.000434071	CI01000004	15091200	15097173	+	5974	-	GO:0001756;GO:0005634;GO:0006950;GO:0051726	K04402	veNOG06566	D	PREDICTED:_growth_arrest_and_DNA_damage-inducible_protein_GADD45_gamma-like_[Danio_rerio]
CI01000004_14910312_14915166	21.3385	112.379	5.2665	0.00472288	CI01000004	14910114	14915979	+	5866	-	GO:0050794	-	veNOG02996	R	uncharacterized_protein_LOC100124600_precursor_[Danio_rerio]
CI01000004_12390372_12391923	147.43	23.713	0.160843	0.000712072	CI01000004	12390372	12392180	+	1809	-	GO:0004950;GO:0006935;GO:0007186;GO:0016021	K04184	veNOG07280	T	melatonin_receptor_type_1C_[Danio_rerio]
CI01000004_04636577_04647840	485.936	226.82	0.46677	0.0193163	CI01000004	4635498	4647840	-	12343	-	GO:0004370;GO:0005524;GO:0005737;GO:0016310;GO:0019563	K19583	veNOG01566	G	PREDICTED:_glycerol_kinase_isoform_X1_[Danio_rerio]
CI01000004_02068075_02072887	92.1435	26.806	0.290916	0.0405891	CI01000004	2067958	2074061	+	6104	-	GO:0003677;GO:0003904;GO:0006281;GO:0018298	K01669	veNOG14367	TL	uncharacterized_protein_LOC394039_[Danio_rerio]
CI01000001_10896443_10925951	109.602	241.254	2.20118	0.04443	CI01000001	10896208	10925951	-	29744	-	-	-	veNOG11105	R	PREDICTED:_zinc_finger_protein_385C_isoform_X3_[Danio_rerio]
CI01000001_08444733_08450428	89.2337	270.122	3.02713	0.00500356	CI01000001	8444733	8450924	+	6192	-	-	-	veNOG26745;veNOG25565	FT	PREDICTED:_rho_guanine_nucleotide_exchange_factor_7_isoform_X5_[Danio_rerio]
CI01000001_05575469_05577709	2148.4	771.189	0.35896	0.00014942	CI01000001	5574930	5577709	-	2780	-	GO:0016021;GO:0016125;GO:0047750	K01824	veNOG13770	I	emopamil-binding_protein-like_[Danio_rerio]
CI01000001_05502863_05504638	94.0833	275.277	2.92589	0.0059973	CI01000001	5501270	5505052	-	3783	-	GO:0001894;GO:0005741;GO:0008630;GO:0016021;GO:0030878;GO:0042803;GO:0043027;GO:0043154;GO:0046982;GO:0097192;GO:2001243	K04570	veNOG10445	T	PREDICTED:_bcl-2-related_ovarian_killer_protein_homolog_A_isoform_X1_[Danio_rerio]
CI01000000_17644414_17655141	104.753	280.432	2.67709	0.0103908	CI01000000	17644353	17655748	+	11396	-	GO:0000166;GO:0000900;GO:0002931;GO:0003730;GO:0005634;GO:0005783;GO:0008135;GO:0014069;GO:0030425;GO:0035235;GO:0036294;GO:0042149;GO:0043022;GO:0043524;GO:0071230;GO:1990124;GO:2000766	K02602	veNOG01602	J	PREDICTED:_cytoplasmic_polyadenylation_element-binding_protein_4-like_[Danio_rerio]
CI01000000_16946558_16965306	173.618	380.439	2.19125	0.0231174	CI01000000	16946457	16965306	-	18850	-	-	K17962	veNOG34208;veNOG13843	TK	peroxisome_proliferator-activated_receptor_gamma_coactivator_1_beta_[Danio_rerio]
CI01000000_13579971_13586927	507.274	240.223	0.473557	0.0203643	CI01000000	13579971	13587270	+	7300	-	GO:0009922;GO:0019367;GO:0030148;GO:0030176;GO:0034625;GO:0034626;GO:0042759;GO:0042761	K10203	veNOG07353	I	elongation_of_very_long_chain_fatty_acids_protein_7_[Danio_rerio]
CI01000000_11975344_12001661	152.279	364.974	2.39674	0.0131491	CI01000000	11975344	12001661	+	26318	-	GO:0008270;GO:0016021;GO:0019706	K16675	veNOG04318	R	PREDICTED:_probable_palmitoyltransferase_ZDHHC11-like_[Danio_rerio]
CI01000000_10857057_10861468	2442.29	1133.07	0.463938	0.00360872	CI01000000	10856825	10862365	+	5541	-	GO:0003208;GO:0003209;GO:0007626;GO:0008270	K14365	veNOG02036	T	PREDICTED:_actin-binding_LIM_protein_1_isoform_X1_[Danio_rerio]
CI01000000_10333352_10335572	6588.74	13302	2.01889	0.00478849	CI01000000	10331605	10335572	-	3968	-	GO:0000978;GO:0000982;GO:0005634;GO:0006357	K04502	veNOG03764	K	protein_fosB_[Danio_rerio]
CI01000000_10317081_10317296	203.686	76.2941	0.374568	0.0211489	CI01000000	10316236	10317596	-	1361	-	-	-	-	-	-
CI01000000_10304021_10312933	23318.1	10922.4	0.468409	0.00223718	CI01000000	10303832	10312933	-	9102	-	GO:0005509	K19866	veNOG05729	T	PREDICTED:_low-density_lipoprotein_receptor-related_protein_4-like_[Danio_rerio]
CI01000000_07708216_07719096	1578.08	749.538	0.474969	0.00632545	CI01000000	7707197	7719494	+	12298	-	GO:0000776;GO:0034508	K11501	veNOG13456	S	Cenpi_protein_[Danio_rerio]
CI01000000_05204803_05264985	149.369	318.579	2.13283	0.0356855	CI01000000	5204803	5264985	+	60183	-	GO:0000989;GO:0003682;GO:0005634;GO:0030274;GO:0030514;GO:1900108	-	veNOG05512	K	PREDICTED:_LIM_domain-binding_protein_1-A_isoform_X15_[Danio_rerio]

## Sheet: Interferon-related genes
Ungene_ID	A0:rpkm	A2:rpkm	A4:rpkm	A5:rpkm		Name
CI01000299_04186183_04196219	0.349498	1.36722	1.58521	2.99858		mx protein 1
CI01000047_03501347_03512538	12.1768	6.94001	24.5269	27.6547		interferon_regulatory_factor_1
CI01000014_01260786_01262369	2.3102	0.64198	4.66028	6.58855		interferon_regulatory_factor_3
CI01000330_01209985_01218019	8.63737	0.812257	6.18327	20.8698		interferon_regulatory_factor_11
CI01000012_09071892_09073410	384.73	129.8	922.558	798.362		C-X-C_motif_chemokine_9-like
CI01000039_06199595_06200036	13.7785	18.3291	61.2127	87.2936		C-X-C_motif_chemokine_10-like
CI01000300_03901275_03902800	147.892	51.9486	1478.62	677.942		interleukin-8-like
CI01000063_00808299_00809636	0.301723	0.0480366	0.473717	0.426372		interferon- induced protein with teratricopeptide repeats 9 (IFIT9)
