# Supplementary material for: Transcriptomics Sequencing Provides Insights into Understanding the Mechanism of Grass Carp Reovirus Infection
Source: Int J Mol Sci. 2018 Feb 6;19(2):488. doi: 10.3390/ijms19020488 (PMC5855710; doi:10.3390/ijms19020488)
Supplement: Supplementary file 1 [file ijms-19-00488-s001.zip › Table S2:Detailed information of the GO terms of the differentially expressed genes in the three groups.xlsx]

## Sheet: GO_enrichment-0h_vs_8h
Catergory	GO_Term	Cluster frequency	Genome frequency of use	Corrected P-value	Genes annotated to the term
biological_process	GO:0055072 iron ion homeostasis	3 out of 48 genes, 6.2%	35 out of 17616 genes, 0.2%	0.03214	CI01000082_00006949_00016121,CI01000069_03612923_03614657,CI01000004_04594923_04600816
cellular_component	GO:0016234 inclusion body	2 out of 48 genes, 4.2%	17 out of 17616 genes, 0.1%	0.05201	CI01026035_00000409_00000853,CI01000082_01885169_01923048
molecular_function	GO:0071949 FAD binding	2 out of 48 genes, 4.2%	16 out of 17616 genes, 0.1%	0.05534	CI01000115_01979913_01986183,CI01000321_01540466_01544669
biological_process	GO:0055076 transition metal ion homeostasis	3 out of 48 genes, 6.2%	51 out of 17616 genes, 0.3%	0.09918	CI01000082_00006949_00016121,CI01000069_03612923_03614657,CI01000004_04594923_04600816
biological_process	GO:0016051 carbohydrate biosynthetic process	3 out of 48 genes, 6.2%	61 out of 17616 genes, 0.3%	0.16817	CI01000340_19267148_19271146,CI01000096_00355184_00384451,CI01000082_01885169_01923048
biological_process	GO:0033692 cellular polysaccharide biosynthetic process	2 out of 48 genes, 4.2%	21 out of 17616 genes, 0.1%	0.4062	CI01000096_00355184_00384451,CI01000082_01885169_01923048
biological_process	GO:0006879 cellular iron ion homeostasis	2 out of 48 genes, 4.2%	22 out of 17616 genes, 0.1%	0.44604	CI01000082_00006949_00016121,CI01000069_03612923_03614657
biological_process	GO:0000271 polysaccharide biosynthetic process	2 out of 48 genes, 4.2%	23 out of 17616 genes, 0.1%	0.48768	CI01000096_00355184_00384451,CI01000082_01885169_01923048
cellular_component	GO:0005882 intermediate filament	2 out of 48 genes, 4.2%	57 out of 17616 genes, 0.3%	0.56957	CI01000319_04759154_04760920,CI01000027_08483034_08503082
biological_process	GO:0034637 cellular carbohydrate biosynthetic process	2 out of 48 genes, 4.2%	26 out of 17616 genes, 0.1%	0.62321	CI01000096_00355184_00384451,CI01000082_01885169_01923048
cellular_component	GO:0005615 extracellular space	5 out of 48 genes, 10.4%	522 out of 17616 genes, 3.0%	0.72652	CI01000039_04048342_04049635,CI01000004_04594923_04600816,CI01000339_04742986_04767624,CI01000058_03136045_03137264,CI01000029_05104260_05107686
cellular_component	GO:0045111 intermediate filament cytoskeleton	2 out of 48 genes, 4.2%	65 out of 17616 genes, 0.4%	0.73213	CI01000319_04759154_04760920,CI01000027_08483034_08503082
molecular_function	GO:0008375 acetylglucosaminyltransferase activity	2 out of 48 genes, 4.2%	59 out of 17616 genes, 0.3%	0.73247	CI01000096_00355184_00384451,CI01000069_00197131_00227540
molecular_function	GO:0050660 flavin adenine dinucleotide binding	2 out of 48 genes, 4.2%	60 out of 17616 genes, 0.3%	0.75642	CI01000115_01979913_01986183,CI01000321_01540466_01544669
biological_process	GO:0006826 iron ion transport	2 out of 48 genes, 4.2%	29 out of 17616 genes, 0.2%	0.7745	CI01000082_00006949_00016121,CI01000069_03612923_03614657
molecular_function	GO:0016763 transferase activity, transferring pentosyl groups	2 out of 48 genes, 4.2%	66 out of 17616 genes, 0.4%	0.90725	CI01000006_06146799_06148260,CI01000069_00197131_00227540
cellular_component	GO:0044421 extracellular region part	7 out of 48 genes, 14.6%	1001 out of 17616 genes, 5.7%	0.9702	CI01000039_04048342_04049635,CI01000004_04594923_04600816,CI01000339_04742986_04767624,CI01000051_00638200_00720543,CI01026035_00000409_00000853,CI01000058_03136045_03137264,CI01000029_05104260_05107686
biological_process	GO:0044700 single organism signaling	6 out of 48 genes, 12.5%	3053 out of 17616 genes, 17.3%	1	CI01000039_04048342_04049635,CI01000041_00436899_00449463,CI01000037_03800223_03800920,CI01000051_00638200_00720543,CI01000029_05104260_05107686,CI01000306_11156216_11159574
biological_process	GO:0010941 regulation of cell death	3 out of 48 genes, 6.2%	506 out of 17616 genes, 2.9%	1	CI01000001_00500347_00500698,CI01000041_00436899_00449463,CI01000029_05104260_05107686
cellular_component	GO:0005737 cytoplasm	10 out of 48 genes, 20.8%	4897 out of 17616 genes, 27.8%	1	CI01000001_08365139_08380569,CI01000096_00355184_00384451,CI01000051_00638200_00720543,CI01000321_01540466_01544669,CI01000082_01885169_01923048,CI01000015_07985112_08038559,CI01000001_00500347_00500698,CI01000006_06146799_06148260,CI01000115_01979913_01986183,CI01026035_00000409_00000853
biological_process	GO:0043009 chordate embryonic development	3 out of 48 genes, 6.2%	576 out of 17616 genes, 3.3%	1	CI01000001_08365139_08380569,CI01000069_00197131_00227540,CI01026035_00000409_00000853
biological_process	GO:0035148 tube formation	2 out of 48 genes, 4.2%	79 out of 17616 genes, 0.4%	1	CI01026035_00000409_00000853,CI01000029_05104260_05107686
biological_process	GO:0009891 positive regulation of biosynthetic process	2 out of 48 genes, 4.2%	530 out of 17616 genes, 3.0%	1	CI01026035_00000409_00000853,CI01000015_07985112_08038559
biological_process	GO:0098542 defense response to other organism	2 out of 48 genes, 4.2%	168 out of 17616 genes, 1.0%	1	CI01000006_06146799_06148260,CI01180000_05770782_05772080
biological_process	GO:0044237 cellular metabolic process	10 out of 48 genes, 20.8%	4692 out of 17616 genes, 26.6%	1	CI01000006_10096004_10116009,CI01000001_08365139_08380569,CI01000096_00355184_00384451,CI01000069_00197131_00227540,CI01000051_00638200_00720543,CI01000082_01885169_01923048,CI01000340_19267148_19271146,CI01000082_00006949_00016121,CI01000041_00436899_00449463,CI01000146_01073746_01089010
biological_process	GO:0044264 cellular polysaccharide metabolic process	2 out of 48 genes, 4.2%	41 out of 17616 genes, 0.2%	1	CI01000096_00355184_00384451,CI01000082_01885169_01923048
cellular_component	GO:0043228 non-membrane-bounded organelle	5 out of 48 genes, 10.4%	1762 out of 17616 genes, 10.0%	1	CI01000319_04759154_04760920,CI01000321_02550520_02559309,CI01000051_00638200_00720543,CI01026035_00000409_00000853,CI01000027_08483034_08503082
biological_process	GO:0009607 response to biotic stimulus	4 out of 48 genes, 8.3%	297 out of 17616 genes, 1.7%	1	CI01000039_04048342_04049635,CI01000006_06146799_06148260,CI01000115_01979913_01986183,CI01180000_05770782_05772080
biological_process	GO:0030203 glycosaminoglycan metabolic process	2 out of 48 genes, 4.2%	49 out of 17616 genes, 0.3%	1	CI01000096_00355184_00384451,CI01000069_00197131_00227540
biological_process	GO:0008152 metabolic process	15 out of 48 genes, 31.2%	5927 out of 17616 genes, 33.6%	1	CI01000006_10096004_10116009,CI01000001_08365139_08380569,CI01000096_00355184_00384451,CI01000069_00197131_00227540,CI01000030_05840894_05884329,CI01000051_00638200_00720543,CI01000321_01540466_01544669,CI01000082_01885169_01923048,CI01000020_03370073_03375747,CI01000340_19267148_19271146,CI01000082_00006949_00016121,CI01000041_00436899_00449463,CI01000115_01979913_01986183,CI01000146_01073746_01…
molecular_function	GO:0008092 cytoskeletal protein binding	2 out of 48 genes, 4.2%	558 out of 17616 genes, 3.2%	1	CI01000321_02550520_02559309,CI01026035_00000409_00000853
biological_process	GO:1901137 carbohydrate derivative biosynthetic process	2 out of 48 genes, 4.2%	423 out of 17616 genes, 2.4%	1	CI01000096_00355184_00384451,CI01000069_00197131_00227540
biological_process	GO:0055065 metal ion homeostasis	3 out of 48 genes, 6.2%	180 out of 17616 genes, 1.0%	1	CI01000082_00006949_00016121,CI01000069_03612923_03614657,CI01000004_04594923_04600816
biological_process	GO:0009790 embryo development	6 out of 48 genes, 12.5%	1192 out of 17616 genes, 6.8%	1	CI01000006_10096004_10116009,CI01000001_08365139_08380569,CI01000096_00355184_00384451,CI01000069_00197131_00227540,CI01026035_00000409_00000853,CI01000029_05104260_05107686
cellular_component	GO:0005924 cell-substrate adherens junction	2 out of 48 genes, 4.2%	109 out of 17616 genes, 0.6%	1	CI01000339_04742986_04767624,CI01026035_00000409_00000853
biological_process	GO:0048598 embryonic morphogenesis	5 out of 48 genes, 10.4%	765 out of 17616 genes, 4.3%	1	CI01000006_10096004_10116009,CI01000001_08365139_08380569,CI01000069_00197131_00227540,CI01026035_00000409_00000853,CI01000029_05104260_05107686
cellular_component	GO:0031252 cell leading edge	2 out of 48 genes, 4.2%	103 out of 17616 genes, 0.6%	1	CI01000051_00638200_00720543,CI01026035_00000409_00000853
molecular_function	GO:0003677 DNA binding	3 out of 48 genes, 6.2%	1475 out of 17616 genes, 8.4%	1	CI01000330_01209985_01218019,CI01000140_00043760_00065477,CI01000015_07985112_08038559
biological_process	GO:0051716 cellular response to stimulus	10 out of 48 genes, 20.8%	3450 out of 17616 genes, 19.6%	1	CI01000039_04048342_04049635,CI01000339_04742986_04767624,CI01000140_00043760_00065477,CI01000051_00638200_00720543,CI01000015_07985112_08038559,CI01000306_11156216_11159574,CI01000037_03800223_03800920,CI01000041_00436899_00449463,CI01026035_00000409_00000853,CI01000029_05104260_05107686
biological_process	GO:0042325 regulation of phosphorylation	3 out of 48 genes, 6.2%	421 out of 17616 genes, 2.4%	1	CI01000006_10096004_10116009,CI01000041_00436899_00449463,CI01000029_05104260_05107686
biological_process	GO:0080090 regulation of primary metabolic process	7 out of 48 genes, 14.6%	2707 out of 17616 genes, 15.4%	1	CI01000006_10096004_10116009,CI01000330_01209985_01218019,CI01000041_00436899_00449463,CI01000140_00043760_00065477,CI01026035_00000409_00000853,CI01000029_05104260_05107686,CI01000015_07985112_08038559
biological_process	GO:0048699 generation of neurons	2 out of 48 genes, 4.2%	990 out of 17616 genes, 5.6%	1	CI01026035_00000409_00000853,CI01000058_03136045_03137264
biological_process	GO:0060537 muscle tissue development	2 out of 48 genes, 4.2%	189 out of 17616 genes, 1.1%	1	CI01000321_02550520_02559309,CI01000029_05104260_05107686
cellular_component	GO:0070161 anchoring junction	2 out of 48 genes, 4.2%	173 out of 17616 genes, 1.0%	1	CI01000339_04742986_04767624,CI01026035_00000409_00000853
biological_process	GO:0035239 tube morphogenesis	2 out of 48 genes, 4.2%	328 out of 17616 genes, 1.9%	1	CI01026035_00000409_00000853,CI01000029_05104260_05107686
biological_process	GO:0044763 single-organism cellular process	16 out of 48 genes, 33.3%	8139 out of 17616 genes, 46.2%	1	CI01000339_04742986_04767624,CI01000069_03612923_03614657,CI01000037_03800223_03800920,CI01000146_01073746_01089010,CI01000039_04048342_04049635,CI01000096_00355184_00384451,CI01000051_00638200_00720543,CI01000020_03370073_03375747,CI01000082_01885169_01923048,CI01000306_11156216_11159574,CI01000082_00006949_00016121,CI01000041_00436899_00449463,CI01000058_03136045_03137264,CI01000005_06623484_06…
biological_process	GO:0048870 cell motility	3 out of 48 genes, 6.2%	530 out of 17616 genes, 3.0%	1	CI01000051_00638200_00720543,CI01026035_00000409_00000853,CI01000029_05104260_05107686
biological_process	GO:0005975 carbohydrate metabolic process	3 out of 48 genes, 6.2%	493 out of 17616 genes, 2.8%	1	CI01000340_19267148_19271146,CI01000096_00355184_00384451,CI01000082_01885169_01923048
cellular_component	GO:0005886 plasma membrane	6 out of 48 genes, 12.5%	2370 out of 17616 genes, 13.5%	1	CI01000082_00006949_00016121,CI01000098_02167217_02267829,CI01000051_00638200_00720543,CI01026035_00000409_00000853,CI01000005_06623484_06646729,CI01000020_03370073_03375747
biological_process	GO:0051704 multi-organism process	5 out of 48 genes, 10.4%	526 out of 17616 genes, 3.0%	1	CI01000039_04048342_04049635,CI01000006_06146799_06148260,CI01000115_01979913_01986183,CI01026035_00000409_00000853,CI01180000_05770782_05772080
biological_process	GO:0006810 transport	5 out of 48 genes, 10.4%	2483 out of 17616 genes, 14.1%	1	CI01000082_00006949_00016121,CI01000069_03612923_03614657,CI01000004_04594923_04600816,CI01000005_06623484_06646729,CI01000082_00139607_00140545
molecular_function	GO:0004872 receptor activity	2 out of 48 genes, 4.2%	1228 out of 17616 genes, 7.0%	1	CI01000082_00006949_00016121,CI01000015_07985112_08038559
biological_process	GO:0080135 regulation of cellular response to stress	2 out of 48 genes, 4.2%	159 out of 17616 genes, 0.9%	1	CI01000041_00436899_00449463,CI01000037_03800223_03800920
biological_process	GO:0006029 proteoglycan metabolic process	2 out of 48 genes, 4.2%	51 out of 17616 genes, 0.3%	1	CI01000096_00355184_00384451,CI01000069_00197131_00227540
biological_process	GO:0048583 regulation of response to stimulus	6 out of 48 genes, 12.5%	1353 out of 17616 genes, 7.7%	1	CI01000039_04048342_04049635,CI01000001_00500347_00500698,CI01000041_00436899_00449463,CI01000037_03800223_03800920,CI01000029_05104260_05107686,CI01000020_03370073_03375747
biological_process	GO:0044260 cellular macromolecule metabolic process	8 out of 48 genes, 16.7%	3321 out of 17616 genes, 18.9%	1	CI01000006_10096004_10116009,CI01000001_08365139_08380569,CI01000096_00355184_00384451,CI01000069_00197131_00227540,CI01000051_00638200_00720543,CI01000082_01885169_01923048,CI01000082_00006949_00016121,CI01000041_00436899_00449463
biological_process	GO:0010557 positive regulation of macromolecule biosynthetic process	2 out of 48 genes, 4.2%	473 out of 17616 genes, 2.7%	1	CI01026035_00000409_00000853,CI01000015_07985112_08038559
molecular_function	GO:0005509 calcium ion binding	2 out of 48 genes, 4.2%	653 out of 17616 genes, 3.7%	1	CI01000098_02167217_02267829,CI01026035_00000409_00000853
biological_process	GO:2000112 regulation of cellular macromolecule biosynthetic process	5 out of 48 genes, 10.4%	1931 out of 17616 genes, 11.0%	1	CI01000330_01209985_01218019,CI01000140_00043760_00065477,CI01026035_00000409_00000853,CI01000029_05104260_05107686,CI01000015_07985112_08038559
biological_process	GO:0016310 phosphorylation	2 out of 48 genes, 4.2%	952 out of 17616 genes, 5.4%	1	CI01000340_19267148_19271146,CI01000051_00638200_00720543
biological_process	GO:0044707 single-multicellular organism process	10 out of 48 genes, 20.8%	3844 out of 17616 genes, 21.8%	1	CI01000006_10096004_10116009,CI01000001_08365139_08380569,CI01000339_04742986_04767624,CI01000096_00355184_00384451,CI01000069_00197131_00227540,CI01000321_02550520_02559309,CI01000306_11156216_11159574,CI01000058_03136045_03137264,CI01026035_00000409_00000853,CI01000029_05104260_05107686
biological_process	GO:0002009 morphogenesis of an epithelium	3 out of 48 genes, 6.2%	528 out of 17616 genes, 3.0%	1	CI01000006_10096004_10116009,CI01026035_00000409_00000853,CI01000029_05104260_05107686
biological_process	GO:0030001 metal ion transport	2 out of 48 genes, 4.2%	426 out of 17616 genes, 2.4%	1	CI01000082_00006949_00016121,CI01000069_03612923_03614657
molecular_function	GO:0046983 protein dimerization activity	3 out of 48 genes, 6.2%	513 out of 17616 genes, 2.9%	1	CI01000096_00355184_00384451,CI01000029_05104260_05107686,CI01000015_07985112_08038559
biological_process	GO:1901700 response to oxygen-containing compound	4 out of 48 genes, 8.3%	312 out of 17616 genes, 1.8%	1	CI01000340_19267148_19271146,CI01000039_04048342_04049635,CI01000339_04742986_04767624,CI01026035_00000409_00000853
cellular_component	GO:0044424 intracellular part	14 out of 48 genes, 29.2%	7611 out of 17616 genes, 43.2%	1	CI01000001_08365139_08380569,CI01000096_00355184_00384451,CI01000321_02550520_02559309,CI01000140_00043760_00065477,CI01000051_00638200_00720543,CI01000321_01540466_01544669,CI01000082_01885169_01923048,CI01000027_08483034_08503082,CI01000015_07985112_08038559,CI01000001_00500347_00500698,CI01000006_06146799_06148260,CI01000319_04759154_04760920,CI01000115_01979913_01986183,CI01026035_00000409_00…
cellular_component	GO:0005911 cell-cell junction	2 out of 48 genes, 4.2%	224 out of 17616 genes, 1.3%	1	CI01000051_00638200_00720543,CI01026035_00000409_00000853
biological_process	GO:0048519 negative regulation of biological process	3 out of 48 genes, 6.2%	1625 out of 17616 genes, 9.2%	1	CI01000330_01209985_01218019,CI01026035_00000409_00000853,CI01000029_05104260_05107686
molecular_function	GO:1901363 heterocyclic compound binding	11 out of 48 genes, 22.9%	4696 out of 17616 genes, 26.7%	1	CI01000034_04282490_04284734,CI01000140_00043760_00065477,CI01000051_00638200_00720543,CI01000321_01540466_01544669,CI01000015_07985112_08038559,CI01000340_19267148_19271146,CI01000330_01209985_01218019,CI01000037_03800223_03800920,CI01000115_01979913_01986183,CI01000005_06623484_06646729,CI01180000_05770782_05772080
biological_process	GO:0009653 anatomical structure morphogenesis	8 out of 48 genes, 16.7%	1964 out of 17616 genes, 11.1%	1	CI01000006_10096004_10116009,CI01000001_08365139_08380569,CI01000339_04742986_04767624,CI01000096_00355184_00384451,CI01000069_00197131_00227540,CI01000058_03136045_03137264,CI01026035_00000409_00000853,CI01000029_05104260_05107686
molecular_function	GO:0016301 kinase activity	2 out of 48 genes, 4.2%	952 out of 17616 genes, 5.4%	1	CI01000340_19267148_19271146,CI01000051_00638200_00720543
biological_process	GO:0009410 response to xenobiotic stimulus	2 out of 48 genes, 4.2%	58 out of 17616 genes, 0.3%	1	CI01000140_00043760_00065477,CI01000015_07985112_08038559
cellular_component	GO:1903561 extracellular vesicle	3 out of 48 genes, 6.2%	395 out of 17616 genes, 2.2%	1	CI01000051_00638200_00720543,CI01026035_00000409_00000853,CI01000058_03136045_03137264
biological_process	GO:0009889 regulation of biosynthetic process	5 out of 48 genes, 10.4%	2049 out of 17616 genes, 11.6%	1	CI01000330_01209985_01218019,CI01000140_00043760_00065477,CI01026035_00000409_00000853,CI01000029_05104260_05107686,CI01000015_07985112_08038559
biological_process	GO:0061061 muscle structure development	2 out of 48 genes, 4.2%	340 out of 17616 genes, 1.9%	1	CI01000321_02550520_02559309,CI01000029_05104260_05107686
biological_process	GO:1902680 positive regulation of RNA biosynthetic process	2 out of 48 genes, 4.2%	434 out of 17616 genes, 2.5%	1	CI01026035_00000409_00000853,CI01000015_07985112_08038559
biological_process	GO:1902580 single-organism cellular localization	2 out of 48 genes, 4.2%	393 out of 17616 genes, 2.2%	1	CI01026035_00000409_00000853,CI01000020_03370073_03375747
molecular_function	GO:0019001 guanyl nucleotide binding	3 out of 48 genes, 6.2%	489 out of 17616 genes, 2.8%	1	CI01000340_19267148_19271146,CI01000034_04282490_04284734,CI01000037_03800223_03800920
biological_process	GO:0034613 cellular protein localization	2 out of 48 genes, 4.2%	571 out of 17616 genes, 3.2%	1	CI01026035_00000409_00000853,CI01000020_03370073_03375747
molecular_function	GO:0016740 transferase activity	9 out of 48 genes, 18.8%	2416 out of 17616 genes, 13.7%	1	CI01000096_00355184_00384451,CI01000069_00197131_00227540,CI01006914_00001070_00001869,CI01000319_00000067_00003612,CI01000051_00638200_00720543,CI01000082_01885169_01923048,CI01000006_06146799_06148260,CI01000340_19267148_19271146,CI01000041_00436899_00449463
biological_process	GO:0048646 anatomical structure formation involved in morphogenesis	2 out of 48 genes, 4.2%	922 out of 17616 genes, 5.2%	1	CI01026035_00000409_00000853,CI01000029_05104260_05107686
biological_process	GO:0090150 establishment of protein localization to membrane	2 out of 48 genes, 4.2%	79 out of 17616 genes, 0.4%	1	CI01026035_00000409_00000853,CI01000020_03370073_03375747
biological_process	GO:0048878 chemical homeostasis	4 out of 48 genes, 8.3%	337 out of 17616 genes, 1.9%	1	CI01000340_19267148_19271146,CI01000082_00006949_00016121,CI01000069_03612923_03614657,CI01000004_04594923_04600816
biological_process	GO:0060562 epithelial tube morphogenesis	2 out of 48 genes, 4.2%	269 out of 17616 genes, 1.5%	1	CI01026035_00000409_00000853,CI01000029_05104260_05107686
cellular_component	GO:0043232 intracellular non-membrane-bounded organelle	5 out of 48 genes, 10.4%	1762 out of 17616 genes, 10.0%	1	CI01000319_04759154_04760920,CI01000321_02550520_02559309,CI01000051_00638200_00720543,CI01026035_00000409_00000853,CI01000027_08483034_08503082
biological_process	GO:0006023 aminoglycan biosynthetic process	2 out of 48 genes, 4.2%	36 out of 17616 genes, 0.2%	1	CI01000096_00355184_00384451,CI01000069_00197131_00227540
biological_process	GO:0006950 response to stress	5 out of 48 genes, 10.4%	1232 out of 17616 genes, 7.0%	1	CI01000039_04048342_04049635,CI01000006_06146799_06148260,CI01000339_04742986_04767624,CI01000306_08868661_08869685,CI01180000_05770782_05772080
biological_process	GO:0044711 single-organism biosynthetic process	5 out of 48 genes, 10.4%	691 out of 17616 genes, 3.9%	1	CI01000340_19267148_19271146,CI01000096_00355184_00384451,CI01000069_00197131_00227540,CI01000115_01979913_01986183,CI01000082_01885169_01923048
cellular_component	GO:0044446 intracellular organelle part	6 out of 48 genes, 12.5%	3228 out of 17616 genes, 18.3%	1	CI01000319_04759154_04760920,CI01000096_00355184_00384451,CI01000051_00638200_00720543,CI01026035_00000409_00000853,CI01000027_08483034_08503082,CI01000015_07985112_08038559
biological_process	GO:0002376 immune system process	3 out of 48 genes, 6.2%	928 out of 17616 genes, 5.3%	1	CI01000039_04048342_04049635,CI01000006_06146799_06148260,CI01180000_05770782_05772080
biological_process	GO:0032101 regulation of response to external stimulus	2 out of 48 genes, 4.2%	202 out of 17616 genes, 1.1%	1	CI01000039_04048342_04049635,CI01000037_03800223_03800920
biological_process	GO:0010033 response to organic substance	6 out of 48 genes, 12.5%	818 out of 17616 genes, 4.6%	1	CI01000340_19267148_19271146,CI01000039_04048342_04049635,CI01000339_04742986_04767624,CI01026035_00000409_00000853,CI01000029_05104260_05107686,CI01000015_07985112_08038559
biological_process	GO:1901576 organic substance biosynthetic process	6 out of 48 genes, 12.5%	1572 out of 17616 genes, 8.9%	1	CI01000340_19267148_19271146,CI01000082_00006949_00016121,CI01000096_00355184_00384451,CI01000069_00197131_00227540,CI01000115_01979913_01986183,CI01000082_01885169_01923048
biological_process	GO:1903508 positive regulation of nucleic acid-templated transcription	2 out of 48 genes, 4.2%	432 out of 17616 genes, 2.5%	1	CI01026035_00000409_00000853,CI01000015_07985112_08038559
biological_process	GO:0072659 protein localization to plasma membrane	2 out of 48 genes, 4.2%	56 out of 17616 genes, 0.3%	1	CI01026035_00000409_00000853,CI01000020_03370073_03375747
molecular_function	GO:0046914 transition metal ion binding	3 out of 48 genes, 6.2%	1098 out of 17616 genes, 6.2%	1	CI01000069_03612923_03614657,CI01000030_05840894_05884329,CI01000041_00436899_00449463
biological_process	GO:0031325 positive regulation of cellular metabolic process	4 out of 48 genes, 8.3%	895 out of 17616 genes, 5.1%	1	CI01000041_00436899_00449463,CI01026035_00000409_00000853,CI01000029_05104260_05107686,CI01000015_07985112_08038559
biological_process	GO:0044283 small molecule biosynthetic process	2 out of 48 genes, 4.2%	213 out of 17616 genes, 1.2%	1	CI01000340_19267148_19271146,CI01000115_01979913_01986183
molecular_function	GO:0030246 carbohydrate binding	2 out of 48 genes, 4.2%	127 out of 17616 genes, 0.7%	1	CI01000030_05840894_05884329,CI01000082_01885169_01923048
biological_process	GO:0048701 embryonic cranial skeleton morphogenesis	2 out of 48 genes, 4.2%	146 out of 17616 genes, 0.8%	1	CI01000001_08365139_08380569,CI01000069_00197131_00227540
molecular_function	GO:0032555 purine ribonucleotide binding	5 out of 48 genes, 10.4%	1880 out of 17616 genes, 10.7%	1	CI01000340_19267148_19271146,CI01000034_04282490_04284734,CI01000037_03800223_03800920,CI01000051_00638200_00720543,CI01000005_06623484_06646729
biological_process	GO:0043412 macromolecule modification	5 out of 48 genes, 10.4%	1839 out of 17616 genes, 10.4%	1	CI01000006_10096004_10116009,CI01000001_08365139_08380569,CI01000096_00355184_00384451,CI01000041_00436899_00449463,CI01000051_00638200_00720543
biological_process	GO:0007423 sensory organ development	2 out of 48 genes, 4.2%	581 out of 17616 genes, 3.3%	1	CI01000006_10096004_10116009,CI01000029_05104260_05107686
cellular_component	GO:0016020 membrane	18 out of 48 genes, 37.5%	7137 out of 17616 genes, 40.5%	1	CI01000034_04282490_04284734,CI01000339_04742986_04767624,CI01000069_00197131_00227540,CI01000321_02550520_02559309,CI01000098_02167217_02267829,CI01000115_01979913_01986183,CI01000012_04488201_04489863,CI01000006_10096004_10116009,CI01000096_00355184_00384451,CI01000051_00638200_00720543,CI01000020_03370073_03375747,CI01000046_06605188_06611590,CI01000306_11156216_11159574,CI01000001_00500347_00…
biological_process	GO:0051093 negative regulation of developmental process	2 out of 48 genes, 4.2%	238 out of 17616 genes, 1.4%	1	CI01000330_01209985_01218019,CI01000029_05104260_05107686
biological_process	GO:0010256 endomembrane system organization	2 out of 48 genes, 4.2%	189 out of 17616 genes, 1.1%	1	CI01026035_00000409_00000853,CI01000020_03370073_03375747
biological_process	GO:0051674 localization of cell	3 out of 48 genes, 6.2%	530 out of 17616 genes, 3.0%	1	CI01000051_00638200_00720543,CI01026035_00000409_00000853,CI01000029_05104260_05107686
biological_process	GO:0006024 glycosaminoglycan biosynthetic process	2 out of 48 genes, 4.2%	36 out of 17616 genes, 0.2%	1	CI01000096_00355184_00384451,CI01000069_00197131_00227540
biological_process	GO:0048869 cellular developmental process	4 out of 48 genes, 8.3%	2175 out of 17616 genes, 12.3%	1	CI01000339_04742986_04767624,CI01026035_00000409_00000853,CI01000058_03136045_03137264,CI01000029_05104260_05107686
biological_process	GO:0023051 regulation of signaling	4 out of 48 genes, 8.3%	1147 out of 17616 genes, 6.5%	1	CI01000001_00500347_00500698,CI01000041_00436899_00449463,CI01000029_05104260_05107686,CI01000020_03370073_03375747
biological_process	GO:0044699 single-organism process	26 out of 48 genes, 54.2%	10070 out of 17616 genes, 57.2%	1	CI01000339_04742986_04767624,CI01000069_00197131_00227540,CI01000321_02550520_02559309,CI01000069_03612923_03614657,CI01000115_01979913_01986183,CI01000037_03800223_03800920,CI01000146_01073746_01089010,CI01000039_04048342_04049635,CI01000006_10096004_10116009,CI01000004_04594923_04600816,CI01000001_08365139_08380569,CI01000096_00355184_00384451,CI01000030_05840894_05884329,CI01000051_00638200_00…
biological_process	GO:0009058 biosynthetic process	6 out of 48 genes, 12.5%	1644 out of 17616 genes, 9.3%	1	CI01000340_19267148_19271146,CI01000082_00006949_00016121,CI01000096_00355184_00384451,CI01000069_00197131_00227540,CI01000115_01979913_01986183,CI01000082_01885169_01923048
cellular_component	GO:0044422 organelle part	6 out of 48 genes, 12.5%	3292 out of 17616 genes, 18.7%	1	CI01000319_04759154_04760920,CI01000096_00355184_00384451,CI01000051_00638200_00720543,CI01026035_00000409_00000853,CI01000027_08483034_08503082,CI01000015_07985112_08038559
biological_process	GO:0006796 phosphate-containing compound metabolic process	5 out of 48 genes, 10.4%	1471 out of 17616 genes, 8.4%	1	CI01000340_19267148_19271146,CI01000006_10096004_10116009,CI01000001_08365139_08380569,CI01000146_01073746_01089010,CI01000051_00638200_00720543
biological_process	GO:0042074 cell migration involved in gastrulation	2 out of 48 genes, 4.2%	98 out of 17616 genes, 0.6%	1	CI01026035_00000409_00000853,CI01000029_05104260_05107686
biological_process	GO:0030166 proteoglycan biosynthetic process	2 out of 48 genes, 4.2%	45 out of 17616 genes, 0.3%	1	CI01000096_00355184_00384451,CI01000069_00197131_00227540
biological_process	GO:2001141 regulation of RNA biosynthetic process	5 out of 48 genes, 10.4%	1765 out of 17616 genes, 10.0%	1	CI01000330_01209985_01218019,CI01000140_00043760_00065477,CI01026035_00000409_00000853,CI01000029_05104260_05107686,CI01000015_07985112_08038559
biological_process	GO:0007165 signal transduction	6 out of 48 genes, 12.5%	2857 out of 17616 genes, 16.2%	1	CI01000039_04048342_04049635,CI01000041_00436899_00449463,CI01000037_03800223_03800920,CI01000051_00638200_00720543,CI01000029_05104260_05107686,CI01000306_11156216_11159574
biological_process	GO:0048729 tissue morphogenesis	3 out of 48 genes, 6.2%	700 out of 17616 genes, 4.0%	1	CI01000006_10096004_10116009,CI01026035_00000409_00000853,CI01000029_05104260_05107686
molecular_function	GO:0032553 ribonucleotide binding	5 out of 48 genes, 10.4%	1894 out of 17616 genes, 10.8%	1	CI01000340_19267148_19271146,CI01000034_04282490_04284734,CI01000037_03800223_03800920,CI01000051_00638200_00720543,CI01000005_06623484_06646729
biological_process	GO:0009893 positive regulation of metabolic process	4 out of 48 genes, 8.3%	1145 out of 17616 genes, 6.5%	1	CI01000041_00436899_00449463,CI01026035_00000409_00000853,CI01000029_05104260_05107686,CI01000015_07985112_08038559
biological_process	GO:0051173 positive regulation of nitrogen compound metabolic process	2 out of 48 genes, 4.2%	528 out of 17616 genes, 3.0%	1	CI01026035_00000409_00000853,CI01000015_07985112_08038559
cellular_component	GO:0043227 membrane-bounded organelle	10 out of 48 genes, 20.8%	5465 out of 17616 genes, 31.0%	1	CI01000096_00355184_00384451,CI01000140_00043760_00065477,CI01000051_00638200_00720543,CI01000321_01540466_01544669,CI01000082_01885169_01923048,CI01000015_07985112_08038559,CI01000001_00500347_00500698,CI01000115_01979913_01986183,CI01000058_03136045_03137264,CI01026035_00000409_00000853
molecular_function	GO:0030554 adenyl nucleotide binding	2 out of 48 genes, 4.2%	1424 out of 17616 genes, 8.1%	1	CI01000051_00638200_00720543,CI01000005_06623484_06646729
biological_process	GO:0007156 homophilic cell adhesion via plasma membrane adhesion molecules	2 out of 48 genes, 4.2%	199 out of 17616 genes, 1.1%	1	CI01000098_02167217_02267829,CI01026035_00000409_00000853
biological_process	GO:0033036 macromolecule localization	3 out of 48 genes, 6.2%	905 out of 17616 genes, 5.1%	1	CI01000082_00006949_00016121,CI01026035_00000409_00000853,CI01000020_03370073_03375747
biological_process	GO:0006629 lipid metabolic process	2 out of 48 genes, 4.2%	609 out of 17616 genes, 3.5%	1	CI01000115_01979913_01986183,CI01000146_01073746_01089010
biological_process	GO:0045937 positive regulation of phosphate metabolic process	2 out of 48 genes, 4.2%	285 out of 17616 genes, 1.6%	1	CI01000041_00436899_00449463,CI01000029_05104260_05107686
biological_process	GO:0031326 regulation of cellular biosynthetic process	5 out of 48 genes, 10.4%	2031 out of 17616 genes, 11.5%	1	CI01000330_01209985_01218019,CI01000140_00043760_00065477,CI01026035_00000409_00000853,CI01000029_05104260_05107686,CI01000015_07985112_08038559
biological_process	GO:0055114 oxidation-reduction process	5 out of 48 genes, 10.4%	721 out of 17616 genes, 4.1%	1	CI01000030_05840894_05884329,CI01000115_01979913_01986183,CI01000306_08868661_08869685,CI01000321_01540466_01544669,CI01000082_01885169_01923048
molecular_function	GO:0001882 nucleoside binding	5 out of 48 genes, 10.4%	1858 out of 17616 genes, 10.5%	1	CI01000340_19267148_19271146,CI01000034_04282490_04284734,CI01000037_03800223_03800920,CI01000051_00638200_00720543,CI01000005_06623484_06646729
molecular_function	GO:0005126 cytokine receptor binding	2 out of 48 genes, 4.2%	131 out of 17616 genes, 0.7%	1	CI01000039_04048342_04049635,CI01000029_05104260_05107686
biological_process	GO:0009636 response to toxic substance	2 out of 48 genes, 4.2%	61 out of 17616 genes, 0.3%	1	CI01000306_08868661_08869685,CI01000015_07985112_08038559
biological_process	GO:0098609 cell-cell adhesion	2 out of 48 genes, 4.2%	334 out of 17616 genes, 1.9%	1	CI01000098_02167217_02267829,CI01026035_00000409_00000853
biological_process	GO:0098771 inorganic ion homeostasis	3 out of 48 genes, 6.2%	241 out of 17616 genes, 1.4%	1	CI01000082_00006949_00016121,CI01000069_03612923_03614657,CI01000004_04594923_04600816
cellular_component	GO:0005576 extracellular region	7 out of 48 genes, 14.6%	1397 out of 17616 genes, 7.9%	1	CI01000039_04048342_04049635,CI01000004_04594923_04600816,CI01000339_04742986_04767624,CI01000051_00638200_00720543,CI01026035_00000409_00000853,CI01000058_03136045_03137264,CI01000029_05104260_05107686
biological_process	GO:0023052 signaling	6 out of 48 genes, 12.5%	3058 out of 17616 genes, 17.4%	1	CI01000039_04048342_04049635,CI01000041_00436899_00449463,CI01000037_03800223_03800920,CI01000051_00638200_00720543,CI01000029_05104260_05107686,CI01000306_11156216_11159574
biological_process	GO:0044723 single-organism carbohydrate metabolic process	3 out of 48 genes, 6.2%	376 out of 17616 genes, 2.1%	1	CI01000340_19267148_19271146,CI01000096_00355184_00384451,CI01000082_01885169_01923048
biological_process	GO:0051607 defense response to virus	2 out of 48 genes, 4.2%	39 out of 17616 genes, 0.2%	1	CI01000006_06146799_06148260,CI01180000_05770782_05772080
molecular_function	GO:0003676 nucleic acid binding	4 out of 48 genes, 8.3%	2531 out of 17616 genes, 14.4%	1	CI01000330_01209985_01218019,CI01000140_00043760_00065477,CI01180000_05770782_05772080,CI01000015_07985112_08038559
biological_process	GO:0001667 ameboidal-type cell migration	2 out of 48 genes, 4.2%	243 out of 17616 genes, 1.4%	1	CI01026035_00000409_00000853,CI01000029_05104260_05107686
biological_process	GO:0065009 regulation of molecular function	2 out of 48 genes, 4.2%	897 out of 17616 genes, 5.1%	1	CI01000006_10096004_10116009,CI01000041_00436899_00449463
molecular_function	GO:0016757 transferase activity, transferring glycosyl groups	4 out of 48 genes, 8.3%	359 out of 17616 genes, 2.0%	1	CI01000006_06146799_06148260,CI01000096_00355184_00384451,CI01000069_00197131_00227540,CI01000082_01885169_01923048
biological_process	GO:0006952 defense response	3 out of 48 genes, 6.2%	339 out of 17616 genes, 1.9%	1	CI01000039_04048342_04049635,CI01000006_06146799_06148260,CI01180000_05770782_05772080
biological_process	GO:0036211 protein modification process	5 out of 48 genes, 10.4%	1743 out of 17616 genes, 9.9%	1	CI01000006_10096004_10116009,CI01000001_08365139_08380569,CI01000096_00355184_00384451,CI01000041_00436899_00449463,CI01000051_00638200_00720543
molecular_function	GO:0005198 structural molecule activity	4 out of 48 genes, 8.3%	494 out of 17616 genes, 2.8%	1	CI01000319_04759154_04760920,CI01000340_18138369_18161399,CI01000058_03136045_03137264,CI01000027_08483034_08503082
biological_process	GO:0009615 response to virus	2 out of 48 genes, 4.2%	68 out of 17616 genes, 0.4%	1	CI01000006_06146799_06148260,CI01180000_05770782_05772080
biological_process	GO:0043549 regulation of kinase activity	2 out of 48 genes, 4.2%	210 out of 17616 genes, 1.2%	1	CI01000006_10096004_10116009,CI01000041_00436899_00449463
biological_process	GO:0014706 striated muscle tissue development	2 out of 48 genes, 4.2%	186 out of 17616 genes, 1.1%	1	CI01000321_02550520_02559309,CI01000029_05104260_05107686
biological_process	GO:0016043 cellular component organization	6 out of 48 genes, 12.5%	2767 out of 17616 genes, 15.7%	1	CI01000339_04742986_04767624,CI01000051_00638200_00720543,CI01026035_00000409_00000853,CI01000058_03136045_03137264,CI01000029_05104260_05107686,CI01000020_03370073_03375747
biological_process	GO:0016477 cell migration	3 out of 48 genes, 6.2%	511 out of 17616 genes, 2.9%	1	CI01000051_00638200_00720543,CI01026035_00000409_00000853,CI01000029_05104260_05107686
cellular_component	GO:0071944 cell periphery	6 out of 48 genes, 12.5%	2440 out of 17616 genes, 13.9%	1	CI01000082_00006949_00016121,CI01000098_02167217_02267829,CI01000051_00638200_00720543,CI01026035_00000409_00000853,CI01000005_06623484_06646729,CI01000020_03370073_03375747
cellular_component	GO:0031982 vesicle	3 out of 48 genes, 6.2%	691 out of 17616 genes, 3.9%	1	CI01000051_00638200_00720543,CI01026035_00000409_00000853,CI01000058_03136045_03137264
biological_process	GO:0060255 regulation of macromolecule metabolic process	7 out of 48 genes, 14.6%	2710 out of 17616 genes, 15.4%	1	CI01000006_10096004_10116009,CI01000330_01209985_01218019,CI01000041_00436899_00449463,CI01000140_00043760_00065477,CI01026035_00000409_00000853,CI01000029_05104260_05107686,CI01000015_07985112_08038559
biological_process	GO:0071310 cellular response to organic substance	5 out of 48 genes, 10.4%	604 out of 17616 genes, 3.4%	1	CI01000039_04048342_04049635,CI01000339_04742986_04767624,CI01026035_00000409_00000853,CI01000029_05104260_05107686,CI01000015_07985112_08038559
molecular_function	GO:0004721 phosphoprotein phosphatase activity	2 out of 48 genes, 4.2%	195 out of 17616 genes, 1.1%	1	CI01000006_10096004_10116009,CI01000001_08365139_08380569
biological_process	GO:1901566 organonitrogen compound biosynthetic process	2 out of 48 genes, 4.2%	761 out of 17616 genes, 4.3%	1	CI01000096_00355184_00384451,CI01000069_00197131_00227540
biological_process	GO:0051707 response to other organism	4 out of 48 genes, 8.3%	291 out of 17616 genes, 1.7%	1	CI01000039_04048342_04049635,CI01000006_06146799_06148260,CI01000115_01979913_01986183,CI01180000_05770782_05772080
molecular_function	GO:0003700 transcription factor activity, sequence-specific DNA binding	2 out of 48 genes, 4.2%	735 out of 17616 genes, 4.2%	1	CI01000330_01209985_01218019,CI01000015_07985112_08038559
biological_process	GO:0071704 organic substance metabolic process	12 out of 48 genes, 25.0%	5130 out of 17616 genes, 29.1%	1	CI01000006_10096004_10116009,CI01000001_08365139_08380569,CI01000096_00355184_00384451,CI01000069_00197131_00227540,CI01000051_00638200_00720543,CI01000082_01885169_01923048,CI01000020_03370073_03375747,CI01000340_19267148_19271146,CI01000082_00006949_00016121,CI01000041_00436899_00449463,CI01000115_01979913_01986183,CI01000146_01073746_01089010
biological_process	GO:0007369 gastrulation	3 out of 48 genes, 6.2%	278 out of 17616 genes, 1.6%	1	CI01000006_10096004_10116009,CI01026035_00000409_00000853,CI01000029_05104260_05107686
biological_process	GO:0072175 epithelial tube formation	2 out of 48 genes, 4.2%	70 out of 17616 genes, 0.4%	1	CI01026035_00000409_00000853,CI01000029_05104260_05107686
biological_process	GO:0042592 homeostatic process	4 out of 48 genes, 8.3%	592 out of 17616 genes, 3.4%	1	CI01000340_19267148_19271146,CI01000082_00006949_00016121,CI01000069_03612923_03614657,CI01000004_04594923_04600816
biological_process	GO:0033993 response to lipid	2 out of 48 genes, 4.2%	229 out of 17616 genes, 1.3%	1	CI01000039_04048342_04049635,CI01000339_04742986_04767624
molecular_function	GO:0005125 cytokine activity	2 out of 48 genes, 4.2%	107 out of 17616 genes, 0.6%	1	CI01000039_04048342_04049635,CI01000029_05104260_05107686
biological_process	GO:0030154 cell differentiation	4 out of 48 genes, 8.3%	2023 out of 17616 genes, 11.5%	1	CI01000339_04742986_04767624,CI01026035_00000409_00000853,CI01000058_03136045_03137264,CI01000029_05104260_05107686
biological_process	GO:0055080 cation homeostasis	3 out of 48 genes, 6.2%	232 out of 17616 genes, 1.3%	1	CI01000082_00006949_00016121,CI01000069_03612923_03614657,CI01000004_04594923_04600816
biological_process	GO:0043408 regulation of MAPK cascade	2 out of 48 genes, 4.2%	202 out of 17616 genes, 1.1%	1	CI01000041_00436899_00449463,CI01000029_05104260_05107686
cellular_component	GO:0005912 adherens junction	2 out of 48 genes, 4.2%	172 out of 17616 genes, 1.0%	1	CI01000339_04742986_04767624,CI01026035_00000409_00000853
biological_process	GO:0023056 positive regulation of signaling	4 out of 48 genes, 8.3%	423 out of 17616 genes, 2.4%	1	CI01000001_00500347_00500698,CI01000041_00436899_00449463,CI01000029_05104260_05107686,CI01000020_03370073_03375747
molecular_function	GO:0001071 nucleic acid binding transcription factor activity	2 out of 48 genes, 4.2%	735 out of 17616 genes, 4.2%	1	CI01000330_01209985_01218019,CI01000015_07985112_08038559
biological_process	GO:0005976 polysaccharide metabolic process	2 out of 48 genes, 4.2%	43 out of 17616 genes, 0.2%	1	CI01000096_00355184_00384451,CI01000082_01885169_01923048
biological_process	GO:0010647 positive regulation of cell communication	4 out of 48 genes, 8.3%	431 out of 17616 genes, 2.4%	1	CI01000001_00500347_00500698,CI01000041_00436899_00449463,CI01000029_05104260_05107686,CI01000020_03370073_03375747
biological_process	GO:0048704 embryonic skeletal system morphogenesis	2 out of 48 genes, 4.2%	159 out of 17616 genes, 0.9%	1	CI01000001_08365139_08380569,CI01000069_00197131_00227540
biological_process	GO:0009059 macromolecule biosynthetic process	4 out of 48 genes, 8.3%	972 out of 17616 genes, 5.5%	1	CI01000082_00006949_00016121,CI01000096_00355184_00384451,CI01000069_00197131_00227540,CI01000082_01885169_01923048
biological_process	GO:0045595 regulation of cell differentiation	2 out of 48 genes, 4.2%	570 out of 17616 genes, 3.2%	1	CI01000330_01209985_01218019,CI01000029_05104260_05107686
biological_process	GO:0006355 regulation of transcription, DNA-templated	5 out of 48 genes, 10.4%	1749 out of 17616 genes, 9.9%	1	CI01000330_01209985_01218019,CI01000140_00043760_00065477,CI01026035_00000409_00000853,CI01000029_05104260_05107686,CI01000015_07985112_08038559
biological_process	GO:0035556 intracellular signal transduction	3 out of 48 genes, 6.2%	794 out of 17616 genes, 4.5%	1	CI01000041_00436899_00449463,CI01000037_03800223_03800920,CI01000051_00638200_00720543
biological_process	GO:0060026 convergent extension	2 out of 48 genes, 4.2%	148 out of 17616 genes, 0.8%	1	CI01000006_10096004_10116009,CI01000029_05104260_05107686
biological_process	GO:0009792 embryo development ending in birth or egg hatching	3 out of 48 genes, 6.2%	576 out of 17616 genes, 3.3%	1	CI01000001_08365139_08380569,CI01000069_00197131_00227540,CI01026035_00000409_00000853
biological_process	GO:0001932 regulation of protein phosphorylation	3 out of 48 genes, 6.2%	386 out of 17616 genes, 2.2%	1	CI01000006_10096004_10116009,CI01000041_00436899_00449463,CI01000029_05104260_05107686
biological_process	GO:0044802 single-organism membrane organization	2 out of 48 genes, 4.2%	337 out of 17616 genes, 1.9%	1	CI01026035_00000409_00000853,CI01000020_03370073_03375747
biological_process	GO:0006470 protein dephosphorylation	2 out of 48 genes, 4.2%	160 out of 17616 genes, 0.9%	1	CI01000006_10096004_10116009,CI01000001_08365139_08380569
biological_process	GO:0001934 positive regulation of protein phosphorylation	2 out of 48 genes, 4.2%	233 out of 17616 genes, 1.3%	1	CI01000041_00436899_00449463,CI01000029_05104260_05107686
molecular_function	GO:0048037 cofactor binding	2 out of 48 genes, 4.2%	215 out of 17616 genes, 1.2%	1	CI01000115_01979913_01986183,CI01000321_01540466_01544669
biological_process	GO:0044249 cellular biosynthetic process	4 out of 48 genes, 8.3%	1493 out of 17616 genes, 8.5%	1	CI01000082_00006949_00016121,CI01000096_00355184_00384451,CI01000069_00197131_00227540,CI01000082_01885169_01923048
biological_process	GO:0022407 regulation of cell-cell adhesion	2 out of 48 genes, 4.2%	73 out of 17616 genes, 0.4%	1	CI01000330_01209985_01218019,CI01026035_00000409_00000853
molecular_function	GO:0032549 ribonucleoside binding	5 out of 48 genes, 10.4%	1855 out of 17616 genes, 10.5%	1	CI01000340_19267148_19271146,CI01000034_04282490_04284734,CI01000037_03800223_03800920,CI01000051_00638200_00720543,CI01000005_06623484_06646729
molecular_function	GO:0060089 molecular transducer activity	2 out of 48 genes, 4.2%	1228 out of 17616 genes, 7.0%	1	CI01000082_00006949_00016121,CI01000015_07985112_08038559
biological_process	GO:1901701 cellular response to oxygen-containing compound	2 out of 48 genes, 4.2%	155 out of 17616 genes, 0.9%	1	CI01000339_04742986_04767624,CI01026035_00000409_00000853
biological_process	GO:0034645 cellular macromolecule biosynthetic process	4 out of 48 genes, 8.3%	961 out of 17616 genes, 5.5%	1	CI01000082_00006949_00016121,CI01000096_00355184_00384451,CI01000069_00197131_00227540,CI01000082_01885169_01923048
biological_process	GO:0071495 cellular response to endogenous stimulus	2 out of 48 genes, 4.2%	371 out of 17616 genes, 2.1%	1	CI01026035_00000409_00000853,CI01000029_05104260_05107686
molecular_function	GO:0046872 metal ion binding	8 out of 48 genes, 16.7%	2827 out of 17616 genes, 16.0%	1	CI01000069_03612923_03614657,CI01000004_04594923_04600816,CI01000096_00355184_00384451,CI01000030_05840894_05884329,CI01000041_00436899_00449463,CI01000098_02167217_02267829,CI01000051_00638200_00720543,CI01026035_00000409_00000853
molecular_function	GO:0001883 purine nucleoside binding	5 out of 48 genes, 10.4%	1853 out of 17616 genes, 10.5%	1	CI01000340_19267148_19271146,CI01000034_04282490_04284734,CI01000037_03800223_03800920,CI01000051_00638200_00720543,CI01000005_06623484_06646729
biological_process	GO:0098742 cell-cell adhesion via plasma-membrane adhesion molecules	2 out of 48 genes, 4.2%	219 out of 17616 genes, 1.2%	1	CI01000098_02167217_02267829,CI01026035_00000409_00000853
biological_process	GO:0042981 regulation of apoptotic process	3 out of 48 genes, 6.2%	469 out of 17616 genes, 2.7%	1	CI01000001_00500347_00500698,CI01000041_00436899_00449463,CI01000029_05104260_05107686
molecular_function	GO:0050662 coenzyme binding	2 out of 48 genes, 4.2%	150 out of 17616 genes, 0.9%	1	CI01000115_01979913_01986183,CI01000321_01540466_01544669
biological_process	GO:0071840 cellular component organization or biogenesis	6 out of 48 genes, 12.5%	2902 out of 17616 genes, 16.5%	1	CI01000339_04742986_04767624,CI01000051_00638200_00720543,CI01026035_00000409_00000853,CI01000058_03136045_03137264,CI01000029_05104260_05107686,CI01000020_03370073_03375747
biological_process	GO:0065008 regulation of biological quality	4 out of 48 genes, 8.3%	1510 out of 17616 genes, 8.6%	1	CI01000340_19267148_19271146,CI01000082_00006949_00016121,CI01000069_03612923_03614657,CI01000004_04594923_04600816
biological_process	GO:0032270 positive regulation of cellular protein metabolic process	2 out of 48 genes, 4.2%	397 out of 17616 genes, 2.3%	1	CI01000041_00436899_00449463,CI01000029_05104260_05107686
biological_process	GO:0007166 cell surface receptor signaling pathway	2 out of 48 genes, 4.2%	1017 out of 17616 genes, 5.8%	1	CI01000039_04048342_04049635,CI01000029_05104260_05107686
biological_process	GO:0007420 brain development	2 out of 48 genes, 4.2%	525 out of 17616 genes, 3.0%	1	CI01000096_00355184_00384451,CI01000029_05104260_05107686
molecular_function	GO:0008194 UDP-glycosyltransferase activity	2 out of 48 genes, 4.2%	124 out of 17616 genes, 0.7%	1	CI01000096_00355184_00384451,CI01000069_00197131_00227540
biological_process	GO:0090002 establishment of protein localization to plasma membrane	2 out of 48 genes, 4.2%	39 out of 17616 genes, 0.2%	1	CI01026035_00000409_00000853,CI01000020_03370073_03375747
cellular_component	GO:0070062 extracellular exosome	3 out of 48 genes, 6.2%	391 out of 17616 genes, 2.2%	1	CI01000051_00638200_00720543,CI01026035_00000409_00000853,CI01000058_03136045_03137264
biological_process	GO:0000041 transition metal ion transport	2 out of 48 genes, 4.2%	63 out of 17616 genes, 0.4%	1	CI01000082_00006949_00016121,CI01000069_03612923_03614657
biological_process	GO:0009605 response to external stimulus	5 out of 48 genes, 10.4%	793 out of 17616 genes, 4.5%	1	CI01000039_04048342_04049635,CI01000006_06146799_06148260,CI01000115_01979913_01986183,CI01180000_05770782_05772080,CI01000039_04058417_04059141
biological_process	GO:0022610 biological adhesion	3 out of 48 genes, 6.2%	524 out of 17616 genes, 3.0%	1	CI01000339_04742986_04767624,CI01000098_02167217_02267829,CI01026035_00000409_00000853
molecular_function	GO:0042802 identical protein binding	2 out of 48 genes, 4.2%	316 out of 17616 genes, 1.8%	1	CI01000344_00982486_01019957,CI01000029_05104260_05107686
cellular_component	GO:0005622 intracellular	15 out of 48 genes, 31.2%	8072 out of 17616 genes, 45.8%	1	CI01000001_08365139_08380569,CI01000096_00355184_00384451,CI01000321_02550520_02559309,CI01000140_00043760_00065477,CI01000051_00638200_00720543,CI01000321_01540466_01544669,CI01000082_01885169_01923048,CI01000027_08483034_08503082,CI01000015_07985112_08038559,CI01000001_00500347_00500698,CI01000006_06146799_06148260,CI01000319_04759154_04760920,CI01000041_00436899_00449463,CI01000115_01979913_01…
biological_process	GO:0048562 embryonic organ morphogenesis	3 out of 48 genes, 6.2%	429 out of 17616 genes, 2.4%	1	CI01000001_08365139_08380569,CI01000069_00197131_00227540,CI01000029_05104260_05107686
molecular_function	GO:0003824 catalytic activity	18 out of 48 genes, 37.5%	5919 out of 17616 genes, 33.6%	1	CI01000069_00197131_00227540,CI01006914_00001070_00001869,CI01000319_00000067_00003612,CI01000352_00969428_00970236,CI01000115_01979913_01986183,CI01000146_01073746_01089010,CI01000001_08365139_08380569,CI01000006_10096004_10116009,CI01000030_05840894_05884329,CI01000096_00355184_00384451,CI01000051_00638200_00720543,CI01000321_01540466_01544669,CI01000082_01885169_01923048,CI01000340_19267148_19…
biological_process	GO:0044262 cellular carbohydrate metabolic process	2 out of 48 genes, 4.2%	81 out of 17616 genes, 0.5%	1	CI01000096_00355184_00384451,CI01000082_01885169_01923048
molecular_function	GO:0005488 binding	27 out of 48 genes, 56.2%	9217 out of 17616 genes, 52.3%	1	CI01000034_04282490_04284734,CI01000339_04742986_04767624,CI01000321_02550520_02559309,CI01000098_02167217_02267829,CI01000015_07985112_08038559,CI01000330_01209985_01218019,CI01000069_03612923_03614657,CI01000115_01979913_01986183,CI01000037_03800223_03800920,CI01000082_00139607_00140545,CI01180000_05770782_05772080,CI01000039_04048342_04049635,CI01000004_04594923_04600816,CI01000096_00355184_00…
biological_process	GO:0032879 regulation of localization	2 out of 48 genes, 4.2%	869 out of 17616 genes, 4.9%	1	CI01000039_04048342_04049635,CI01026035_00000409_00000853
cellular_component	GO:0030055 cell-substrate junction	2 out of 48 genes, 4.2%	113 out of 17616 genes, 0.6%	1	CI01000339_04742986_04767624,CI01026035_00000409_00000853
biological_process	GO:0007155 cell adhesion	3 out of 48 genes, 6.2%	524 out of 17616 genes, 3.0%	1	CI01000339_04742986_04767624,CI01000098_02167217_02267829,CI01026035_00000409_00000853
biological_process	GO:0009719 response to endogenous stimulus	2 out of 48 genes, 4.2%	459 out of 17616 genes, 2.6%	1	CI01026035_00000409_00000853,CI01000029_05104260_05107686
molecular_function	GO:0043168 anion binding	9 out of 48 genes, 18.8%	2364 out of 17616 genes, 13.4%	1	CI01000034_04282490_04284734,CI01000030_05840894_05884329,CI01000051_00638200_00720543,CI01000321_01540466_01544669,CI01000340_19267148_19271146,CI01000037_03800223_03800920,CI01000115_01979913_01986183,CI01000005_06623484_06646729,CI01000058_03136045_03137264
biological_process	GO:0042327 positive regulation of phosphorylation	2 out of 48 genes, 4.2%	248 out of 17616 genes, 1.4%	1	CI01000041_00436899_00449463,CI01000029_05104260_05107686
biological_process	GO:0010562 positive regulation of phosphorus metabolic process	2 out of 48 genes, 4.2%	285 out of 17616 genes, 1.6%	1	CI01000041_00436899_00449463,CI01000029_05104260_05107686
molecular_function	GO:0032559 adenyl ribonucleotide binding	2 out of 48 genes, 4.2%	1422 out of 17616 genes, 8.1%	1	CI01000051_00638200_00720543,CI01000005_06623484_06646729
biological_process	GO:0019538 protein metabolic process	8 out of 48 genes, 16.7%	2786 out of 17616 genes, 15.8%	1	CI01000006_10096004_10116009,CI01000001_08365139_08380569,CI01000096_00355184_00384451,CI01000069_00197131_00227540,CI01000051_00638200_00720543,CI01000020_03370073_03375747,CI01000082_00006949_00016121,CI01000041_00436899_00449463
biological_process	GO:0043170 macromolecule metabolic process	9 out of 48 genes, 18.8%	3822 out of 17616 genes, 21.7%	1	CI01000006_10096004_10116009,CI01000001_08365139_08380569,CI01000096_00355184_00384451,CI01000069_00197131_00227540,CI01000051_00638200_00720543,CI01000082_01885169_01923048,CI01000020_03370073_03375747,CI01000082_00006949_00016121,CI01000041_00436899_00449463
biological_process	GO:0048706 embryonic skeletal system development	2 out of 48 genes, 4.2%	170 out of 17616 genes, 1.0%	1	CI01000001_08365139_08380569,CI01000069_00197131_00227540
biological_process	GO:0008104 protein localization	3 out of 48 genes, 6.2%	751 out of 17616 genes, 4.3%	1	CI01000082_00006949_00016121,CI01026035_00000409_00000853,CI01000020_03370073_03375747
biological_process	GO:0044765 single-organism transport	4 out of 48 genes, 8.3%	1971 out of 17616 genes, 11.2%	1	CI01000082_00006949_00016121,CI01000069_03612923_03614657,CI01000004_04594923_04600816,CI01000005_06623484_06646729
biological_process	GO:0007399 nervous system development	4 out of 48 genes, 8.3%	1592 out of 17616 genes, 9.0%	1	CI01000096_00355184_00384451,CI01026035_00000409_00000853,CI01000058_03136045_03137264,CI01000029_05104260_05107686
biological_process	GO:0014070 response to organic cyclic compound	2 out of 48 genes, 4.2%	266 out of 17616 genes, 1.5%	1	CI01026035_00000409_00000853,CI01000015_07985112_08038559
molecular_function	GO:0005524 ATP binding	2 out of 48 genes, 4.2%	1398 out of 17616 genes, 7.9%	1	CI01000051_00638200_00720543,CI01000005_06623484_06646729
biological_process	GO:0051174 regulation of phosphorus metabolic process	3 out of 48 genes, 6.2%	521 out of 17616 genes, 3.0%	1	CI01000006_10096004_10116009,CI01000041_00436899_00449463,CI01000029_05104260_05107686
molecular_function	GO:0005506 iron ion binding	2 out of 48 genes, 4.2%	160 out of 17616 genes, 0.9%	1	CI01000069_03612923_03614657,CI01000030_05840894_05884329
cellular_component	GO:0044430 cytoskeletal part	4 out of 48 genes, 8.3%	739 out of 17616 genes, 4.2%	1	CI01000319_04759154_04760920,CI01000051_00638200_00720543,CI01026035_00000409_00000853,CI01000027_08483034_08503082
molecular_function	GO:0016758 transferase activity, transferring hexosyl groups	3 out of 48 genes, 6.2%	214 out of 17616 genes, 1.2%	1	CI01000096_00355184_00384451,CI01000069_00197131_00227540,CI01000082_01885169_01923048
biological_process	GO:0072657 protein localization to membrane	2 out of 48 genes, 4.2%	119 out of 17616 genes, 0.7%	1	CI01026035_00000409_00000853,CI01000020_03370073_03375747
biological_process	GO:0045893 positive regulation of transcription, DNA-templated	2 out of 48 genes, 4.2%	432 out of 17616 genes, 2.5%	1	CI01026035_00000409_00000853,CI01000015_07985112_08038559
biological_process	GO:0044281 small molecule metabolic process	3 out of 48 genes, 6.2%	1008 out of 17616 genes, 5.7%	1	CI01000340_19267148_19271146,CI01000096_00355184_00384451,CI01000115_01979913_01986183
biological_process	GO:0009100 glycoprotein metabolic process	2 out of 48 genes, 4.2%	232 out of 17616 genes, 1.3%	1	CI01000096_00355184_00384451,CI01000069_00197131_00227540
biological_process	GO:0007009 plasma membrane organization	2 out of 48 genes, 4.2%	98 out of 17616 genes, 0.6%	1	CI01026035_00000409_00000853,CI01000020_03370073_03375747
biological_process	GO:0031323 regulation of cellular metabolic process	8 out of 48 genes, 16.7%	2730 out of 17616 genes, 15.5%	1	CI01000006_10096004_10116009,CI01000330_01209985_01218019,CI01000041_00436899_00449463,CI01000037_03800223_03800920,CI01000140_00043760_00065477,CI01026035_00000409_00000853,CI01000029_05104260_05107686,CI01000015_07985112_08038559
cellular_component	GO:0005739 mitochondrion	3 out of 48 genes, 6.2%	689 out of 17616 genes, 3.9%	1	CI01000001_00500347_00500698,CI01000115_01979913_01986183,CI01000321_01540466_01544669
biological_process	GO:0032501 multicellular organismal process	11 out of 48 genes, 22.9%	4224 out of 17616 genes, 24.0%	1	CI01000006_10096004_10116009,CI01000001_08365139_08380569,CI01000339_04742986_04767624,CI01000096_00355184_00384451,CI01000069_00197131_00227540,CI01000321_02550520_02559309,CI01000027_08483034_08503082,CI01000306_11156216_11159574,CI01000058_03136045_03137264,CI01026035_00000409_00000853,CI01000029_05104260_05107686
biological_process	GO:0046916 cellular transition metal ion homeostasis	2 out of 48 genes, 4.2%	35 out of 17616 genes, 0.2%	1	CI01000082_00006949_00016121,CI01000069_03612923_03614657
cellular_component	GO:0031012 extracellular matrix	2 out of 48 genes, 4.2%	231 out of 17616 genes, 1.3%	1	CI01000339_04742986_04767624,CI01000058_03136045_03137264
biological_process	GO:0007498 mesoderm development	2 out of 48 genes, 4.2%	120 out of 17616 genes, 0.7%	1	CI01026035_00000409_00000853,CI01000029_05104260_05107686
biological_process	GO:1903506 regulation of nucleic acid-templated transcription	5 out of 48 genes, 10.4%	1759 out of 17616 genes, 10.0%	1	CI01000330_01209985_01218019,CI01000140_00043760_00065477,CI01026035_00000409_00000853,CI01000029_05104260_05107686,CI01000015_07985112_08038559
biological_process	GO:0048513 animal organ development	7 out of 48 genes, 14.6%	2192 out of 17616 genes, 12.4%	1	CI01000006_10096004_10116009,CI01000001_08365139_08380569,CI01000339_04742986_04767624,CI01000096_00355184_00384451,CI01000069_00197131_00227540,CI01000321_02550520_02559309,CI01000029_05104260_05107686
biological_process	GO:0060027 convergent extension involved in gastrulation	2 out of 48 genes, 4.2%	87 out of 17616 genes, 0.5%	1	CI01000006_10096004_10116009,CI01000029_05104260_05107686
molecular_function	GO:0004725 protein tyrosine phosphatase activity	2 out of 48 genes, 4.2%	108 out of 17616 genes, 0.6%	1	CI01000006_10096004_10116009,CI01000001_08365139_08380569
biological_process	GO:0044710 single-organism metabolic process	9 out of 48 genes, 18.8%	2638 out of 17616 genes, 15.0%	1	CI01000340_19267148_19271146,CI01000096_00355184_00384451,CI01000069_00197131_00227540,CI01000030_05840894_05884329,CI01000115_01979913_01986183,CI01000146_01073746_01089010,CI01000306_08868661_08869685,CI01000321_01540466_01544669,CI01000082_01885169_01923048
biological_process	GO:0007417 central nervous system development	2 out of 48 genes, 4.2%	702 out of 17616 genes, 4.0%	1	CI01000096_00355184_00384451,CI01000029_05104260_05107686
biological_process	GO:0050790 regulation of catalytic activity	2 out of 48 genes, 4.2%	757 out of 17616 genes, 4.3%	1	CI01000006_10096004_10116009,CI01000041_00436899_00449463
biological_process	GO:0009887 organ morphogenesis	4 out of 48 genes, 8.3%	768 out of 17616 genes, 4.4%	1	CI01000001_08365139_08380569,CI01000339_04742986_04767624,CI01000069_00197131_00227540,CI01000029_05104260_05107686
biological_process	GO:0010604 positive regulation of macromolecule metabolic process	4 out of 48 genes, 8.3%	882 out of 17616 genes, 5.0%	1	CI01000041_00436899_00449463,CI01026035_00000409_00000853,CI01000029_05104260_05107686,CI01000015_07985112_08038559
biological_process	GO:0002682 regulation of immune system process	2 out of 48 genes, 4.2%	318 out of 17616 genes, 1.8%	1	CI01000039_04048342_04049635,CI01000330_01209985_01218019
biological_process	GO:0006464 cellular protein modification process	5 out of 48 genes, 10.4%	1743 out of 17616 genes, 9.9%	1	CI01000006_10096004_10116009,CI01000001_08365139_08380569,CI01000096_00355184_00384451,CI01000041_00436899_00449463,CI01000051_00638200_00720543
cellular_component	GO:0043234 protein complex	2 out of 48 genes, 4.2%	2518 out of 17616 genes, 14.3%	1	CI01026035_00000409_00000853,CI01000015_07985112_08038559
cellular_component	GO:0043230 extracellular organelle	3 out of 48 genes, 6.2%	396 out of 17616 genes, 2.2%	1	CI01000051_00638200_00720543,CI01026035_00000409_00000853,CI01000058_03136045_03137264
biological_process	GO:0050794 regulation of cellular process	15 out of 48 genes, 31.2%	6298 out of 17616 genes, 35.8%	1	CI01000039_04048342_04049635,CI01000006_10096004_10116009,CI01000339_04742986_04767624,CI01000140_00043760_00065477,CI01000051_00638200_00720543,CI01000020_03370073_03375747,CI01000027_08483034_08503082,CI01000015_07985112_08038559,CI01000306_11156216_11159574,CI01000001_00500347_00500698,CI01000330_01209985_01218019,CI01000037_03800223_03800920,CI01000041_00436899_00449463,CI01026035_00000409_00…
cellular_component	GO:0030054 cell junction	3 out of 48 genes, 6.2%	486 out of 17616 genes, 2.8%	1	CI01000339_04742986_04767624,CI01000051_00638200_00720543,CI01026035_00000409_00000853
molecular_function	GO:0005102 receptor binding	2 out of 48 genes, 4.2%	769 out of 17616 genes, 4.4%	1	CI01000039_04048342_04049635,CI01000029_05104260_05107686
biological_process	GO:0031399 regulation of protein modification process	3 out of 48 genes, 6.2%	538 out of 17616 genes, 3.1%	1	CI01000006_10096004_10116009,CI01000041_00436899_00449463,CI01000029_05104260_05107686
cellular_component	GO:0031224 intrinsic component of membrane	13 out of 48 genes, 27.1%	5052 out of 17616 genes, 28.7%	1	CI01000034_04282490_04284734,CI01000006_10096004_10116009,CI01000096_00355184_00384451,CI01000321_02550520_02559309,CI01000098_02167217_02267829,CI01000020_03370073_03375747,CI01000001_00500347_00500698,CI01000082_00006949_00016121,CI01000344_00982486_01019957,CI01000115_01979913_01986183,CI01000005_06623484_06646729,CI01026035_00000409_00000853,CI01000012_04488201_04489863
biological_process	GO:0043067 regulation of programmed cell death	3 out of 48 genes, 6.2%	471 out of 17616 genes, 2.7%	1	CI01000001_00500347_00500698,CI01000041_00436899_00449463,CI01000029_05104260_05107686
biological_process	GO:0044267 cellular protein metabolic process	5 out of 48 genes, 10.4%	2270 out of 17616 genes, 12.9%	1	CI01000006_10096004_10116009,CI01000001_08365139_08380569,CI01000096_00355184_00384451,CI01000041_00436899_00449463,CI01000051_00638200_00720543
cellular_component	GO:0099512 supramolecular fiber	2 out of 48 genes, 4.2%	261 out of 17616 genes, 1.5%	1	CI01000319_04759154_04760920,CI01000027_08483034_08503082
biological_process	GO:0080134 regulation of response to stress	2 out of 48 genes, 4.2%	295 out of 17616 genes, 1.7%	1	CI01000041_00436899_00449463,CI01000037_03800223_03800920
biological_process	GO:0048523 negative regulation of cellular process	3 out of 48 genes, 6.2%	1526 out of 17616 genes, 8.7%	1	CI01000330_01209985_01218019,CI01026035_00000409_00000853,CI01000029_05104260_05107686
biological_process	GO:1990778 protein localization to cell periphery	2 out of 48 genes, 4.2%	59 out of 17616 genes, 0.3%	1	CI01026035_00000409_00000853,CI01000020_03370073_03375747
biological_process	GO:0051239 regulation of multicellular organismal process	2 out of 48 genes, 4.2%	989 out of 17616 genes, 5.6%	1	CI01000330_01209985_01218019,CI01000029_05104260_05107686
cellular_component	GO:0005856 cytoskeleton	5 out of 48 genes, 10.4%	918 out of 17616 genes, 5.2%	1	CI01000319_04759154_04760920,CI01000321_02550520_02559309,CI01000051_00638200_00720543,CI01026035_00000409_00000853,CI01000027_08483034_08503082
biological_process	GO:1902578 single-organism localization	6 out of 48 genes, 12.5%	2079 out of 17616 genes, 11.8%	1	CI01000082_00006949_00016121,CI01000069_03612923_03614657,CI01000004_04594923_04600816,CI01026035_00000409_00000853,CI01000005_06623484_06646729,CI01000020_03370073_03375747
biological_process	GO:0010628 positive regulation of gene expression	2 out of 48 genes, 4.2%	541 out of 17616 genes, 3.1%	1	CI01026035_00000409_00000853,CI01000015_07985112_08038559
biological_process	GO:0051338 regulation of transferase activity	2 out of 48 genes, 4.2%	248 out of 17616 genes, 1.4%	1	CI01000006_10096004_10116009,CI01000041_00436899_00449463
biological_process	GO:1901135 carbohydrate derivative metabolic process	2 out of 48 genes, 4.2%	634 out of 17616 genes, 3.6%	1	CI01000096_00355184_00384451,CI01000069_00197131_00227540
biological_process	GO:0051171 regulation of nitrogen compound metabolic process	5 out of 48 genes, 10.4%	2070 out of 17616 genes, 11.8%	1	CI01000330_01209985_01218019,CI01000140_00043760_00065477,CI01026035_00000409_00000853,CI01000029_05104260_05107686,CI01000015_07985112_08038559
biological_process	GO:1904888 cranial skeletal system development	2 out of 48 genes, 4.2%	148 out of 17616 genes, 0.8%	1	CI01000001_08365139_08380569,CI01000069_00197131_00227540
biological_process	GO:0007275 multicellular organism development	9 out of 48 genes, 18.8%	3589 out of 17616 genes, 20.4%	1	CI01000006_10096004_10116009,CI01000001_08365139_08380569,CI01000339_04742986_04767624,CI01000096_00355184_00384451,CI01000069_00197131_00227540,CI01000321_02550520_02559309,CI01000058_03136045_03137264,CI01026035_00000409_00000853,CI01000029_05104260_05107686
biological_process	GO:0009966 regulation of signal transduction	4 out of 48 genes, 8.3%	1014 out of 17616 genes, 5.8%	1	CI01000001_00500347_00500698,CI01000041_00436899_00449463,CI01000029_05104260_05107686,CI01000020_03370073_03375747
molecular_function	GO:0005215 transporter activity	2 out of 48 genes, 4.2%	1258 out of 17616 genes, 7.1%	1	CI01000005_06623484_06646729,CI01000082_00139607_00140545
molecular_function	GO:0017076 purine nucleotide binding	5 out of 48 genes, 10.4%	1887 out of 17616 genes, 10.7%	1	CI01000340_19267148_19271146,CI01000034_04282490_04284734,CI01000037_03800223_03800920,CI01000051_00638200_00720543,CI01000005_06623484_06646729
biological_process	GO:0051254 positive regulation of RNA metabolic process	2 out of 48 genes, 4.2%	447 out of 17616 genes, 2.5%	1	CI01026035_00000409_00000853,CI01000015_07985112_08038559
biological_process	GO:1902531 regulation of intracellular signal transduction	2 out of 48 genes, 4.2%	546 out of 17616 genes, 3.1%	1	CI01000041_00436899_00449463,CI01000029_05104260_05107686
biological_process	GO:0048731 system development	9 out of 48 genes, 18.8%	3087 out of 17616 genes, 17.5%	1	CI01000006_10096004_10116009,CI01000001_08365139_08380569,CI01000339_04742986_04767624,CI01000096_00355184_00384451,CI01000069_00197131_00227540,CI01000321_02550520_02559309,CI01000058_03136045_03137264,CI01026035_00000409_00000853,CI01000029_05104260_05107686
biological_process	GO:0071407 cellular response to organic cyclic compound	2 out of 48 genes, 4.2%	181 out of 17616 genes, 1.0%	1	CI01026035_00000409_00000853,CI01000015_07985112_08038559
biological_process	GO:0071702 organic substance transport	2 out of 48 genes, 4.2%	915 out of 17616 genes, 5.2%	1	CI01000082_00006949_00016121,CI01000005_06623484_06646729
cellular_component	GO:0016021 integral component of membrane	13 out of 48 genes, 27.1%	5013 out of 17616 genes, 28.5%	1	CI01000034_04282490_04284734,CI01000006_10096004_10116009,CI01000096_00355184_00384451,CI01000321_02550520_02559309,CI01000098_02167217_02267829,CI01000020_03370073_03375747,CI01000001_00500347_00500698,CI01000082_00006949_00016121,CI01000344_00982486_01019957,CI01000115_01979913_01986183,CI01000005_06623484_06646729,CI01026035_00000409_00000853,CI01000012_04488201_04489863
biological_process	GO:0044238 primary metabolic process	12 out of 48 genes, 25.0%	4917 out of 17616 genes, 27.9%	1	CI01000006_10096004_10116009,CI01000001_08365139_08380569,CI01000096_00355184_00384451,CI01000069_00197131_00227540,CI01000051_00638200_00720543,CI01000082_01885169_01923048,CI01000020_03370073_03375747,CI01000340_19267148_19271146,CI01000082_00006949_00016121,CI01000041_00436899_00449463,CI01000115_01979913_01986183,CI01000146_01073746_01089010
biological_process	GO:0030155 regulation of cell adhesion	2 out of 48 genes, 4.2%	151 out of 17616 genes, 0.9%	1	CI01000330_01209985_01218019,CI01026035_00000409_00000853
biological_process	GO:0048705 skeletal system morphogenesis	2 out of 48 genes, 4.2%	189 out of 17616 genes, 1.1%	1	CI01000001_08365139_08380569,CI01000069_00197131_00227540
cellular_component	GO:0043226 organelle	13 out of 48 genes, 27.1%	6317 out of 17616 genes, 35.9%	1	CI01000096_00355184_00384451,CI01000321_02550520_02559309,CI01000140_00043760_00065477,CI01000051_00638200_00720543,CI01000321_01540466_01544669,CI01000082_01885169_01923048,CI01000027_08483034_08503082,CI01000015_07985112_08038559,CI01000001_00500347_00500698,CI01000319_04759154_04760920,CI01000115_01979913_01986183,CI01000058_03136045_03137264,CI01026035_00000409_00000853
biological_process	GO:0045184 establishment of protein localization	3 out of 48 genes, 6.2%	581 out of 17616 genes, 3.3%	1	CI01000082_00006949_00016121,CI01026035_00000409_00000853,CI01000020_03370073_03375747
molecular_function	GO:0097367 carbohydrate derivative binding	7 out of 48 genes, 14.6%	2012 out of 17616 genes, 11.4%	1	CI01000340_19267148_19271146,CI01000034_04282490_04284734,CI01000037_03800223_03800920,CI01000051_00638200_00720543,CI01026035_00000409_00000853,CI01000058_03136045_03137264,CI01000005_06623484_06646729
biological_process	GO:0051247 positive regulation of protein metabolic process	2 out of 48 genes, 4.2%	420 out of 17616 genes, 2.4%	1	CI01000041_00436899_00449463,CI01000029_05104260_05107686
biological_process	GO:0006873 cellular ion homeostasis	2 out of 48 genes, 4.2%	199 out of 17616 genes, 1.1%	1	CI01000082_00006949_00016121,CI01000069_03612923_03614657
biological_process	GO:0006793 phosphorus metabolic process	5 out of 48 genes, 10.4%	1493 out of 17616 genes, 8.5%	1	CI01000340_19267148_19271146,CI01000006_10096004_10116009,CI01000001_08365139_08380569,CI01000146_01073746_01089010,CI01000051_00638200_00720543
biological_process	GO:0006811 ion transport	4 out of 48 genes, 8.3%	972 out of 17616 genes, 5.5%	1	CI01000082_00006949_00016121,CI01000069_03612923_03614657,CI01000004_04594923_04600816,CI01000005_06623484_06646729
molecular_function	GO:0016788 hydrolase activity, acting on ester bonds	2 out of 48 genes, 4.2%	648 out of 17616 genes, 3.7%	1	CI01000006_10096004_10116009,CI01000001_08365139_08380569
biological_process	GO:0061024 membrane organization	2 out of 48 genes, 4.2%	394 out of 17616 genes, 2.2%	1	CI01026035_00000409_00000853,CI01000020_03370073_03375747
biological_process	GO:0006928 movement of cell or subcellular component	3 out of 48 genes, 6.2%	816 out of 17616 genes, 4.6%	1	CI01000051_00638200_00720543,CI01026035_00000409_00000853,CI01000029_05104260_05107686
biological_process	GO:0048584 positive regulation of response to stimulus	5 out of 48 genes, 10.4%	577 out of 17616 genes, 3.3%	1	CI01000039_04048342_04049635,CI01000001_00500347_00500698,CI01000041_00436899_00449463,CI01000029_05104260_05107686,CI01000020_03370073_03375747
biological_process	GO:0031328 positive regulation of cellular biosynthetic process	2 out of 48 genes, 4.2%	523 out of 17616 genes, 3.0%	1	CI01026035_00000409_00000853,CI01000015_07985112_08038559
biological_process	GO:0051179 localization	9 out of 48 genes, 18.8%	3137 out of 17616 genes, 17.8%	1	CI01000004_04594923_04600816,CI01000051_00638200_00720543,CI01000020_03370073_03375747,CI01000082_00006949_00016121,CI01000069_03612923_03614657,CI01000005_06623484_06646729,CI01026035_00000409_00000853,CI01000082_00139607_00140545,CI01000029_05104260_05107686
biological_process	GO:0050793 regulation of developmental process	3 out of 48 genes, 6.2%	898 out of 17616 genes, 5.1%	1	CI01000330_01209985_01218019,CI01000029_05104260_05107686,CI01000027_08483034_08503082
cellular_component	GO:0044444 cytoplasmic part	5 out of 48 genes, 10.4%	3249 out of 17616 genes, 18.4%	1	CI01000001_00500347_00500698,CI01000096_00355184_00384451,CI01000115_01979913_01986183,CI01026035_00000409_00000853,CI01000321_01540466_01544669
biological_process	GO:1901564 organonitrogen compound metabolic process	2 out of 48 genes, 4.2%	1143 out of 17616 genes, 6.5%	1	CI01000096_00355184_00384451,CI01000069_00197131_00227540
molecular_function	GO:0016791 phosphatase activity	2 out of 48 genes, 4.2%	282 out of 17616 genes, 1.6%	1	CI01000006_10096004_10116009,CI01000001_08365139_08380569
cellular_component	GO:0032991 macromolecular complex	2 out of 48 genes, 4.2%	2971 out of 17616 genes, 16.9%	1	CI01026035_00000409_00000853,CI01000015_07985112_08038559
biological_process	GO:0051241 negative regulation of multicellular organismal process	2 out of 48 genes, 4.2%	263 out of 17616 genes, 1.5%	1	CI01000330_01209985_01218019,CI01000029_05104260_05107686
biological_process	GO:0022008 neurogenesis	3 out of 48 genes, 6.2%	1069 out of 17616 genes, 6.1%	1	CI01026035_00000409_00000853,CI01000058_03136045_03137264,CI01000029_05104260_05107686
cellular_component	GO:0005887 integral component of plasma membrane	2 out of 48 genes, 4.2%	913 out of 17616 genes, 5.2%	1	CI01000005_06623484_06646729,CI01000020_03370073_03375747
cellular_component	GO:0005623 cell	21 out of 48 genes, 43.8%	9831 out of 17616 genes, 55.8%	1	CI01000321_02550520_02559309,CI01000098_02167217_02267829,CI01000027_08483034_08503082,CI01000015_07985112_08038559,CI01000319_04759154_04760920,CI01000069_03612923_03614657,CI01000115_01979913_01986183,CI01000013_06301721_06305684,CI01000001_08365139_08380569,CI01000096_00355184_00384451,CI01000140_00043760_00065477,CI01000051_00638200_00720543,CI01000321_01540466_01544669,CI01000020_03370073_03…
biological_process	GO:0051234 establishment of localization	7 out of 48 genes, 14.6%	2571 out of 17616 genes, 14.6%	1	CI01000082_00006949_00016121,CI01000069_03612923_03614657,CI01000004_04594923_04600816,CI01026035_00000409_00000853,CI01000005_06623484_06646729,CI01000082_00139607_00140545,CI01000020_03370073_03375747
molecular_function	GO:0097159 organic cyclic compound binding	11 out of 48 genes, 22.9%	4753 out of 17616 genes, 27.0%	1	CI01000034_04282490_04284734,CI01000140_00043760_00065477,CI01000051_00638200_00720543,CI01000321_01540466_01544669,CI01000015_07985112_08038559,CI01000340_19267148_19271146,CI01000330_01209985_01218019,CI01000037_03800223_03800920,CI01000115_01979913_01986183,CI01000005_06623484_06646729,CI01180000_05770782_05772080
cellular_component	GO:0005925 focal adhesion	2 out of 48 genes, 4.2%	108 out of 17616 genes, 0.6%	1	CI01000339_04742986_04767624,CI01026035_00000409_00000853
biological_process	GO:0010646 regulation of cell communication	5 out of 48 genes, 10.4%	1157 out of 17616 genes, 6.6%	1	CI01000001_00500347_00500698,CI01000041_00436899_00449463,CI01000037_03800223_03800920,CI01000029_05104260_05107686,CI01000020_03370073_03375747
biological_process	GO:0007154 cell communication	6 out of 48 genes, 12.5%	3117 out of 17616 genes, 17.7%	1	CI01000039_04048342_04049635,CI01000041_00436899_00449463,CI01000037_03800223_03800920,CI01000051_00638200_00720543,CI01000029_05104260_05107686,CI01000306_11156216_11159574
molecular_function	GO:0032550 purine ribonucleoside binding	5 out of 48 genes, 10.4%	1852 out of 17616 genes, 10.5%	1	CI01000340_19267148_19271146,CI01000034_04282490_04284734,CI01000037_03800223_03800920,CI01000051_00638200_00720543,CI01000005_06623484_06646729
biological_process	GO:0060322 head development	2 out of 48 genes, 4.2%	543 out of 17616 genes, 3.1%	1	CI01000096_00355184_00384451,CI01000029_05104260_05107686
biological_process	GO:0045596 negative regulation of cell differentiation	2 out of 48 genes, 4.2%	178 out of 17616 genes, 1.0%	1	CI01000330_01209985_01218019,CI01000029_05104260_05107686
biological_process	GO:0070887 cellular response to chemical stimulus	6 out of 48 genes, 12.5%	725 out of 17616 genes, 4.1%	1	CI01000039_04048342_04049635,CI01000339_04742986_04767624,CI01000140_00043760_00065477,CI01026035_00000409_00000853,CI01000029_05104260_05107686,CI01000015_07985112_08038559
molecular_function	GO:0035639 purine ribonucleoside triphosphate binding	5 out of 48 genes, 10.4%	1849 out of 17616 genes, 10.5%	1	CI01000340_19267148_19271146,CI01000034_04282490_04284734,CI01000037_03800223_03800920,CI01000051_00638200_00720543,CI01000005_06623484_06646729
biological_process	GO:0032502 developmental process	9 out of 48 genes, 18.8%	4033 out of 17616 genes, 22.9%	1	CI01000006_10096004_10116009,CI01000001_08365139_08380569,CI01000339_04742986_04767624,CI01000096_00355184_00384451,CI01000069_00197131_00227540,CI01000321_02550520_02559309,CI01000058_03136045_03137264,CI01026035_00000409_00000853,CI01000029_05104260_05107686
cellular_component	GO:0031226 intrinsic component of plasma membrane	2 out of 48 genes, 4.2%	941 out of 17616 genes, 5.3%	1	CI01000005_06623484_06646729,CI01000020_03370073_03375747
cellular_component	GO:0099513 polymeric cytoskeletal fiber	2 out of 48 genes, 4.2%	261 out of 17616 genes, 1.5%	1	CI01000319_04759154_04760920,CI01000027_08483034_08503082
biological_process	GO:0035295 tube development	2 out of 48 genes, 4.2%	501 out of 17616 genes, 2.8%	1	CI01026035_00000409_00000853,CI01000029_05104260_05107686
biological_process	GO:0060429 epithelium development	3 out of 48 genes, 6.2%	922 out of 17616 genes, 5.2%	1	CI01000006_10096004_10116009,CI01026035_00000409_00000853,CI01000029_05104260_05107686
biological_process	GO:0010468 regulation of gene expression	5 out of 48 genes, 10.4%	2052 out of 17616 genes, 11.6%	1	CI01000330_01209985_01218019,CI01000140_00043760_00065477,CI01026035_00000409_00000853,CI01000029_05104260_05107686,CI01000015_07985112_08038559
biological_process	GO:0009101 glycoprotein biosynthetic process	2 out of 48 genes, 4.2%	223 out of 17616 genes, 1.3%	1	CI01000096_00355184_00384451,CI01000069_00197131_00227540
biological_process	GO:0009888 tissue development	5 out of 48 genes, 10.4%	1491 out of 17616 genes, 8.5%	1	CI01000006_10096004_10116009,CI01000096_00355184_00384451,CI01000321_02550520_02559309,CI01026035_00000409_00000853,CI01000029_05104260_05107686
biological_process	GO:0050801 ion homeostasis	4 out of 48 genes, 8.3%	245 out of 17616 genes, 1.4%	1	CI01000340_19267148_19271146,CI01000082_00006949_00016121,CI01000069_03612923_03614657,CI01000004_04594923_04600816
biological_process	GO:0048522 positive regulation of cellular process	7 out of 48 genes, 14.6%	1579 out of 17616 genes, 9.0%	1	CI01000039_04048342_04049635,CI01000001_00500347_00500698,CI01000041_00436899_00449463,CI01026035_00000409_00000853,CI01000029_05104260_05107686,CI01000020_03370073_03375747,CI01000015_07985112_08038559
biological_process	GO:0019725 cellular homeostasis	2 out of 48 genes, 4.2%	300 out of 17616 genes, 1.7%	1	CI01000082_00006949_00016121,CI01000069_03612923_03614657
molecular_function	GO:0000166 nucleotide binding	7 out of 48 genes, 14.6%	2404 out of 17616 genes, 13.6%	1	CI01000340_19267148_19271146,CI01000034_04282490_04284734,CI01000115_01979913_01986183,CI01000037_03800223_03800920,CI01000051_00638200_00720543,CI01000005_06623484_06646729,CI01000321_01540466_01544669
molecular_function	GO:0016491 oxidoreductase activity	4 out of 48 genes, 8.3%	746 out of 17616 genes, 4.2%	1	CI01000030_05840894_05884329,CI01000115_01979913_01986183,CI01000306_08868661_08869685,CI01000321_01540466_01544669
cellular_component	GO:0043231 intracellular membrane-bounded organelle	8 out of 48 genes, 16.7%	5262 out of 17616 genes, 29.9%	1	CI01000001_00500347_00500698,CI01000096_00355184_00384451,CI01000115_01979913_01986183,CI01000140_00043760_00065477,CI01026035_00000409_00000853,CI01000321_01540466_01544669,CI01000082_01885169_01923048,CI01000015_07985112_08038559
biological_process	GO:0050789 regulation of biological process	15 out of 48 genes, 31.2%	6613 out of 17616 genes, 37.5%	1	CI01000039_04048342_04049635,CI01000006_10096004_10116009,CI01000339_04742986_04767624,CI01000140_00043760_00065477,CI01000051_00638200_00720543,CI01000020_03370073_03375747,CI01000027_08483034_08503082,CI01000015_07985112_08038559,CI01000306_11156216_11159574,CI01000001_00500347_00500698,CI01000330_01209985_01218019,CI01000037_03800223_03800920,CI01000041_00436899_00449463,CI01026035_00000409_00…
biological_process	GO:0042221 response to chemical	9 out of 48 genes, 18.8%	1344 out of 17616 genes, 7.6%	1	CI01000340_19267148_19271146,CI01000039_04048342_04049635,CI01000339_04742986_04767624,CI01000140_00043760_00065477,CI01026035_00000409_00000853,CI01000306_08868661_08869685,CI01000029_05104260_05107686,CI01000015_07985112_08038559,CI01000039_04058417_04059141
biological_process	GO:0032268 regulation of cellular protein metabolic process	3 out of 48 genes, 6.2%	868 out of 17616 genes, 4.9%	1	CI01000006_10096004_10116009,CI01000041_00436899_00449463,CI01000029_05104260_05107686
molecular_function	GO:0042578 phosphoric ester hydrolase activity	2 out of 48 genes, 4.2%	388 out of 17616 genes, 2.2%	1	CI01000006_10096004_10116009,CI01000001_08365139_08380569
biological_process	GO:0019222 regulation of metabolic process	8 out of 48 genes, 16.7%	3099 out of 17616 genes, 17.6%	1	CI01000006_10096004_10116009,CI01000330_01209985_01218019,CI01000041_00436899_00449463,CI01000037_03800223_03800920,CI01000140_00043760_00065477,CI01026035_00000409_00000853,CI01000029_05104260_05107686,CI01000015_07985112_08038559
molecular_function	GO:0032561 guanyl ribonucleotide binding	3 out of 48 genes, 6.2%	484 out of 17616 genes, 2.7%	1	CI01000340_19267148_19271146,CI01000034_04282490_04284734,CI01000037_03800223_03800920
biological_process	GO:0019220 regulation of phosphate metabolic process	3 out of 48 genes, 6.2%	520 out of 17616 genes, 3.0%	1	CI01000006_10096004_10116009,CI01000041_00436899_00449463,CI01000029_05104260_05107686
biological_process	GO:0040011 locomotion	4 out of 48 genes, 8.3%	735 out of 17616 genes, 4.2%	1	CI01000051_00638200_00720543,CI01026035_00000409_00000853,CI01000029_05104260_05107686,CI01000039_04058417_04059141
biological_process	GO:0048856 anatomical structure development	9 out of 48 genes, 18.8%	3923 out of 17616 genes, 22.3%	1	CI01000006_10096004_10116009,CI01000001_08365139_08380569,CI01000339_04742986_04767624,CI01000096_00355184_00384451,CI01000069_00197131_00227540,CI01000321_02550520_02559309,CI01000058_03136045_03137264,CI01026035_00000409_00000853,CI01000029_05104260_05107686
biological_process	GO:0001501 skeletal system development	2 out of 48 genes, 4.2%	306 out of 17616 genes, 1.7%	1	CI01000001_08365139_08380569,CI01000069_00197131_00227540
biological_process	GO:2000026 regulation of multicellular organismal development	2 out of 48 genes, 4.2%	713 out of 17616 genes, 4.0%	1	CI01000330_01209985_01218019,CI01000029_05104260_05107686
biological_process	GO:0045859 regulation of protein kinase activity	2 out of 48 genes, 4.2%	188 out of 17616 genes, 1.1%	1	CI01000006_10096004_10116009,CI01000041_00436899_00449463
biological_process	GO:0071466 cellular response to xenobiotic stimulus	2 out of 48 genes, 4.2%	49 out of 17616 genes, 0.3%	1	CI01000140_00043760_00065477,CI01000015_07985112_08038559
molecular_function	GO:1901265 nucleoside phosphate binding	7 out of 48 genes, 14.6%	2404 out of 17616 genes, 13.6%	1	CI01000340_19267148_19271146,CI01000034_04282490_04284734,CI01000115_01979913_01986183,CI01000037_03800223_03800920,CI01000051_00638200_00720543,CI01000005_06623484_06646729,CI01000321_01540466_01544669
biological_process	GO:0002252 immune effector process	2 out of 48 genes, 4.2%	125 out of 17616 genes, 0.7%	1	CI01000006_06146799_06148260,CI01180000_05770782_05772080
biological_process	GO:0048568 embryonic organ development	3 out of 48 genes, 6.2%	609 out of 17616 genes, 3.5%	1	CI01000001_08365139_08380569,CI01000069_00197131_00227540,CI01000029_05104260_05107686
biological_process	GO:0030003 cellular cation homeostasis	2 out of 48 genes, 4.2%	193 out of 17616 genes, 1.1%	1	CI01000082_00006949_00016121,CI01000069_03612923_03614657
biological_process	GO:0019219 regulation of nucleobase-containing compound metabolic process	5 out of 48 genes, 10.4%	1920 out of 17616 genes, 10.9%	1	CI01000330_01209985_01218019,CI01000140_00043760_00065477,CI01026035_00000409_00000853,CI01000029_05104260_05107686,CI01000015_07985112_08038559
molecular_function	GO:0016787 hydrolase activity	6 out of 48 genes, 12.5%	2416 out of 17616 genes, 13.7%	1	CI01000006_10096004_10116009,CI01000001_08365139_08380569,CI01000146_01073746_01089010,CI01000005_06623484_06646729,CI01000352_00969428_00970236,CI01000082_01885169_01923048
molecular_function	GO:0005515 protein binding	11 out of 48 genes, 22.9%	3418 out of 17616 genes, 19.4%	1	CI01000039_04048342_04049635,CI01000339_04742986_04767624,CI01000096_00355184_00384451,CI01000321_02550520_02559309,CI01000051_00638200_00720543,CI01000082_01885169_01923048,CI01000020_03370073_03375747,CI01000015_07985112_08038559,CI01000344_00982486_01019957,CI01026035_00000409_00000853,CI01000029_05104260_05107686
biological_process	GO:0043207 response to external biotic stimulus	4 out of 48 genes, 8.3%	291 out of 17616 genes, 1.7%	1	CI01000039_04048342_04049635,CI01000006_06146799_06148260,CI01000115_01979913_01986183,CI01180000_05770782_05772080
biological_process	GO:0050896 response to stimulus	16 out of 48 genes, 33.3%	4451 out of 17616 genes, 25.3%	1	CI01000039_04048342_04049635,CI01000339_04742986_04767624,CI01000140_00043760_00065477,CI01000051_00638200_00720543,CI01000015_07985112_08038559,CI01000306_11156216_11159574,CI01000340_19267148_19271146,CI01000006_06146799_06148260,CI01000037_03800223_03800920,CI01000041_00436899_00449463,CI01000115_01979913_01986183,CI01026035_00000409_00000853,CI01000306_08868661_08869685,CI01180000_05770782_05…
biological_process	GO:0048468 cell development	2 out of 48 genes, 4.2%	1194 out of 17616 genes, 6.8%	1	CI01000058_03136045_03137264,CI01000029_05104260_05107686
biological_process	GO:0055082 cellular chemical homeostasis	2 out of 48 genes, 4.2%	231 out of 17616 genes, 1.3%	1	CI01000082_00006949_00016121,CI01000069_03612923_03614657
cellular_component	GO:0044464 cell part	19 out of 48 genes, 39.6%	9791 out of 17616 genes, 55.6%	1	CI01000321_02550520_02559309,CI01000098_02167217_02267829,CI01000027_08483034_08503082,CI01000015_07985112_08038559,CI01000319_04759154_04760920,CI01000115_01979913_01986183,CI01000001_08365139_08380569,CI01000096_00355184_00384451,CI01000140_00043760_00065477,CI01000051_00638200_00720543,CI01000321_01540466_01544669,CI01000020_03370073_03375747,CI01000082_01885169_01923048,CI01000006_06146799_06…
cellular_component	GO:0044425 membrane part	14 out of 48 genes, 29.2%	5655 out of 17616 genes, 32.1%	1	CI01000034_04282490_04284734,CI01000006_10096004_10116009,CI01000096_00355184_00384451,CI01000321_02550520_02559309,CI01000098_02167217_02267829,CI01000020_03370073_03375747,CI01000306_11156216_11159574,CI01000001_00500347_00500698,CI01000082_00006949_00016121,CI01000344_00982486_01019957,CI01000115_01979913_01986183,CI01000005_06623484_06646729,CI01026035_00000409_00000853,CI01000012_04488201_04…
biological_process	GO:0006812 cation transport	2 out of 48 genes, 4.2%	610 out of 17616 genes, 3.5%	1	CI01000082_00006949_00016121,CI01000069_03612923_03614657
molecular_function	GO:0043169 cation binding	8 out of 48 genes, 16.7%	2900 out of 17616 genes, 16.5%	1	CI01000069_03612923_03614657,CI01000004_04594923_04600816,CI01000096_00355184_00384451,CI01000030_05840894_05884329,CI01000041_00436899_00449463,CI01000098_02167217_02267829,CI01000051_00638200_00720543,CI01026035_00000409_00000853
molecular_function	GO:0005525 GTP binding	3 out of 48 genes, 6.2%	469 out of 17616 genes, 2.7%	1	CI01000340_19267148_19271146,CI01000034_04282490_04284734,CI01000037_03800223_03800920
biological_process	GO:0009987 cellular process	23 out of 48 genes, 47.9%	10381 out of 17616 genes, 58.9%	1	CI01000339_04742986_04767624,CI01000069_00197131_00227540,CI01000015_07985112_08038559,CI01000069_03612923_03614657,CI01000037_03800223_03800920,CI01000146_01073746_01089010,CI01000039_04048342_04049635,CI01000001_08365139_08380569,CI01000006_10096004_10116009,CI01000096_00355184_00384451,CI01000140_00043760_00065477,CI01000051_00638200_00720543,CI01000020_03370073_03375747,CI01000082_01885169_01…
biological_process	GO:0006022 aminoglycan metabolic process	2 out of 48 genes, 4.2%	56 out of 17616 genes, 0.3%	1	CI01000096_00355184_00384451,CI01000069_00197131_00227540
cellular_component	GO:0043229 intracellular organelle	12 out of 48 genes, 25.0%	6107 out of 17616 genes, 34.7%	1	CI01000096_00355184_00384451,CI01000321_02550520_02559309,CI01000140_00043760_00065477,CI01000051_00638200_00720543,CI01000321_01540466_01544669,CI01000082_01885169_01923048,CI01000027_08483034_08503082,CI01000015_07985112_08038559,CI01000001_00500347_00500698,CI01000319_04759154_04760920,CI01000115_01979913_01986183,CI01026035_00000409_00000853
molecular_function	GO:0043167 ion binding	15 out of 48 genes, 31.2%	4883 out of 17616 genes, 27.7%	1	CI01000034_04282490_04284734,CI01000004_04594923_04600816,CI01000096_00355184_00384451,CI01000030_05840894_05884329,CI01000098_02167217_02267829,CI01000051_00638200_00720543,CI01000321_01540466_01544669,CI01000340_19267148_19271146,CI01000069_03612923_03614657,CI01000037_03800223_03800920,CI01000041_00436899_00449463,CI01000115_01979913_01986183,CI01000005_06623484_06646729,CI01000058_03136045_03…
cellular_component	GO:0012505 endomembrane system	2 out of 48 genes, 4.2%	1536 out of 17616 genes, 8.7%	1	CI01000096_00355184_00384451,CI01026035_00000409_00000853
biological_process	GO:0006807 nitrogen compound metabolic process	2 out of 48 genes, 4.2%	2239 out of 17616 genes, 12.7%	1	CI01000096_00355184_00384451,CI01000069_00197131_00227540
biological_process	GO:0031401 positive regulation of protein modification process	2 out of 48 genes, 4.2%	303 out of 17616 genes, 1.7%	1	CI01000041_00436899_00449463,CI01000029_05104260_05107686
biological_process	GO:0006357 regulation of transcription from RNA polymerase II promoter	3 out of 48 genes, 6.2%	748 out of 17616 genes, 4.2%	1	CI01000140_00043760_00065477,CI01000029_05104260_05107686,CI01000015_07985112_08038559
biological_process	GO:0010556 regulation of macromolecule biosynthetic process	5 out of 48 genes, 10.4%	1958 out of 17616 genes, 11.1%	1	CI01000330_01209985_01218019,CI01000140_00043760_00065477,CI01026035_00000409_00000853,CI01000029_05104260_05107686,CI01000015_07985112_08038559
cellular_component	GO:0015629 actin cytoskeleton	2 out of 48 genes, 4.2%	292 out of 17616 genes, 1.7%	1	CI01000051_00638200_00720543,CI01026035_00000409_00000853
biological_process	GO:0016311 dephosphorylation	3 out of 48 genes, 6.2%	236 out of 17616 genes, 1.3%	1	CI01000006_10096004_10116009,CI01000001_08365139_08380569,CI01000146_01073746_01089010
biological_process	GO:0048518 positive regulation of biological process	7 out of 48 genes, 14.6%	1952 out of 17616 genes, 11.1%	1	CI01000039_04048342_04049635,CI01000001_00500347_00500698,CI01000041_00436899_00449463,CI01026035_00000409_00000853,CI01000029_05104260_05107686,CI01000020_03370073_03375747,CI01000015_07985112_08038559
biological_process	GO:0051252 regulation of RNA metabolic process	5 out of 48 genes, 10.4%	1807 out of 17616 genes, 10.3%	1	CI01000330_01209985_01218019,CI01000140_00043760_00065477,CI01026035_00000409_00000853,CI01000029_05104260_05107686,CI01000015_07985112_08038559
biological_process	GO:0051641 cellular localization	2 out of 48 genes, 4.2%	984 out of 17616 genes, 5.6%	1	CI01026035_00000409_00000853,CI01000020_03370073_03375747
cellular_component	GO:0005634 nucleus	3 out of 48 genes, 6.2%	3241 out of 17616 genes, 18.4%	1	CI01000140_00043760_00065477,CI01000082_01885169_01923048,CI01000015_07985112_08038559
cellular_component	GO:0044459 plasma membrane part	3 out of 48 genes, 6.2%	1425 out of 17616 genes, 8.1%	1	CI01026035_00000409_00000853,CI01000005_06623484_06646729,CI01000020_03370073_03375747
biological_process	GO:0070727 cellular macromolecule localization	2 out of 48 genes, 4.2%	575 out of 17616 genes, 3.3%	1	CI01026035_00000409_00000853,CI01000020_03370073_03375747
biological_process	GO:0051246 regulation of protein metabolic process	3 out of 48 genes, 6.2%	940 out of 17616 genes, 5.3%	1	CI01000006_10096004_10116009,CI01000041_00436899_00449463,CI01000029_05104260_05107686
biological_process	GO:0044767 single-organism developmental process	9 out of 48 genes, 18.8%	3997 out of 17616 genes, 22.7%	1	CI01000006_10096004_10116009,CI01000001_08365139_08380569,CI01000339_04742986_04767624,CI01000096_00355184_00384451,CI01000069_00197131_00227540,CI01000321_02550520_02559309,CI01000058_03136045_03137264,CI01026035_00000409_00000853,CI01000029_05104260_05107686
cellular_component	GO:0005578 proteinaceous extracellular matrix	2 out of 48 genes, 4.2%	182 out of 17616 genes, 1.0%	1	CI01000339_04742986_04767624,CI01000058_03136045_03137264
biological_process	GO:0006875 cellular metal ion homeostasis	2 out of 48 genes, 4.2%	147 out of 17616 genes, 0.8%	1	CI01000082_00006949_00016121,CI01000069_03612923_03614657
biological_process	GO:0045935 positive regulation of nucleobase-containing compound metabolic process	2 out of 48 genes, 4.2%	496 out of 17616 genes, 2.8%	1	CI01026035_00000409_00000853,CI01000015_07985112_08038559
biological_process	GO:0009967 positive regulation of signal transduction	4 out of 48 genes, 8.3%	390 out of 17616 genes, 2.2%	1	CI01000001_00500347_00500698,CI01000041_00436899_00449463,CI01000029_05104260_05107686,CI01000020_03370073_03375747
molecular_function	GO:0016772 transferase activity, transferring phosphorus-containing groups	2 out of 48 genes, 4.2%	1096 out of 17616 genes, 6.2%	1	CI01000340_19267148_19271146,CI01000051_00638200_00720543
molecular_function	GO:0036094 small molecule binding	8 out of 48 genes, 16.7%	2558 out of 17616 genes, 14.5%	1	CI01000340_19267148_19271146,CI01000034_04282490_04284734,CI01000030_05840894_05884329,CI01000115_01979913_01986183,CI01000037_03800223_03800920,CI01000051_00638200_00720543,CI01000005_06623484_06646729,CI01000321_01540466_01544669
biological_process	GO:0065007 biological regulation	21 out of 48 genes, 43.8%	7097 out of 17616 genes, 40.3%	1	CI01000339_04742986_04767624,CI01000027_08483034_08503082,CI01000015_07985112_08038559,CI01000330_01209985_01218019,CI01000069_03612923_03614657,CI01000082_04166987_04239812,CI01000037_03800223_03800920,CI01000039_04048342_04049635,CI01000004_04594923_04600816,CI01000006_10096004_10116009,CI01000140_00043760_00065477,CI01000047_05927095_05951348,CI01000051_00638200_00720543,CI01000020_03370073_03…

## Sheet: GO_enrichment-8h_vs_24h
Catergory	GO_Term	Cluster frequency	Genome frequency of use	Corrected P-value	Genes annotated to the term
cellular_component	GO:0005773 vacuole	16 out of 389 genes, 4.1%	190 out of 17616 genes, 1.1%	0.00083	CI01000302_00141480_00150149,CI01000116_00472107_00480868,CI01000082_04018472_04019339,CI01000069_00966300_00979227,CI01000300_05338723_05344483,CI01000054_06956328_06957402,CI01000027_01078554_01079951,CI01000082_04027327_04033232,CI01000054_10172867_10177625,CI01000300_01527830_01531871,CI01000116_00496124_00508681,CI01000339_04441515_04447089,CI01000027_07954714_07957187,CI01000039_03190180_03…
molecular_function	GO:0005506 iron ion binding	13 out of 389 genes, 3.3%	160 out of 17616 genes, 0.9%	0.01657	CI01000339_06743958_06745822,CI01000030_05840894_05884329,CI01000046_03556534_03559710,CI01154971_00000219_00002467,CI01000339_04452471_04455536,CI01000193_00428290_00437936,CI01000046_03544999_03551574,CI01000026_01587300_01603806,CI01000013_05885911_05904644,CI01059801_00002457_00002647,CI01025188_00000170_00001069,CI01000014_00960029_00966472,CI01000063_00811088_00811849
biological_process	GO:0016053 organic acid biosynthetic process	12 out of 389 genes, 3.1%	137 out of 17616 genes, 0.8%	0.05709	CI01000059_10285427_10291570,CI01154971_00000219_00002467,CI01000325_09641427_09644339,CI01000029_05410136_05418911,CI01000090_00424344_00430306,CI01000340_13489016_13506783,CI01025188_00000170_00001069,CI01000014_00960029_00966472,CI01000006_01531182_01543508,CI01000009_15726357_15736168,CI01000063_00811088_00811849,CI01000037_03989733_04001865
biological_process	GO:0046394 carboxylic acid biosynthetic process	12 out of 389 genes, 3.1%	137 out of 17616 genes, 0.8%	0.05709	CI01000059_10285427_10291570,CI01154971_00000219_00002467,CI01000325_09641427_09644339,CI01000029_05410136_05418911,CI01000090_00424344_00430306,CI01000340_13489016_13506783,CI01025188_00000170_00001069,CI01000014_00960029_00966472,CI01000006_01531182_01543508,CI01000009_15726357_15736168,CI01000063_00811088_00811849,CI01000037_03989733_04001865
molecular_function	GO:0016705 oxidoreductase activity, acting on paired donors, with incorporation or reduction of molecular oxygen	13 out of 389 genes, 3.3%	186 out of 17616 genes, 1.1%	0.07535	CI01000005_06302958_06303282,CI01000030_05840894_05884329,CI01000046_03556534_03559710,CI01154971_00000219_00002467,CI01000339_04452471_04455536,CI01000325_09641427_09644339,CI01000193_00428290_00437936,CI01000046_03544999_03551574,CI01000026_01587300_01603806,CI01000090_00424344_00430306,CI01000013_05885911_05904644,CI01059801_00002457_00002647,CI01000063_00811088_00811849
cellular_component	GO:0005764 lysosome	10 out of 389 genes, 2.6%	138 out of 17616 genes, 0.8%	0.1605	CI01000069_00966300_00979227,CI01000300_05338723_05344483,CI01000054_06956328_06957402,CI01000027_01078554_01079951,CI01000054_10172867_10177625,CI01000300_01527830_01531871,CI01000339_04441515_04447089,CI01000027_07954714_07957187,CI01000039_03190180_03192097,CI01000019_05044759_05045945
biological_process	GO:0009408 response to heat	5 out of 389 genes, 1.3%	24 out of 17616 genes, 0.1%	0.16644	CI01000030_06351767_06357107,CI01000029_08722756_08730839,CI01012525_00000065_00000439,CI01000034_05215965_05216339,CI01000330_03651998_03657102
cellular_component	GO:0000323 lytic vacuole	10 out of 389 genes, 2.6%	140 out of 17616 genes, 0.8%	0.17917	CI01000069_00966300_00979227,CI01000300_05338723_05344483,CI01000054_06956328_06957402,CI01000027_01078554_01079951,CI01000054_10172867_10177625,CI01000300_01527830_01531871,CI01000339_04441515_04447089,CI01000027_07954714_07957187,CI01000039_03190180_03192097,CI01000019_05044759_05045945
cellular_component	GO:0005774 vacuolar membrane	8 out of 389 genes, 2.1%	96 out of 17616 genes, 0.5%	0.20823	CI01000116_00496124_00508681,CI01000339_04441515_04447089,CI01000069_00966300_00979227,CI01000054_06956328_06957402,CI01000027_01078554_01079951,CI01000300_01527830_01531871,CI01000055_05047161_05054848,CI01000019_05044759_05045945
molecular_function	GO:1990782 protein tyrosine kinase binding	3 out of 389 genes, 0.8%	9 out of 17616 genes, 0.1%	0.23656	CI01000015_07821506_07834213,CI01000097_00115317_00182129,CI01000340_15485064_15523920
cellular_component	GO:0044437 vacuolar part	8 out of 389 genes, 2.1%	99 out of 17616 genes, 0.6%	0.25395	CI01000116_00496124_00508681,CI01000339_04441515_04447089,CI01000069_00966300_00979227,CI01000054_06956328_06957402,CI01000027_01078554_01079951,CI01000300_01527830_01531871,CI01000055_05047161_05054848,CI01000019_05044759_05045945
cellular_component	GO:0005776 autophagosome	4 out of 389 genes, 1.0%	24 out of 17616 genes, 0.1%	0.28397	CI01000116_00472107_00480868,CI01000082_04018472_04019339,CI01000082_04027327_04033232,CI01000019_05044759_05045945
biological_process	GO:0006914 autophagy	9 out of 389 genes, 2.3%	98 out of 17616 genes, 0.6%	0.3431	CI01000082_04018472_04019339,CI01000046_06960830_06969358,CI01000082_04027327_04033232,CI01000205_00526387_00529708,CI01000027_05789308_05795504,CI01000047_07010651_07017023,CI01000053_00808245_00813766,CI01000340_19456344_19458688,CI01000019_05044759_05045945
biological_process	GO:0034497 protein localization to pre-autophagosomal structure	3 out of 389 genes, 0.8%	7 out of 17616 genes, 0.0%	0.37878	CI01000082_04018472_04019339,CI01000046_06960830_06969358,CI01000082_04027327_04033232
molecular_function	GO:0005201 extracellular matrix structural constituent	5 out of 389 genes, 1.3%	38 out of 17616 genes, 0.2%	0.41031	CI01000215_00114631_00129752,CI01000057_04794580_04834143,CI01000008_02003944_02085183,CI01000058_03136045_03137264,CI01000027_07850115_07861432
molecular_function	GO:0001565 phorbol ester receptor activity	2 out of 389 genes, 0.5%	3 out of 17616 genes, 0.0%	0.4184	CI01000350_02415191_02431871,CI01000350_02455868_02456244
biological_process	GO:0021622 oculomotor nerve morphogenesis	2 out of 389 genes, 0.5%	2 out of 17616 genes, 0.0%	0.52628	CI01000350_02415191_02431871,CI01000350_02455868_02456244
biological_process	GO:0021557 oculomotor nerve development	2 out of 389 genes, 0.5%	2 out of 17616 genes, 0.0%	0.52628	CI01000350_02415191_02431871,CI01000350_02455868_02456244
biological_process	GO:0021623 oculomotor nerve formation	2 out of 389 genes, 0.5%	2 out of 17616 genes, 0.0%	0.52628	CI01000350_02415191_02431871,CI01000350_02455868_02456244
biological_process	GO:0009266 response to temperature stimulus	6 out of 389 genes, 1.5%	47 out of 17616 genes, 0.3%	0.60302	CI01000345_00736993_00752689,CI01000030_06351767_06357107,CI01000029_08722756_08730839,CI01012525_00000065_00000439,CI01000034_05215965_05216339,CI01000330_03651998_03657102
biological_process	GO:0008652 cellular amino acid biosynthetic process	7 out of 389 genes, 1.8%	66 out of 17616 genes, 0.4%	0.66655	CI01000340_13489016_13506783,CI01000059_10285427_10291570,CI01025188_00000170_00001069,CI01000006_01531182_01543508,CI01000009_15726357_15736168,CI01000037_03989733_04001865,CI01000029_05410136_05418911
cellular_component	GO:0005737 cytoplasm	132 out of 389 genes, 33.9%	4897 out of 17616 genes, 27.8%	0.69205	CI01000059_07418303_07423995,CI01000054_06956328_06957402,CI01000009_04976520_04987680,CI01000075_00001171_00013300,CI01000324_01693952_01694542,CI01000030_05784109_05788689,CI01000314_01034963_01048224,CI01000110_00929399_00931607,CI01000024_03049920_03059085,CI01000350_02415191_02431871,CI01000303_00178517_00188140,CI01000158_00749321_00751813,CI01000000_12593396_12609807,CI01000050_05728696_05…
cellular_component	GO:0000407 pre-autophagosomal structure	3 out of 389 genes, 0.8%	16 out of 17616 genes, 0.1%	0.78269	CI01000082_04018472_04019339,CI01000046_06960830_06969358,CI01000082_04027327_04033232
molecular_function	GO:0008553 hydrogen-exporting ATPase activity, phosphorylative mechanism	2 out of 389 genes, 0.5%	4 out of 17616 genes, 0.0%	0.82457	CI01000066_01829752_01832316,CI01000054_06956328_06957402
molecular_function	GO:0033743 peptide-methionine (R)-S-oxide reductase activity	2 out of 389 genes, 0.5%	4 out of 17616 genes, 0.0%	0.82457	CI01000063_01533946_01534527,CI01000034_04988799_04990480
molecular_function	GO:0016717 oxidoreductase activity, acting on paired donors, with oxidation of a pair of donors resulting in the reduction of molecular oxygen to two molecules of water	2 out of 389 genes, 0.5%	4 out of 17616 genes, 0.0%	0.82457	CI01000090_00424344_00430306,CI01154971_00000219_00002467
biological_process	GO:0019432 triglyceride biosynthetic process	3 out of 389 genes, 0.8%	9 out of 17616 genes, 0.1%	0.87959	CI01000029_05577218_05577697,CI01000027_08713799_08734144,CI01000029_05578983_05588654
cellular_component	GO:0098588 bounding membrane of organelle	32 out of 389 genes, 8.2%	902 out of 17616 genes, 5.1%	0.92777	CI01000069_00966300_00979227,CI01000054_06956328_06957402,CI01000029_05577218_05577697,CI01000340_04403305_04410695,CI01000026_01587300_01603806,CI01000339_05968915_05972679,CI01000340_19456344_19458688,CI01000324_01693952_01694542,CI01000055_05047161_05054848,CI01000046_06960830_06969358,CI01000306_00575882_00583996,CI01000300_02573883_02577623,CI01000205_00526387_00529708,CI01000184_00473809_00…
biological_process	GO:0044700 single organism signaling	60 out of 389 genes, 15.4%	3053 out of 17616 genes, 17.3%	1	CI01000004_12390372_12391923,CI01000013_07463570_07636742,CI01000012_03771803_03792867,CI01000018_07062582_07063654,CI01000066_01165569_01184166,CI01000024_01340875_01354219,CI01000027_04725469_04727486,CI01000054_11126599_11136327,CI01000306_02109241_02110274,CI01000152_00265576_00324155,CI01000037_03800223_03800920,CI01000313_01000035_01002069,CI01000026_04083042_04094349,CI01000009_11835682_11…
biological_process	GO:0090130 tissue migration	5 out of 389 genes, 1.3%	66 out of 17616 genes, 0.4%	1	CI01000013_07463570_07636742,CI01000304_08754563_08783858,CI01000037_01538390_01570296,CI01000054_11126599_11136327,CI01000063_00839103_00843726
biological_process	GO:0006066 alcohol metabolic process	3 out of 389 genes, 0.8%	126 out of 17616 genes, 0.7%	1	CI01000339_05968915_05972679,CI01000304_16754929_16761111,CI01000063_00811088_00811849
biological_process	GO:0032436 positive regulation of proteasomal ubiquitin-dependent protein catabolic process	2 out of 389 genes, 0.5%	37 out of 17616 genes, 0.2%	1	CI01000306_02244385_02249335,CI01000168_00594523_00598420
biological_process	GO:0032104 regulation of response to extracellular stimulus	2 out of 389 genes, 0.5%	38 out of 17616 genes, 0.2%	1	CI01000116_00472107_00480868,CI01000037_03800223_03800920
molecular_function	GO:0015078 hydrogen ion transmembrane transporter activity	5 out of 389 genes, 1.3%	74 out of 17616 genes, 0.4%	1	CI01000116_00496124_00508681,CI01000066_01829752_01832316,CI01000054_06951426_06955263,CI01000063_05252331_05253850,CI01000054_06956328_06957402
biological_process	GO:0010564 regulation of cell cycle process	2 out of 389 genes, 0.5%	156 out of 17616 genes, 0.9%	1	CI01000050_05728696_05760342,CI01000168_00594523_00598420
biological_process	GO:0044237 cellular metabolic process	95 out of 389 genes, 24.4%	4692 out of 17616 genes, 26.6%	1	CI01000059_07418303_07423995,CI01000055_00988065_01021037,CI01000029_05577218_05577697,CI01000152_00265576_00324155,CI01000306_08045293_08057171,CI01000026_01587300_01603806,CI01000340_13489016_13506783,CI01000014_00960029_00966472,CI01000027_01832797_01839912,CI01000075_00001171_00013300,CI01000105_01638030_01639731,CI01000300_01225430_01228695,CI01000071_03062277_03064334,CI01000312_00088636_00…
cellular_component	GO:0005769 early endosome	2 out of 389 genes, 0.5%	57 out of 17616 genes, 0.3%	1	CI01000029_08346604_08357224,CI01000324_01693952_01694542
biological_process	GO:0044264 cellular polysaccharide metabolic process	2 out of 389 genes, 0.5%	41 out of 17616 genes, 0.2%	1	CI01000063_00562850_00563761,CI01000082_01885169_01923048
biological_process	GO:0014044 Schwann cell development	3 out of 389 genes, 0.8%	34 out of 17616 genes, 0.2%	1	CI01000304_00983004_01018406,CI01000135_01036648_01040176,CI01000054_05841632_05851621
biological_process	GO:0001878 response to yeast	3 out of 389 genes, 0.8%	27 out of 17616 genes, 0.2%	1	CI01000205_00910423_00913491,CI01000027_08713799_08734144,CI01000347_00576004_00576843
cellular_component	GO:0043228 non-membrane-bounded organelle	27 out of 389 genes, 6.9%	1762 out of 17616 genes, 10.0%	1	CI01000020_04226010_04238699,CI01000012_00991831_01027918,CI01000027_07695223_07701346,CI01000035_00042693_00050440,CI01000168_00594523_00598420,CI01000018_04579960_04588477,CI01000319_04759154_04760920,CI01000046_03761959_03768003,CI01000311_01583066_01617881,CI01000034_04988799_04990480,CI01000069_03667639_03669979,CI01000339_03092627_03099083,CI01000024_04331195_04360958,CI01000306_09860935_09…
biological_process	GO:0001558 regulation of cell growth	2 out of 389 genes, 0.5%	164 out of 17616 genes, 0.9%	1	CI01000027_02429134_02451902,CI01000304_07927790_07957821
biological_process	GO:0001525 angiogenesis	7 out of 389 genes, 1.8%	244 out of 17616 genes, 1.4%	1	CI01000013_07463570_07636742,CI01000000_01411979_01443908,CI01000304_08754563_08783858,CI01000097_00115317_00182129,CI01000037_01538390_01570296,CI01000027_04725469_04727486,CI01000340_15485064_15523920
cellular_component	GO:0030136 clathrin-coated vesicle	2 out of 389 genes, 0.5%	28 out of 17616 genes, 0.2%	1	CI01000340_04403305_04410695,CI01000059_05316640_05345577
molecular_function	GO:0008092 cytoskeletal protein binding	14 out of 389 genes, 3.6%	558 out of 17616 genes, 3.2%	1	CI01000046_06970061_06977533,CI01000351_01829735_01856283,CI01000304_07927790_07957821,CI01000006_03300379_03312388,CI01000063_04594405_04629754,CI01000018_04579960_04588477,CI01062162_00000443_00007828,CI01000340_04403305_04410695,CI01000059_05316640_05345577,CI01000046_03761959_03768003,CI01000311_01583066_01617881,CI01000034_04988799_04990480,CI01000339_03092627_03099083,CI01000024_04331195_04…
molecular_function	GO:0031406 carboxylic acid binding	5 out of 389 genes, 1.3%	85 out of 17616 genes, 0.5%	1	CI01000013_05885911_05904644,CI01000030_05840894_05884329,CI01000339_04452471_04455536,CI01000013_04869003_04877964,CI01000053_00808245_00813766
biological_process	GO:0006091 generation of precursor metabolites and energy	3 out of 389 genes, 0.8%	137 out of 17616 genes, 0.8%	1	CI01000063_00562850_00563761,CI01000047_04012371_04020979,CI01000082_01885169_01923048
biological_process	GO:1901607 alpha-amino acid biosynthetic process	6 out of 389 genes, 1.5%	61 out of 17616 genes, 0.3%	1	CI01000340_13489016_13506783,CI01000059_10285427_10291570,CI01000006_01531182_01543508,CI01000009_15726357_15736168,CI01000037_03989733_04001865,CI01000029_05410136_05418911
biological_process	GO:0019693 ribose phosphate metabolic process	4 out of 389 genes, 1.0%	220 out of 17616 genes, 1.2%	1	CI01000116_00496124_00508681,CI01000053_00808245_00813766,CI01000047_04012371_04020979,CI01000152_00265576_00324155
molecular_function	GO:0005216 ion channel activity	2 out of 389 genes, 0.5%	434 out of 17616 genes, 2.5%	1	CI01000069_00966300_00979227,CI01000024_01340875_01354219
biological_process	GO:0051180 vitamin transport	2 out of 389 genes, 0.5%	15 out of 17616 genes, 0.1%	1	CI01000330_01525860_01549760,CI01000029_00653876_00662303
biological_process	GO:0009790 embryo development	26 out of 389 genes, 6.7%	1192 out of 17616 genes, 6.8%	1	CI01000330_01525860_01549760,CI01000027_07695223_07701346,CI01000016_07743396_07746536,CI01000001_12006266_12048809,CI01000024_01340875_01354219,CI01000037_01538390_01570296,CI01000070_00350249_00395764,CI01000070_01822353_01824092,CI01000026_01587300_01603806,CI01000046_03761959_03768003,CI01000313_01000035_01002069,CI01000105_01638030_01639731,CI01000300_01225430_01228695,CI01000306_02244385_02…
biological_process	GO:0048598 embryonic morphogenesis	13 out of 389 genes, 3.3%	765 out of 17616 genes, 4.3%	1	CI01000300_01225430_01228695,CI01000016_07743396_07746536,CI01000001_12006266_12048809,CI01000024_01340875_01354219,CI01000037_01538390_01570296,CI01000306_02244385_02249335,CI01000070_01822353_01824092,CI01000086_02543856_02545475,CI01000026_01587300_01603806,CI01000006_07577082_07582303,CI01000046_03761959_03768003,CI01000050_05728696_05760342,CI01000032_03175176_03177613
biological_process	GO:0021587 cerebellum morphogenesis	2 out of 389 genes, 0.5%	26 out of 17616 genes, 0.1%	1	CI01000013_09828630_09852321,CI01000304_00983004_01018406
molecular_function	GO:0003677 DNA binding	33 out of 389 genes, 8.5%	1475 out of 17616 genes, 8.4%	1	CI01000014_01260786_01262369,CI01000004_16138496_16143438,CI01000012_05648602_05650699,CI01000034_05419465_05426380,CI01000009_11835682_11873220,CI01000325_09434932_09471529,CI01000075_00001171_00013300,CI01000013_04438907_04455220,CI01000013_04368048_04369323,CI01000071_03062277_03064334,CI01000026_10351923_10354175,CI01000024_03049920_03059085,CI01000306_08699884_08701812,CI01000340_19115929_19…
molecular_function	GO:0019787 ubiquitin-like protein transferase activity	5 out of 389 genes, 1.3%	296 out of 17616 genes, 1.7%	1	CI01000024_02402657_02417463,CI01000041_00436899_00449463,CI01000027_05789308_05795504,CI01000069_04026932_04030927,CI01000301_00582914_00589293
biological_process	GO:0080090 regulation of primary metabolic process	57 out of 389 genes, 14.7%	2707 out of 17616 genes, 15.4%	1	CI01000014_01260786_01262369,CI01000013_07463570_07636742,CI01000004_01280983_01292761,CI01000004_16138496_16143438,CI01000055_00988065_01021037,CI01000029_05577218_05577697,CI01000012_05648602_05650699,CI01000026_04083042_04094349,CI01000009_11835682_11873220,CI01000325_09434932_09471529,CI01000075_00001171_00013300,CI01000013_04438907_04455220,CI01000013_04368048_04369323,CI01000055_05047161_05…
biological_process	GO:0030168 platelet activation	2 out of 389 genes, 0.5%	25 out of 17616 genes, 0.1%	1	CI01000009_03145417_03159851,CI01000324_01693952_01694542
biological_process	GO:0060537 muscle tissue development	2 out of 389 genes, 0.5%	189 out of 17616 genes, 1.1%	1	CI01000027_05789308_05795504,CI01000070_00350249_00395764
biological_process	GO:0060828 regulation of canonical Wnt signaling pathway	2 out of 389 genes, 0.5%	92 out of 17616 genes, 0.5%	1	CI01000055_06559670_06571358,CI01000086_02543856_02545475
molecular_function	GO:0017124 SH3 domain binding	2 out of 389 genes, 0.5%	28 out of 17616 genes, 0.2%	1	CI01000340_04403305_04410695,CI01000055_00988065_01021037
biological_process	GO:0010506 regulation of autophagy	3 out of 389 genes, 0.8%	65 out of 17616 genes, 0.4%	1	CI01000116_00472107_00480868,CI01000037_03800223_03800920,CI01000168_00594523_00598420
biological_process	GO:0006810 transport	60 out of 389 genes, 15.4%	2483 out of 17616 genes, 14.1%	1	CI01000069_00966300_00979227,CI01000055_00988065_01021037,CI01000054_06956328_06957402,CI01000092_00579690_00648591,CI01000066_01165569_01184166,CI01000029_00653876_00662303,CI01000069_04628032_04638137,CI01000053_06662264_06720098,CI01000006_01897638_01904724,CI01000062_03500344_03507001,CI01000324_01693952_01694542,CI01000105_01638030_01639731,CI01000024_03449111_03472001,CI01000032_00054024_00…
biological_process	GO:0019439 aromatic compound catabolic process	4 out of 389 genes, 1.0%	141 out of 17616 genes, 0.8%	1	CI01000066_00925751_00935641,CI01000027_01832797_01839912,CI01000325_00349224_00395426,CI01000340_09632037_09635287
molecular_function	GO:0004872 receptor activity	20 out of 389 genes, 5.1%	1228 out of 17616 genes, 7.0%	1	CI01000330_01525860_01549760,CI01000049_00732479_00766646,CI01000004_12390372_12391923,CI01000018_04118240_04160401,CI01000012_03771803_03792867,CI01000350_02455868_02456244,CI01000029_05285683_05294300,CI01000300_01742156_01744802,CI01000052_01368837_01373810,CI01000070_01822353_01824092,CI01000004_00833574_00834659,CI01000313_01000035_01002069,CI01000082_02743746_02747332,CI01000304_08754563_08…
biological_process	GO:0021675 nerve development	3 out of 389 genes, 0.8%	74 out of 17616 genes, 0.4%	1	CI01000350_02415191_02431871,CI01000350_02455868_02456244,CI01000027_07695223_07701346
biological_process	GO:0060071 Wnt signaling pathway, planar cell polarity pathway	2 out of 389 genes, 0.5%	21 out of 17616 genes, 0.1%	1	CI01000001_12006266_12048809,CI01000086_02543856_02545475
biological_process	GO:0051172 negative regulation of nitrogen compound metabolic process	10 out of 389 genes, 2.6%	480 out of 17616 genes, 2.7%	1	CI01000004_16138496_16143438,CI01000304_08754563_08783858,CI01000024_03049920_03059085,CI01000086_02543856_02545475,CI01000315_00828277_00832022,CI01000306_08699884_08701812,CI01000050_05728696_05760342,CI01000032_03175176_03177613,CI01000053_00808245_00813766,CI01000004_01800502_01807872
molecular_function	GO:0016810 hydrolase activity, acting on carbon-nitrogen (but not peptide) bonds	7 out of 389 genes, 1.8%	112 out of 17616 genes, 0.6%	1	CI01000340_13489016_13506783,CI01000012_07556881_07563284,CI01000300_05338723_05344483,CI01000059_10285427_10291570,CI01000043_00670862_00685333,CI01000304_07927790_07957821,CI01000113_02170894_02179511
biological_process	GO:0098662 inorganic cation transmembrane transport	8 out of 389 genes, 2.1%	342 out of 17616 genes, 1.9%	1	CI01000063_05252331_05253850,CI01000054_06956328_06957402,CI01000066_01829752_01832316,CI01000116_00496124_00508681,CI01000054_06951426_06955263,CI01069784_00002733_00003086,CI01000016_04400456_04412173,CI01000105_01638030_01639731
biological_process	GO:0043436 oxoacid metabolic process	22 out of 389 genes, 5.7%	549 out of 17616 genes, 3.1%	1	CI01000066_00925751_00935641,CI01000059_10285427_10291570,CI01154971_00000219_00002467,CI01000029_05577218_05577697,CI01000325_09641427_09644339,CI01000029_05410136_05418911,CI01000026_01587300_01603806,CI01000340_13489016_13506783,CI01000014_00960029_00966472,CI01000113_02170894_02179511,CI01000006_01531182_01543508,CI01000009_15726357_15736168,CI01000047_04012371_04020979,CI01000013_04869003_04…
biological_process	GO:0033559 unsaturated fatty acid metabolic process	2 out of 389 genes, 0.5%	41 out of 17616 genes, 0.2%	1	CI01154971_00000219_00002467,CI01000325_09641427_09644339
biological_process	GO:0016310 phosphorylation	15 out of 389 genes, 3.9%	952 out of 17616 genes, 5.4%	1	CI01000049_06880930_06892990,CI01000300_00781242_00787814,CI01000322_00114516_00119522,CI01000047_04012371_04020979,CI01000168_00594523_00598420,CI01000010_02530251_02538713,CI01180000_04082957_04114030,CI01000306_08045293_08057171,CI01000340_19267148_19271146,CI01000053_04066211_04089730,CI01000303_00178517_00188140,CI01000315_00177207_00200023,CI01000063_01079985_01087813,CI01000082_04894842_04…
biological_process	GO:0044707 single-multicellular organism process	89 out of 389 genes, 22.9%	3844 out of 17616 genes, 21.8%	1	CI01000055_00988065_01021037,CI01000027_07695223_07701346,CI01000340_16184729_16192901,CI01000024_01340875_01354219,CI01000008_01933405_01951274,CI01000070_00350249_00395764,CI01014348_00000681_00002662,CI01000152_00265576_00324155,CI01000026_01587300_01603806,CI01000313_01000035_01002069,CI01000324_01693952_01694542,CI01000105_01638030_01639731,CI01012525_00000065_00000439,CI01000300_01225430_01…
biological_process	GO:0030001 metal ion transport	4 out of 389 genes, 1.0%	426 out of 17616 genes, 2.4%	1	CI01069784_00002733_00003086,CI01000016_04400456_04412173,CI01000105_01638030_01639731,CI01000027_07022724_07029894
molecular_function	GO:0022803 passive transmembrane transporter activity	3 out of 389 genes, 0.8%	472 out of 17616 genes, 2.7%	1	CI01000069_00966300_00979227,CI01000069_03027056_03028752,CI01000024_01340875_01354219
biological_process	GO:0044042 glucan metabolic process	2 out of 389 genes, 0.5%	34 out of 17616 genes, 0.2%	1	CI01000063_00562850_00563761,CI01000082_01885169_01923048
biological_process	GO:0015807 L-amino acid transport	2 out of 389 genes, 0.5%	32 out of 17616 genes, 0.2%	1	CI01000006_01897638_01904724,CI01000000_07386332_07396038
molecular_function	GO:0008234 cysteine-type peptidase activity	4 out of 389 genes, 1.0%	151 out of 17616 genes, 0.9%	1	CI01180000_11469674_11492740,CI01000158_00749321_00751813,CI01000039_03190180_03192097,CI01000027_07954714_07957187
biological_process	GO:0030091 protein repair	2 out of 389 genes, 0.5%	7 out of 17616 genes, 0.0%	1	CI01000063_01533946_01534527,CI01000034_04988799_04990480
molecular_function	GO:0004888 transmembrane signaling receptor activity	11 out of 389 genes, 2.8%	934 out of 17616 genes, 5.3%	1	CI01000049_00732479_00766646,CI01000004_12390372_12391923,CI01000018_04118240_04160401,CI01000012_03771803_03792867,CI01000029_05285683_05294300,CI01000052_01368837_01373810,CI01000070_01822353_01824092,CI01180000_04082957_04114030,CI01000086_02543856_02545475,CI01000313_01000035_01002069,CI01000082_02743746_02747332
biological_process	GO:0001756 somitogenesis	2 out of 389 genes, 0.5%	127 out of 17616 genes, 0.7%	1	CI01000037_01538390_01570296,CI01000047_04012371_04020979
biological_process	GO:0021953 central nervous system neuron differentiation	3 out of 389 genes, 0.8%	132 out of 17616 genes, 0.7%	1	CI01000013_09828630_09852321,CI01000070_01822353_01824092,CI01000304_00983004_01018406
biological_process	GO:1903706 regulation of hemopoiesis	3 out of 389 genes, 0.8%	69 out of 17616 genes, 0.4%	1	CI01000330_01209985_01218019,CI01000054_02613166_02614884,CI01000010_09270527_09286978
biological_process	GO:0045892 negative regulation of transcription, DNA-templated	10 out of 389 genes, 2.6%	360 out of 17616 genes, 2.0%	1	CI01000004_16138496_16143438,CI01000304_08754563_08783858,CI01000024_03049920_03059085,CI01000086_02543856_02545475,CI01000315_00828277_00832022,CI01000306_08699884_08701812,CI01000050_05728696_05760342,CI01000032_03175176_03177613,CI01000053_00808245_00813766,CI01000004_01800502_01807872
biological_process	GO:0044270 cellular nitrogen compound catabolic process	4 out of 389 genes, 1.0%	140 out of 17616 genes, 0.8%	1	CI01000066_00925751_00935641,CI01000027_01832797_01839912,CI01000325_00349224_00395426,CI01000340_09632037_09635287
biological_process	GO:0009653 anatomical structure morphogenesis	50 out of 389 genes, 12.9%	1964 out of 17616 genes, 11.1%	1	CI01000127_00212366_00219489,CI01000057_04794580_04834143,CI01000013_07463570_07636742,CI01000339_04742986_04767624,CI01000016_07743396_07746536,CI01000024_01340875_01354219,CI01000027_04725469_04727486,CI01014348_00000681_00002662,CI01000152_00265576_00324155,CI01000026_01587300_01603806,CI01000046_03761959_03768003,CI01000299_01855614_01858092,CI01000027_05789308_05795504,CI01000324_01693952_01…
biological_process	GO:0046483 heterocycle metabolic process	22 out of 389 genes, 5.7%	1610 out of 17616 genes, 9.1%	1	CI01000066_00925751_00935641,CI01000059_07418303_07423995,CI01000059_10285427_10291570,CI01000055_00988065_01021037,CI01000034_00520790_00525323,CI01000152_00265576_00324155,CI01000339_05968915_05972679,CI01000027_01832797_01839912,CI01000053_00808245_00813766,CI01000300_01225430_01228695,CI01000071_03062277_03064334,CI01000314_01034963_01048224,CI01000047_04012371_04020979,CI01000013_04869003_04…
biological_process	GO:0010648 negative regulation of cell communication	11 out of 389 genes, 2.8%	385 out of 17616 genes, 2.2%	1	CI01000116_00061123_00063290,CI01000000_00825374_00827067,CI01000168_00594523_00598420,CI01000110_03015589_03024689,CI01000086_02543856_02545475,CI01000006_07577082_07582303,CI01000026_01587300_01603806,CI01000050_05728696_05760342,CI01000055_06559670_06571358,CI01000325_06275779_06276922,CI01000004_01800502_01807872
biological_process	GO:0006139 nucleobase-containing compound metabolic process	19 out of 389 genes, 4.9%	1514 out of 17616 genes, 8.6%	1	CI01000059_07418303_07423995,CI01000055_00988065_01021037,CI01000034_00520790_00525323,CI01000152_00265576_00324155,CI01000339_05968915_05972679,CI01000027_01832797_01839912,CI01000053_00808245_00813766,CI01000300_01225430_01228695,CI01000071_03062277_03064334,CI01000314_01034963_01048224,CI01000047_04012371_04020979,CI01000013_04869003_04877964,CI01000340_09632037_09635287,CI01000303_00346678_00…
molecular_function	GO:0008017 microtubule binding	3 out of 389 genes, 0.8%	125 out of 17616 genes, 0.7%	1	CI01000340_04403305_04410695,CI01000304_07927790_07957821,CI01000339_03092627_03099083
biological_process	GO:0009889 regulation of biosynthetic process	46 out of 389 genes, 11.8%	2049 out of 17616 genes, 11.6%	1	CI01000014_01260786_01262369,CI01000013_07463570_07636742,CI01000004_16138496_16143438,CI01000055_00988065_01021037,CI01000029_05577218_05577697,CI01000012_05648602_05650699,CI01000009_11835682_11873220,CI01000325_09434932_09471529,CI01000075_00001171_00013300,CI01000013_04438907_04455220,CI01000013_04368048_04369323,CI01000071_03062277_03064334,CI01000026_10351923_10354175,CI01000306_02244385_02…
biological_process	GO:0009896 positive regulation of catabolic process	4 out of 389 genes, 1.0%	105 out of 17616 genes, 0.6%	1	CI01000116_00472107_00480868,CI01000004_01859136_01861721,CI01000306_02244385_02249335,CI01000168_00594523_00598420
cellular_component	GO:0031968 organelle outer membrane	5 out of 389 genes, 1.3%	76 out of 17616 genes, 0.4%	1	CI01000106_02453326_02454957,CI01000029_05577218_05577697,CI01000340_19456344_19458688,CI01000205_00526387_00529708,CI01000029_05578983_05588654
biological_process	GO:0016331 morphogenesis of embryonic epithelium	2 out of 389 genes, 0.5%	95 out of 17616 genes, 0.5%	1	CI01000001_12006266_12048809,CI01000086_02543856_02545475
biological_process	GO:0001936 regulation of endothelial cell proliferation	2 out of 389 genes, 0.5%	25 out of 17616 genes, 0.1%	1	CI01000013_07463570_07636742,CI01000032_03175176_03177613
molecular_function	GO:0016740 transferase activity	41 out of 389 genes, 10.5%	2416 out of 17616 genes, 13.7%	1	CI01000049_00848509_00854128,CI01000339_06743958_06745822,CI01000059_07418303_07423995,CI01000306_08045293_08057171,CI01000016_06018338_06023791,CI01000024_02402657_02417463,CI01000315_00177207_00200023,CI01000339_05968915_05972679,CI01000313_01000035_01002069,CI01000027_05789308_05795504,CI01000075_00001171_00013300,CI01000301_00582914_00589293,CI01000005_06302958_06303282,CI01000300_00781242_00…
biological_process	GO:0048878 chemical homeostasis	8 out of 389 genes, 2.1%	337 out of 17616 genes, 1.9%	1	CI01000339_06743958_06745822,CI01000004_04594923_04600816,CI01000055_01806372_01832654,CI01000116_00496124_00508681,CI01000340_19267148_19271146,CI01069784_00002733_00003086,CI01000016_04400456_04412173,CI01000105_01638030_01639731
biological_process	GO:0030902 hindbrain development	3 out of 389 genes, 0.8%	157 out of 17616 genes, 0.9%	1	CI01000026_01587300_01603806,CI01000013_09828630_09852321,CI01000304_00983004_01018406
molecular_function	GO:0038023 signaling receptor activity	14 out of 389 genes, 3.6%	1046 out of 17616 genes, 5.9%	1	CI01000049_00732479_00766646,CI01000004_12390372_12391923,CI01000018_04118240_04160401,CI01000012_03771803_03792867,CI01000350_02455868_02456244,CI01000029_05285683_05294300,CI01000052_01368837_01373810,CI01000070_01822353_01824092,CI01180000_04082957_04114030,CI01000086_02543856_02545475,CI01000350_02415191_02431871,CI01000057_00956994_00965947,CI01000313_01000035_01002069,CI01000082_02743746_02…
biological_process	GO:0060562 epithelial tube morphogenesis	5 out of 389 genes, 1.3%	269 out of 17616 genes, 1.5%	1	CI01000001_12006266_12048809,CI01000037_01538390_01570296,CI01000306_02244385_02249335,CI01000324_01693952_01694542,CI01000086_02543856_02545475
biological_process	GO:0044711 single-organism biosynthetic process	27 out of 389 genes, 6.9%	691 out of 17616 genes, 3.9%	1	CI01000059_07418303_07423995,CI01000059_10285427_10291570,CI01154971_00000219_00002467,CI01000029_05577218_05577697,CI01000027_08713799_08734144,CI01000325_09641427_09644339,CI01000152_00265576_00324155,CI01000029_05410136_05418911,CI01000340_13489016_13506783,CI01000063_00562850_00563761,CI01000014_00960029_00966472,CI01000006_01531182_01543508,CI01000075_00001171_00013300,CI01000009_15726357_15…
biological_process	GO:0060284 regulation of cell development	7 out of 389 genes, 1.8%	389 out of 17616 genes, 2.2%	1	CI01000350_02415191_02431871,CI01000027_02429134_02451902,CI01000304_07927790_07957821,CI01000029_08288440_08301175,CI01000168_00594523_00598420,CI01000304_00983004_01018406,CI01000004_01800502_01807872
biological_process	GO:0072331 signal transduction by p53 class mediator	2 out of 389 genes, 0.5%	30 out of 17616 genes, 0.2%	1	CI01000050_05728696_05760342,CI01000168_00594523_00598420
biological_process	GO:0002376 immune system process	16 out of 389 genes, 4.1%	928 out of 17616 genes, 5.3%	1	CI01000052_02100167_02104118,CI01000018_07062582_07063654,CI01000010_09270527_09286978,CI01000637_00000433_00003236,CI01000300_03901275_03902800,CI01000034_04988799_04990480,CI01180000_05770782_05772080,CI01000105_01638030_01639731,CI01000015_07821506_07834213,CI01000340_15485064_15523920,CI01000339_04441515_04447089,CI01000027_07954714_07957187,CI01069784_00002733_00003086,CI01000004_01800502_01…
biological_process	GO:0008283 cell proliferation	3 out of 389 genes, 0.8%	168 out of 17616 genes, 1.0%	1	CI01000013_07463570_07636742,CI01000304_08754563_08783858,CI01000032_03175176_03177613
biological_process	GO:0009141 nucleoside triphosphate metabolic process	3 out of 389 genes, 0.8%	131 out of 17616 genes, 0.7%	1	CI01000116_00496124_00508681,CI01000053_00808245_00813766,CI01000047_04012371_04020979
biological_process	GO:0015849 organic acid transport	5 out of 389 genes, 1.3%	133 out of 17616 genes, 0.8%	1	CI01000006_01897638_01904724,CI01000013_06405275_06423872,CI01000000_07386332_07396038,CI01000145_00802322_00823881,CI01000029_00653876_00662303
biological_process	GO:0006974 cellular response to DNA damage stimulus	2 out of 389 genes, 0.5%	314 out of 17616 genes, 1.8%	1	CI01000050_05728696_05760342,CI01000168_00594523_00598420
molecular_function	GO:0046914 transition metal ion binding	33 out of 389 genes, 8.5%	1098 out of 17616 genes, 6.2%	1	CI01000339_06743958_06745822,CI01000193_00428290_00437936,CI01000046_03544999_03551574,CI01000026_01587300_01603806,CI01059801_00002457_00002647,CI01000014_00960029_00966472,CI01000034_04988799_04990480,CI01000105_01638030_01639731,CI01000116_00472107_00480868,CI01000046_03556534_03559710,CI01000339_04452471_04455536,CI01000205_00526387_00529708,CI01000110_00929399_00931607,CI01000001_02057429_02…
biological_process	GO:0099536 synaptic signaling	2 out of 389 genes, 0.5%	248 out of 17616 genes, 1.4%	1	CI01000027_02429134_02451902,CI01000024_01340875_01354219
molecular_function	GO:0032266 phosphatidylinositol-3-phosphate binding	3 out of 389 genes, 0.8%	15 out of 17616 genes, 0.1%	1	CI01000046_06960830_06969358,CI01000047_07010651_07017023,CI01000019_05044759_05045945
molecular_function	GO:0030246 carbohydrate binding	3 out of 389 genes, 0.8%	127 out of 17616 genes, 0.7%	1	CI01000030_05840894_05884329,CI01000339_04452471_04455536,CI01000082_01885169_01923048
biological_process	GO:1903034 regulation of response to wounding	2 out of 389 genes, 0.5%	65 out of 17616 genes, 0.4%	1	CI01000052_02100167_02104118,CI01000004_01800502_01807872
biological_process	GO:0070838 divalent metal ion transport	2 out of 389 genes, 0.5%	151 out of 17616 genes, 0.9%	1	CI01069784_00002733_00003086,CI01000105_01638030_01639731
biological_process	GO:0008284 positive regulation of cell proliferation	3 out of 389 genes, 0.8%	135 out of 17616 genes, 0.8%	1	CI01000013_07463570_07636742,CI01065097_00001499_00009160,CI01180000_04082957_04114030
molecular_function	GO:0042625 ATPase coupled ion transmembrane transporter activity	4 out of 389 genes, 1.0%	59 out of 17616 genes, 0.3%	1	CI01000116_00496124_00508681,CI01000066_01829752_01832316,CI01000054_06956328_06957402,CI01000016_04400456_04412173
biological_process	GO:0003143 embryonic heart tube morphogenesis	2 out of 389 genes, 0.5%	148 out of 17616 genes, 0.8%	1	CI01000037_01538390_01570296,CI01000306_02244385_02249335
biological_process	GO:0072594 establishment of protein localization to organelle	2 out of 389 genes, 0.5%	145 out of 17616 genes, 0.8%	1	CI01000034_00455762_00459788,CI01000066_01165569_01184166
cellular_component	GO:0098857 membrane microdomain	2 out of 389 genes, 0.5%	70 out of 17616 genes, 0.4%	1	CI01000013_07463570_07636742,CI01000027_01078554_01079951
biological_process	GO:0001568 blood vessel development	8 out of 389 genes, 2.1%	387 out of 17616 genes, 2.2%	1	CI01000013_07463570_07636742,CI01000000_01411979_01443908,CI01000304_08754563_08783858,CI01000097_00115317_00182129,CI01065097_00001499_00009160,CI01000037_01538390_01570296,CI01000027_04725469_04727486,CI01000340_15485064_15523920
biological_process	GO:0018209 peptidyl-serine modification	2 out of 389 genes, 0.5%	84 out of 17616 genes, 0.5%	1	CI01000168_00594523_00598420,CI01000010_02530251_02538713
biological_process	GO:0017038 protein import	2 out of 389 genes, 0.5%	81 out of 17616 genes, 0.5%	1	CI01000034_00455762_00459788,CI01000066_01165569_01184166
biological_process	GO:0048869 cellular developmental process	44 out of 389 genes, 11.3%	2175 out of 17616 genes, 12.3%	1	CI01000127_00212366_00219489,CI01000339_04742986_04767624,CI01000055_00988065_01021037,CI01000027_04725469_04727486,CI01000070_00350249_00395764,CI01014348_00000681_00002662,CI01000152_00265576_00324155,CI01000046_03761959_03768003,CI01000299_01855614_01858092,CI01000324_01693952_01694542,CI01000105_01638030_01639731,CI01000300_01225430_01228695,CI01000116_00472107_00480868,CI01000300_05338723_05…
biological_process	GO:0000422 mitophagy	4 out of 389 genes, 1.0%	44 out of 17616 genes, 0.2%	1	CI01000082_04018472_04019339,CI01000046_06960830_06969358,CI01000340_19456344_19458688,CI01000082_04027327_04033232
biological_process	GO:0021533 cell differentiation in hindbrain	2 out of 389 genes, 0.5%	20 out of 17616 genes, 0.1%	1	CI01000013_09828630_09852321,CI01000304_00983004_01018406
biological_process	GO:0006796 phosphate-containing compound metabolic process	30 out of 389 genes, 7.7%	1471 out of 17616 genes, 8.4%	1	CI01000322_00114516_00119522,CI01000054_11126599_11136327,CI01000168_00594523_00598420,CI01000010_02530251_02538713,CI01000152_00265576_00324155,CI01000306_08045293_08057171,CI01000178_00765167_00767977,CI01000315_00177207_00200023,CI01000129_00325556_00330906,CI01000053_00808245_00813766,CI01000063_01079985_01087813,CI01000082_04894842_04902790,CI01000018_04563971_04573228,CI01000049_06880930_06…
cellular_component	GO:0098590 plasma membrane region	2 out of 389 genes, 0.5%	318 out of 17616 genes, 1.8%	1	CI01000013_07463570_07636742,CI01000027_02429134_02451902
biological_process	GO:0007165 signal transduction	59 out of 389 genes, 15.2%	2857 out of 17616 genes, 16.2%	1	CI01000004_12390372_12391923,CI01000013_07463570_07636742,CI01000012_03771803_03792867,CI01000018_07062582_07063654,CI01000066_01165569_01184166,CI01000027_04725469_04727486,CI01000054_11126599_11136327,CI01000306_02109241_02110274,CI01000152_00265576_00324155,CI01000037_03800223_03800920,CI01000313_01000035_01002069,CI01000026_04083042_04094349,CI01000009_11835682_11873220,CI01000325_09434932_09…
biological_process	GO:0045930 negative regulation of mitotic cell cycle	2 out of 389 genes, 0.5%	76 out of 17616 genes, 0.4%	1	CI01000050_05728696_05760342,CI01000168_00594523_00598420
biological_process	GO:0006520 cellular amino acid metabolic process	11 out of 389 genes, 2.8%	227 out of 17616 genes, 1.3%	1	CI01000066_00925751_00935641,CI01000059_10285427_10291570,CI01000013_04869003_04877964,CI01000029_05410136_05418911,CI01000340_13489016_13506783,CI01000012_07556881_07563284,CI01000013_05885911_05904644,CI01025188_00000170_00001069,CI01000006_01531182_01543508,CI01000009_15726357_15736168,CI01000037_03989733_04001865
biological_process	GO:0046460 neutral lipid biosynthetic process	3 out of 389 genes, 0.8%	10 out of 17616 genes, 0.1%	1	CI01000029_05577218_05577697,CI01000027_08713799_08734144,CI01000029_05578983_05588654
biological_process	GO:0031076 embryonic camera-type eye development	2 out of 389 genes, 0.5%	66 out of 17616 genes, 0.4%	1	CI01000027_07695223_07701346,CI01000070_01822353_01824092
molecular_function	GO:0016830 carbon-carbon lyase activity	3 out of 389 genes, 0.8%	43 out of 17616 genes, 0.2%	1	CI01000340_19267148_19271146,CI01000010_03109809_03114298,CI01000047_04012371_04020979
biological_process	GO:1902806 regulation of cell cycle G1/S phase transition	2 out of 389 genes, 0.5%	29 out of 17616 genes, 0.2%	1	CI01000050_05728696_05760342,CI01000168_00594523_00598420
biological_process	GO:0031644 regulation of neurological system process	2 out of 389 genes, 0.5%	8 out of 17616 genes, 0.0%	1	CI01000029_08288440_08301175,CI01000304_00983004_01018406
biological_process	GO:0048858 cell projection morphogenesis	14 out of 389 genes, 3.6%	525 out of 17616 genes, 3.0%	1	CI01000116_00472107_00480868,CI01000127_00212366_00219489,CI01000110_02316009_02320829,CI01000300_05338723_05344483,CI01000304_07927790_07957821,CI01000027_04725469_04727486,CI01000047_04012371_04020979,CI01014348_00000681_00002662,CI01000152_00265576_00324155,CI01000304_00983004_01018406,CI01000110_01436253_01450759,CI01000350_02415191_02431871,CI01000058_03136045_03137264,CI01000299_01855614_01…
cellular_component	GO:0000151 ubiquitin ligase complex	3 out of 389 genes, 0.8%	171 out of 17616 genes, 1.0%	1	CI01000027_05789308_05795504,CI01000053_00808245_00813766,CI01000049_05614731_05618336
biological_process	GO:0007156 homophilic cell adhesion via plasma membrane adhesion molecules	3 out of 389 genes, 0.8%	199 out of 17616 genes, 1.1%	1	CI01000013_07463570_07636742,CI01000300_01742156_01744802,CI01000304_00983004_01018406
biological_process	GO:0045944 positive regulation of transcription from RNA polymerase II promoter	10 out of 389 genes, 2.6%	291 out of 17616 genes, 1.7%	1	CI01000013_07463570_07636742,CI01000029_05577218_05577697,CI01000313_00819117_00821323,CI01065097_00001499_00009160,CI01000050_05728696_05760342,CI01000009_11835682_11873220,CI01000010_01796914_01801139,CI01000002_00869204_00897499,CI01000029_05578983_05588654,CI01000030_02472528_02477483
biological_process	GO:0033036 macromolecule localization	21 out of 389 genes, 5.4%	905 out of 17616 genes, 5.1%	1	CI01000112_03112349_03117520,CI01000082_04018472_04019339,CI01000029_05285683_05294300,CI01000055_00988065_01021037,CI01000027_01078554_01079951,CI01000066_01165569_01184166,CI01000082_04027327_04033232,CI01000069_04628032_04638137,CI01000004_01859136_01861721,CI01000324_01693952_01694542,CI01000189_02989005_03008501,CI01000027_02429134_02451902,CI01000046_06960830_06969358,CI01000055_01806372_01…
biological_process	GO:0051726 regulation of cell cycle	6 out of 389 genes, 1.5%	320 out of 17616 genes, 1.8%	1	CI01000080_04185680_04192219,CI01000050_05728696_05760342,CI01000004_03433963_03436906,CI01000324_01693952_01694542,CI01000053_00808245_00813766,CI01000168_00594523_00598420
molecular_function	GO:0016723 oxidoreductase activity, oxidizing metal ions, NAD or NADP as acceptor	2 out of 389 genes, 0.5%	9 out of 17616 genes, 0.1%	1	CI01000091_00522844_00581962,CI01000027_07022724_07029894
biological_process	GO:1905039 carboxylic acid transmembrane transport	4 out of 389 genes, 1.0%	62 out of 17616 genes, 0.4%	1	CI01000006_01897638_01904724,CI01000000_07386332_07396038,CI01000145_00802322_00823881,CI01000029_00653876_00662303
biological_process	GO:0006629 lipid metabolic process	21 out of 389 genes, 5.4%	609 out of 17616 genes, 3.5%	1	CI01000043_00670862_00685333,CI01000340_17113868_17121061,CI01154971_00000219_00002467,CI01000029_05577218_05577697,CI01000027_08713799_08734144,CI01000325_09641427_09644339,CI01000054_10172867_10177625,CI01000026_01587300_01603806,CI01000014_00960029_00966472,CI01000339_05968915_05972679,CI01000075_00001171_00013300,CI01000189_02989005_03008501,CI01000300_05338723_05344483,CI01000090_00424344_00…
biological_process	GO:0045937 positive regulation of phosphate metabolic process	4 out of 389 genes, 1.0%	285 out of 17616 genes, 1.6%	1	CI01000041_00436899_00449463,CI01000026_04083042_04094349,CI01000340_15485064_15523920,CI01000086_02543856_02545475
biological_process	GO:0055114 oxidation-reduction process	27 out of 389 genes, 6.9%	721 out of 17616 genes, 4.1%	1	CI01000340_10644426_10645811,CI01000066_00925751_00935641,CI01000059_10285427_10291570,CI01154971_00000219_00002467,CI01000325_09641427_09644339,CI01000193_00428290_00437936,CI01000046_03544999_03551574,CI01000026_01587300_01603806,CI01059801_00002457_00002647,CI01000063_00562850_00563761,CI01000014_00960029_00966472,CI01000034_04988799_04990480,CI01000009_15726357_15736168,CI01000005_06302958_06…
biological_process	GO:0098771 inorganic ion homeostasis	7 out of 389 genes, 1.8%	241 out of 17616 genes, 1.4%	1	CI01000116_00496124_00508681,CI01000339_06743958_06745822,CI01000004_04594923_04600816,CI01069784_00002733_00003086,CI01000055_01806372_01832654,CI01000016_04400456_04412173,CI01000105_01638030_01639731
molecular_function	GO:0003712 transcription cofactor activity	5 out of 389 genes, 1.3%	196 out of 17616 genes, 1.1%	1	CI01000004_16138496_16143438,CI01000340_19115929_19119348,CI01000029_05577218_05577697,CI01000306_02244385_02249335,CI01000029_05578983_05588654
biological_process	GO:0071417 cellular response to organonitrogen compound	2 out of 389 genes, 0.5%	92 out of 17616 genes, 0.5%	1	CI01000049_00439527_00443722,CI01000027_01078554_01079951
biological_process	GO:0044723 single-organism carbohydrate metabolic process	12 out of 389 genes, 3.1%	376 out of 17616 genes, 2.1%	1	CI01000300_01225430_01228695,CI01000047_04012371_04020979,CI01000082_01885169_01923048,CI01000054_10172867_10177625,CI01000306_08045293_08057171,CI01000054_07198599_07202146,CI01000340_19267148_19271146,CI01000020_06795794_06800988,CI01000063_00562850_00563761,CI01000339_05968915_05972679,CI01000304_16754929_16761111,CI01000028_00525538_00533862
cellular_component	GO:0045111 intermediate filament cytoskeleton	2 out of 389 genes, 0.5%	65 out of 17616 genes, 0.4%	1	CI01000319_04759154_04760920,CI01000027_07695223_07701346
cellular_component	GO:0005882 intermediate filament	2 out of 389 genes, 0.5%	57 out of 17616 genes, 0.3%	1	CI01000319_04759154_04760920,CI01000027_07695223_07701346
biological_process	GO:0046688 response to copper ion	3 out of 389 genes, 0.8%	16 out of 17616 genes, 0.1%	1	CI01069784_00002733_00003086,CI01000325_00349224_00395426,CI01000105_01638030_01639731
molecular_function	GO:0004518 nuclease activity	2 out of 389 genes, 0.5%	144 out of 17616 genes, 0.8%	1	CI01000027_01832797_01839912,CI01000340_09632037_09635287
molecular_function	GO:0005543 phospholipid binding	7 out of 389 genes, 1.8%	197 out of 17616 genes, 1.1%	1	CI01000340_04403305_04410695,CI01000059_05316640_05345577,CI01000046_06960830_06969358,CI01000047_07010651_07017023,CI01000053_00808245_00813766,CI01000063_01500129_01504142,CI01000019_05044759_05045945
biological_process	GO:0006954 inflammatory response	3 out of 389 genes, 0.8%	103 out of 17616 genes, 0.6%	1	CI01000052_02100167_02104118,CI01000340_16184729_16192901,CI01000325_09641427_09644339
biological_process	GO:1902105 regulation of leukocyte differentiation	2 out of 389 genes, 0.5%	37 out of 17616 genes, 0.2%	1	CI01000330_01209985_01218019,CI01000010_09270527_09286978
biological_process	GO:0006952 defense response	9 out of 389 genes, 2.3%	339 out of 17616 genes, 1.9%	1	CI01000052_02100167_02104118,CI01000018_07062582_07063654,CI01000015_07821506_07834213,CI01000340_16184729_16192901,CI01000325_09641427_09644339,CI01000034_04988799_04990480,CI01000026_04083042_04094349,CI01180000_05770782_05772080,CI01000062_02407073_02410074
molecular_function	GO:0008134 transcription factor binding	2 out of 389 genes, 0.5%	165 out of 17616 genes, 0.9%	1	CI01000015_07821506_07834213,CI01000032_03175176_03177613
cellular_component	GO:0005783 endoplasmic reticulum	15 out of 389 genes, 3.9%	606 out of 17616 genes, 3.4%	1	CI01154971_00000219_00002467,CI01000300_02573883_02577623,CI01000027_08713799_08734144,CI01000205_00526387_00529708,CI01000004_01859136_01861721,CI01000026_01587300_01603806,CI01000300_00833308_00839821,CI01000091_00522844_00581962,CI01000106_02453326_02454957,CI01000339_05968915_05972679,CI01000029_08288440_08301175,CI01000075_00001171_00013300,CI01000304_16754929_16761111,CI01000063_00811088_00…
molecular_function	GO:0016645 oxidoreductase activity, acting on the CH-NH group of donors	2 out of 389 genes, 0.5%	17 out of 17616 genes, 0.1%	1	CI01000066_00925751_00935641,CI01000059_10285427_10291570
cellular_component	GO:0071944 cell periphery	41 out of 389 genes, 10.5%	2440 out of 17616 genes, 13.9%	1	CI01000013_07463570_07636742,CI01000300_01742156_01744802,CI01000054_06956328_06957402,CI01000024_01340875_01354219,CI01000027_04725469_04727486,CI01000029_00653876_00662303,CI01000152_00265576_00324155,CI01000340_04403305_04410695,CI01000006_01897638_01904724,CI01000311_01583066_01617881,CI01000299_01855614_01858092,CI01000324_01693952_01694542,CI01000105_01638030_01639731,CI01000030_05784109_05…
cellular_component	GO:0098796 membrane protein complex	13 out of 389 genes, 3.3%	697 out of 17616 genes, 4.0%	1	CI01000069_03027056_03028752,CI01000029_05285683_05294300,CI01000054_06956328_06957402,CI01000027_01078554_01079951,CI01000024_01340875_01354219,CI01000063_01500129_01504142,CI01000340_04403305_04410695,CI01000116_00496124_00508681,CI01000066_01829752_01832316,CI01000004_01859136_01861721,CI01000054_06951426_06955263,CI01000009_14012800_14024940,CI01000055_05047161_05054848
molecular_function	GO:0003746 translation elongation factor activity	2 out of 389 genes, 0.5%	36 out of 17616 genes, 0.2%	1	CI01000069_04612170_04623197,CI01000005_06331339_06350307
cellular_component	GO:0031982 vesicle	14 out of 389 genes, 3.6%	691 out of 17616 genes, 3.9%	1	CI01000127_00212366_00219489,CI01000013_07463570_07636742,CI01000054_06956328_06957402,CI01000027_02429134_02451902,CI01000306_00575882_00583996,CI01000327_01752247_01756786,CI01000026_00516302_00519072,CI01000340_04403305_04410695,CI01000029_03649051_03684709,CI01000059_05316640_05345577,CI01000303_00178517_00188140,CI01000058_03136045_03137264,CI01000053_00808245_00813766,CI01000324_01693952_01…
biological_process	GO:0060255 regulation of macromolecule metabolic process	59 out of 389 genes, 15.2%	2710 out of 17616 genes, 15.4%	1	CI01000014_01260786_01262369,CI01000013_07463570_07636742,CI01000004_01280983_01292761,CI01000004_16138496_16143438,CI01000055_00988065_01021037,CI01000029_05577218_05577697,CI01000012_05648602_05650699,CI01000026_04083042_04094349,CI01000009_11835682_11873220,CI01000325_09434932_09471529,CI01000075_00001171_00013300,CI01000013_04438907_04455220,CI01000013_04368048_04369323,CI01000071_03062277_03…
biological_process	GO:0043065 positive regulation of apoptotic process	4 out of 389 genes, 1.0%	139 out of 17616 genes, 0.8%	1	CI01000001_00500347_00500698,CI01000106_02453326_02454957,CI01000313_01000035_01002069,CI01000324_01693952_01694542
molecular_function	GO:0004721 phosphoprotein phosphatase activity	8 out of 389 genes, 2.1%	195 out of 17616 genes, 1.1%	1	CI01000312_00088636_00092704,CI01000116_00061123_00063290,CI01000012_12434858_12435727,CI01000054_11126599_11136327,CI01000006_07577082_07582303,CI01000178_00765167_00767977,CI01000129_00325556_00330906,CI01000029_08288440_08301175
biological_process	GO:0097193 intrinsic apoptotic signaling pathway	2 out of 389 genes, 0.5%	60 out of 17616 genes, 0.3%	1	CI01000340_19115929_19119348,CI01000050_05728696_05760342
biological_process	GO:0045087 innate immune response	3 out of 389 genes, 0.8%	146 out of 17616 genes, 0.8%	1	CI01000015_07821506_07834213,CI01000034_04988799_04990480,CI01000062_02407073_02410074
cellular_component	GO:0044427 chromosomal part	3 out of 389 genes, 0.8%	368 out of 17616 genes, 2.1%	1	CI01000306_02995035_03002605,CI01000050_05728696_05760342,CI01000168_00594523_00598420
molecular_function	GO:0016755 transferase activity, transferring amino-acyl groups	2 out of 389 genes, 0.5%	19 out of 17616 genes, 0.1%	1	CI01000013_04854576_04864881,CI01000073_00052714_00083425
molecular_function	GO:0005125 cytokine activity	2 out of 389 genes, 0.5%	107 out of 17616 genes, 0.6%	1	CI01000018_07062582_07063654,CI01000300_03901275_03902800
biological_process	GO:0030154 cell differentiation	44 out of 389 genes, 11.3%	2023 out of 17616 genes, 11.5%	1	CI01000127_00212366_00219489,CI01000339_04742986_04767624,CI01000055_00988065_01021037,CI01000027_04725469_04727486,CI01000070_00350249_00395764,CI01014348_00000681_00002662,CI01000152_00265576_00324155,CI01000046_03761959_03768003,CI01000299_01855614_01858092,CI01000324_01693952_01694542,CI01000105_01638030_01639731,CI01000300_01225430_01228695,CI01000116_00472107_00480868,CI01000300_05338723_05…
biological_process	GO:0006090 pyruvate metabolic process	2 out of 389 genes, 0.5%	46 out of 17616 genes, 0.3%	1	CI01025188_00000170_00001069,CI01000047_04012371_04020979
biological_process	GO:2000027 regulation of organ morphogenesis	3 out of 389 genes, 0.8%	73 out of 17616 genes, 0.4%	1	CI01000001_12006266_12048809,CI01000024_04331195_04360958,CI01000086_02543856_02545475
biological_process	GO:0043066 negative regulation of apoptotic process	6 out of 389 genes, 1.5%	229 out of 17616 genes, 1.3%	1	CI01000338_00614914_00615525,CI01000050_05728696_05760342,CI01000027_07695223_07701346,CI01000168_00594523_00598420,CI01000004_01800502_01807872,CI01000340_15485064_15523920
biological_process	GO:0072593 reactive oxygen species metabolic process	2 out of 389 genes, 0.5%	31 out of 17616 genes, 0.2%	1	CI01000024_04331195_04360958,CI01000063_01500129_01504142
biological_process	GO:0023056 positive regulation of signaling	7 out of 389 genes, 1.8%	423 out of 17616 genes, 2.4%	1	CI01000001_00500347_00500698,CI01000013_07463570_07636742,CI01000041_00436899_00449463,CI01000027_01078554_01079951,CI01000027_02429134_02451902,CI01000168_00594523_00598420,CI01000340_15485064_15523920
biological_process	GO:0090288 negative regulation of cellular response to growth factor stimulus	2 out of 389 genes, 0.5%	55 out of 17616 genes, 0.3%	1	CI01000110_03015589_03024689,CI01000086_02543856_02545475
biological_process	GO:0005976 polysaccharide metabolic process	3 out of 389 genes, 0.8%	43 out of 17616 genes, 0.2%	1	CI01000020_06795794_06800988,CI01000063_00562850_00563761,CI01000082_01885169_01923048
biological_process	GO:0001666 response to hypoxia	6 out of 389 genes, 1.5%	84 out of 17616 genes, 0.5%	1	CI01000049_00439527_00443722,CI01000304_08754563_08783858,CI01000340_19115929_19119348,CI01000205_00910423_00913491,CI01000340_19456344_19458688,CI01000325_09434932_09471529
molecular_function	GO:0000989 transcription factor activity, transcription factor binding	5 out of 389 genes, 1.3%	231 out of 17616 genes, 1.3%	1	CI01000004_16138496_16143438,CI01000340_19115929_19119348,CI01000029_05577218_05577697,CI01000306_02244385_02249335,CI01000029_05578983_05588654
molecular_function	GO:0036442 hydrogen-exporting ATPase activity	3 out of 389 genes, 0.8%	24 out of 17616 genes, 0.1%	1	CI01000116_00496124_00508681,CI01000066_01829752_01832316,CI01000054_06956328_06957402
molecular_function	GO:0005539 glycosaminoglycan binding	3 out of 389 genes, 0.8%	67 out of 17616 genes, 0.4%	1	CI01000027_03212432_03231800,CI01000058_03136045_03137264,CI01000027_07850115_07861432
biological_process	GO:0071478 cellular response to radiation	3 out of 389 genes, 0.8%	62 out of 17616 genes, 0.4%	1	CI01000050_05728696_05760342,CI01000052_01368837_01373810,CI01000324_01693952_01694542
biological_process	GO:0046467 membrane lipid biosynthetic process	3 out of 389 genes, 0.8%	72 out of 17616 genes, 0.4%	1	CI01000075_00001171_00013300,CI01000304_16754929_16761111,CI01000028_00525538_00533862
biological_process	GO:0045595 regulation of cell differentiation	12 out of 389 genes, 3.1%	570 out of 17616 genes, 3.2%	1	CI01000304_08754563_08783858,CI01000027_02429134_02451902,CI01000304_07927790_07957821,CI01000168_00594523_00598420,CI01000304_00983004_01018406,CI01000010_09270527_09286978,CI01000350_02415191_02431871,CI01000330_01209985_01218019,CI01000029_08288440_08301175,CI01000032_03175176_03177613,CI01000024_04331195_04360958,CI01000004_01800502_01807872
molecular_function	GO:0022804 active transmembrane transporter activity	12 out of 389 genes, 3.1%	321 out of 17616 genes, 1.8%	1	CI01000029_07332828_07336542,CI01000013_06405275_06423872,CI01000054_06956328_06957402,CI01000029_00653876_00662303,CI01000116_00496124_00508681,CI01000066_01829752_01832316,CI01000006_01897638_01904724,CI01000339_04441515_04447089,CI01000041_00788782_00820960,CI01000000_07386332_07396038,CI01000016_04400456_04412173,CI01000005_06623484_06646729
biological_process	GO:0009064 glutamine family amino acid metabolic process	2 out of 389 genes, 0.5%	43 out of 17616 genes, 0.2%	1	CI01000012_07556881_07563284,CI01000006_01531182_01543508
biological_process	GO:0050878 regulation of body fluid levels	3 out of 389 genes, 0.8%	95 out of 17616 genes, 0.5%	1	CI01000009_03145417_03159851,CI01000082_02743746_02747332,CI01000324_01693952_01694542
molecular_function	GO:0000976 transcription regulatory region sequence-specific DNA binding	6 out of 389 genes, 1.5%	224 out of 17616 genes, 1.3%	1	CI01000339_05853559_05857997,CI01000340_19115929_19119348,CI01000347_00576004_00576843,CI01000030_02472528_02477483,CI01000029_01284636_01285656,CI01000024_03049920_03059085
biological_process	GO:0035556 intracellular signal transduction	20 out of 389 genes, 5.1%	794 out of 17616 genes, 4.5%	1	CI01000013_07463570_07636742,CI01000306_02109241_02110274,CI01000168_00594523_00598420,CI01000010_02530251_02538713,CI01000152_00265576_00324155,CI01000037_03800223_03800920,CI01000026_04083042_04094349,CI01000324_01693952_01694542,CI01000002_00869204_00897499,CI01000027_02429134_02451902,CI01000115_00322039_00381544,CI01000026_00516302_00519072,CI01000304_00983004_01018406,CI01000006_01890066_01…
molecular_function	GO:0044877 macromolecular complex binding	14 out of 389 genes, 3.6%	586 out of 17616 genes, 3.3%	1	CI01000306_09860935_09865155,CI01000046_06970061_06977533,CI01000013_07463570_07636742,CI01000004_01280983_01292761,CI01000304_07927790_07957821,CI01000037_01538390_01570296,CI01000168_00594523_00598420,CI01000340_04403305_04410695,CI01000049_00439527_00443722,CI01000046_03761959_03768003,CI01000050_05728696_05760342,CI01000053_00808245_00813766,CI01000339_03092627_03099083,CI01000024_04331195_04…
biological_process	GO:1901800 positive regulation of proteasomal protein catabolic process	2 out of 389 genes, 0.5%	42 out of 17616 genes, 0.2%	1	CI01000306_02244385_02249335,CI01000168_00594523_00598420
biological_process	GO:0044802 single-organism membrane organization	10 out of 389 genes, 2.6%	337 out of 17616 genes, 1.9%	1	CI01000082_04018472_04019339,CI01000029_05285683_05294300,CI01000351_01829735_01856283,CI01000055_01806372_01832654,CI01000082_04027327_04033232,CI01000340_04403305_04410695,CI01000004_01859136_01861721,CI01000106_02453326_02454957,CI01000019_05044759_05045945,CI01000054_05841632_05851621
biological_process	GO:0010634 positive regulation of epithelial cell migration	3 out of 389 genes, 0.8%	20 out of 17616 genes, 0.1%	1	CI01000324_01693952_01694542,CI01000032_03175176_03177613,CI01000340_15485064_15523920
biological_process	GO:0001934 positive regulation of protein phosphorylation	4 out of 389 genes, 1.0%	233 out of 17616 genes, 1.3%	1	CI01000041_00436899_00449463,CI01000026_04083042_04094349,CI01000340_15485064_15523920,CI01000086_02543856_02545475
biological_process	GO:0006470 protein dephosphorylation	6 out of 389 genes, 1.5%	160 out of 17616 genes, 0.9%	1	CI01000006_07577082_07582303,CI01000312_00088636_00092704,CI01000129_00325556_00330906,CI01000116_00061123_00063290,CI01000012_12434858_12435727,CI01000054_11126599_11136327
molecular_function	GO:0048037 cofactor binding	5 out of 389 genes, 1.3%	215 out of 17616 genes, 1.2%	1	CI01000062_03500344_03507001,CI01000340_08007878_08016645,CI01000091_00522844_00581962,CI01000009_15726357_15736168,CI01000037_03989733_04001865
biological_process	GO:0044249 cellular biosynthetic process	41 out of 389 genes, 10.5%	1493 out of 17616 genes, 8.5%	1	CI01000059_07418303_07423995,CI01000059_10285427_10291570,CI01000029_05577218_05577697,CI01000325_09641427_09644339,CI01000152_00265576_00324155,CI01000340_13489016_13506783,CI01000014_00960029_00966472,CI01000339_05968915_05972679,CI01000075_00001171_00013300,CI01000105_01638030_01639731,CI01000005_06331339_06350307,CI01000300_01225430_01228695,CI01000071_03062277_03064334,CI01000046_06960830_06…
molecular_function	GO:0015079 potassium ion transmembrane transporter activity	2 out of 389 genes, 0.5%	161 out of 17616 genes, 0.9%	1	CI01000066_01829752_01832316,CI01000016_04400456_04412173
biological_process	GO:0043933 macromolecular complex subunit organization	17 out of 389 genes, 4.4%	998 out of 17616 genes, 5.7%	1	CI01000052_02100167_02104118,CI01000035_00042693_00050440,CI01000168_00594523_00598420,CI01000046_03761959_03768003,CI01000034_04988799_04990480,CI01000006_01531182_01543508,CI01000053_00808245_00813766,CI01000306_09860935_09865155,CI01000046_06970061_06977533,CI01000304_08754563_08783858,CI01000069_03027056_03028752,CI01000351_01829735_01856283,CI01000306_02995035_03002605,CI01000116_00496124_00…
biological_process	GO:0043085 positive regulation of catalytic activity	13 out of 389 genes, 3.3%	412 out of 17616 genes, 2.3%	1	CI01000350_02455868_02456244,CI01000004_01280983_01292761,CI01000027_01078554_01079951,CI01000016_05878037_05885761,CI01000069_04628032_04638137,CI01000029_05410136_05418911,CI01000350_02415191_02431871,CI01000306_05250669_05357112,CI01000315_00386677_00395208,CI01000047_04826817_04834995,CI01000013_05885911_05904644,CI01000041_00436899_00449463,CI01000049_05614731_05618336
biological_process	GO:0018193 peptidyl-amino acid modification	6 out of 389 genes, 1.5%	382 out of 17616 genes, 2.2%	1	CI01000340_13489016_13506783,CI01000314_01034963_01048224,CI01000168_00594523_00598420,CI01000028_00525538_00533862,CI01000010_02530251_02538713,CI01000340_15485064_15523920
molecular_function	GO:0050839 cell adhesion molecule binding	3 out of 389 genes, 0.8%	85 out of 17616 genes, 0.5%	1	CI01000013_07463570_07636742,CI01000300_01742156_01744802,CI01000037_01538390_01570296
molecular_function	GO:0032549 ribonucleoside binding	50 out of 389 genes, 12.9%	1855 out of 17616 genes, 10.5%	1	CI01000030_06351767_06357107,CI01000059_07418303_07423995,CI01000306_02109241_02110274,CI01000306_08045293_08057171,CI01000034_05419465_05426380,CI01000069_00000091_00001650,CI01000037_03800223_03800920,CI01000315_00177207_00200023,CI01000205_00910423_00913491,CI01000324_01693952_01694542,CI01000339_03092627_03099083,CI01000005_06331339_06350307,CI01012525_00000065_00000439,CI01000300_00781242_00…
biological_process	GO:1901701 cellular response to oxygen-containing compound	4 out of 389 genes, 1.0%	155 out of 17616 genes, 0.9%	1	CI01000049_00439527_00443722,CI01000339_04742986_04767624,CI01000027_01078554_01079951,CI01000324_01693952_01694542
biological_process	GO:0034765 regulation of ion transmembrane transport	2 out of 389 genes, 0.5%	200 out of 17616 genes, 1.1%	1	CI01000069_00966300_00979227,CI01000024_01340875_01354219
biological_process	GO:0071495 cellular response to endogenous stimulus	7 out of 389 genes, 1.8%	371 out of 17616 genes, 2.1%	1	CI01000049_00439527_00443722,CI01000013_07463570_07636742,CI01000027_01078554_01079951,CI01000013_04438907_04455220,CI01000013_04350678_04363643,CI01000013_04368048_04369323,CI01180000_04082957_04114030
biological_process	GO:1901659 glycosyl compound biosynthetic process	2 out of 389 genes, 0.5%	97 out of 17616 genes, 0.6%	1	CI01000116_00496124_00508681,CI01000059_07418303_07423995
biological_process	GO:0019752 carboxylic acid metabolic process	22 out of 389 genes, 5.7%	505 out of 17616 genes, 2.9%	1	CI01000066_00925751_00935641,CI01000059_10285427_10291570,CI01154971_00000219_00002467,CI01000029_05577218_05577697,CI01000325_09641427_09644339,CI01000029_05410136_05418911,CI01000026_01587300_01603806,CI01000340_13489016_13506783,CI01000014_00960029_00966472,CI01000113_02170894_02179511,CI01000006_01531182_01543508,CI01000009_15726357_15736168,CI01000047_04012371_04020979,CI01000013_04869003_04…
molecular_function	GO:0019904 protein domain specific binding	6 out of 389 genes, 1.5%	195 out of 17616 genes, 1.1%	1	CI01000340_04403305_04410695,CI01000055_00988065_01021037,CI01000027_02429134_02451902,CI01000171_00493834_00494490,CI01000053_00808245_00813766,CI01000086_02543856_02545475
biological_process	GO:0098742 cell-cell adhesion via plasma-membrane adhesion molecules	3 out of 389 genes, 0.8%	219 out of 17616 genes, 1.2%	1	CI01000013_07463570_07636742,CI01000300_01742156_01744802,CI01000304_00983004_01018406
biological_process	GO:0031327 negative regulation of cellular biosynthetic process	11 out of 389 genes, 2.8%	470 out of 17616 genes, 2.7%	1	CI01000004_16138496_16143438,CI01000304_08754563_08783858,CI01000306_02244385_02249335,CI01000024_03049920_03059085,CI01000086_02543856_02545475,CI01000315_00828277_00832022,CI01000306_08699884_08701812,CI01000050_05728696_05760342,CI01000032_03175176_03177613,CI01000053_00808245_00813766,CI01000004_01800502_01807872
biological_process	GO:0031099 regeneration	5 out of 389 genes, 1.3%	145 out of 17616 genes, 0.8%	1	CI01000066_01829752_01832316,CI01000052_02100167_02104118,CI01000304_07927790_07957821,CI01000319_04557814_04580168,CI01000304_00983004_01018406
cellular_component	GO:0031984 organelle subcompartment	3 out of 389 genes, 0.8%	118 out of 17616 genes, 0.7%	1	CI01000029_03649051_03684709,CI01000325_06275779_06276922,CI01000026_00516302_00519072
molecular_function	GO:0008324 cation transmembrane transporter activity	13 out of 389 genes, 3.3%	611 out of 17616 genes, 3.5%	1	CI01000013_06405275_06423872,CI01000063_05252331_05253850,CI01000054_06956328_06957402,CI01000024_01340875_01354219,CI01000166_00529397_00536770,CI01000029_00653876_00662303,CI01000116_00496124_00508681,CI01000066_01829752_01832316,CI01000006_01897638_01904724,CI01000054_06951426_06955263,CI01069784_00002733_00003086,CI01000016_04400456_04412173,CI01000105_01638030_01639731
molecular_function	GO:0019899 enzyme binding	13 out of 389 genes, 3.3%	571 out of 17616 genes, 3.2%	1	CI01000015_07821506_07834213,CI01000027_02429134_02451902,CI01000066_01165569_01184166,CI01000306_02244385_02249335,CI01000069_04628032_04638137,CI01000340_15485064_15523920,CI01000116_00496124_00508681,CI01000097_00115317_00182129,CI01000013_05885911_05904644,CI01000311_01583066_01617881,CI01000063_00562850_00563761,CI01000053_00808245_00813766,CI01000030_02472528_02477483
biological_process	GO:0006836 neurotransmitter transport	2 out of 389 genes, 0.5%	126 out of 17616 genes, 0.7%	1	CI01000013_06405275_06423872,CI01000027_02429134_02451902
biological_process	GO:0044089 positive regulation of cellular component biogenesis	2 out of 389 genes, 0.5%	119 out of 17616 genes, 0.7%	1	CI01000046_06970061_06977533,CI01000351_01829735_01856283
molecular_function	GO:0050662 coenzyme binding	3 out of 389 genes, 0.8%	150 out of 17616 genes, 0.9%	1	CI01000062_03500344_03507001,CI01000091_00522844_00581962,CI01000009_15726357_15736168
biological_process	GO:0071840 cellular component organization or biogenesis	65 out of 389 genes, 16.7%	2902 out of 17616 genes, 16.5%	1	CI01000024_01340875_01354219,CI01014348_00000681_00002662,CI01000152_00265576_00324155,CI01000027_01832797_01839912,CI01000300_01225430_01228695,CI01000304_00983004_01018406,CI01000340_15485064_15523920,CI01000350_02415191_02431871,CI01000050_05728696_05760342,CI01000054_05841632_05851621,CI01000028_03208231_03214842,CI01000052_02100167_02104118,CI01000304_07927790_07957821,CI01000037_01538390_01…
biological_process	GO:0033334 fin morphogenesis	2 out of 389 genes, 0.5%	60 out of 17616 genes, 0.3%	1	CI01000057_04794580_04834143,CI01000052_02100167_02104118
biological_process	GO:0001649 osteoblast differentiation	2 out of 389 genes, 0.5%	40 out of 17616 genes, 0.2%	1	CI01000339_04742986_04767624,CI01000086_02543856_02545475
biological_process	GO:0006518 peptide metabolic process	5 out of 389 genes, 1.3%	442 out of 17616 genes, 2.5%	1	CI01000027_03110196_03113083,CI01065097_00001499_00009160,CI01000013_04869003_04877964,CI01000063_01079985_01087813,CI01000005_06331339_06350307
biological_process	GO:0032270 positive regulation of cellular protein metabolic process	7 out of 389 genes, 1.8%	397 out of 17616 genes, 2.3%	1	CI01000041_00436899_00449463,CI01000004_01280983_01292761,CI01000026_04083042_04094349,CI01000306_02244385_02249335,CI01000168_00594523_00598420,CI01000340_15485064_15523920,CI01000086_02543856_02545475
molecular_function	GO:0004896 cytokine receptor activity	2 out of 389 genes, 0.5%	51 out of 17616 genes, 0.3%	1	CI01000004_12390372_12391923,CI01000082_02743746_02747332
molecular_function	GO:0017147 Wnt-protein binding	2 out of 389 genes, 0.5%	34 out of 17616 genes, 0.2%	1	CI01000070_01822353_01824092,CI01000086_02543856_02545475
biological_process	GO:0002262 myeloid cell homeostasis	2 out of 389 genes, 0.5%	102 out of 17616 genes, 0.6%	1	CI01069784_00002733_00003086,CI01000105_01638030_01639731
biological_process	GO:0014037 Schwann cell differentiation	3 out of 389 genes, 0.8%	34 out of 17616 genes, 0.2%	1	CI01000304_00983004_01018406,CI01000135_01036648_01040176,CI01000054_05841632_05851621
cellular_component	GO:0045495 pole plasm	2 out of 389 genes, 0.5%	17 out of 17616 genes, 0.1%	1	CI01000055_03518013_03528878,CI01000110_00929399_00931607
cellular_component	GO:0033176 proton-transporting V-type ATPase complex	3 out of 389 genes, 0.8%	24 out of 17616 genes, 0.1%	1	CI01000116_00496124_00508681,CI01000054_06951426_06955263,CI01000054_06956328_06957402
biological_process	GO:0051169 nuclear transport	2 out of 389 genes, 0.5%	113 out of 17616 genes, 0.6%	1	CI01000034_00455762_00459788,CI01000066_01165569_01184166
biological_process	GO:0044272 sulfur compound biosynthetic process	4 out of 389 genes, 1.0%	79 out of 17616 genes, 0.4%	1	CI01000059_07418303_07423995,CI01025188_00000170_00001069,CI01000037_03989733_04001865,CI01000029_05410136_05418911
biological_process	GO:0007610 behavior	7 out of 389 genes, 1.8%	220 out of 17616 genes, 1.2%	1	CI01000116_00472107_00480868,CI01000306_08699884_08701812,CI01000029_08288440_08301175,CI01000027_05789308_05795504,CI01000016_04400456_04412173,CI01000300_05217150_05224947,CI01000168_00594523_00598420
cellular_component	GO:0005654 nucleoplasm	5 out of 389 genes, 1.3%	572 out of 17616 genes, 3.2%	1	CI01000006_07577082_07582303,CI01065097_00001499_00009160,CI01000034_00455762_00459788,CI01000032_03175176_03177613,CI01000010_09270527_09286978
biological_process	GO:0046390 ribose phosphate biosynthetic process	2 out of 389 genes, 0.5%	122 out of 17616 genes, 0.7%	1	CI01000116_00496124_00508681,CI01000152_00265576_00324155
biological_process	GO:0016237 lysosomal microautophagy	2 out of 389 genes, 0.5%	3 out of 17616 genes, 0.0%	1	CI01000082_04018472_04019339,CI01000082_04027327_04033232
biological_process	GO:0007507 heart development	7 out of 389 genes, 1.8%	469 out of 17616 genes, 2.7%	1	CI01065097_00001499_00009160,CI01000027_05789308_05795504,CI01000037_01538390_01570296,CI01000306_02244385_02249335,CI01000171_00493834_00494490,CI01000054_02613166_02614884,CI01000086_02543856_02545475
cellular_component	GO:0031902 late endosome membrane	3 out of 389 genes, 0.8%	27 out of 17616 genes, 0.2%	1	CI01000029_08346604_08357224,CI01000027_01078554_01079951,CI01000324_01693952_01694542
biological_process	GO:0061515 myeloid cell development	2 out of 389 genes, 0.5%	54 out of 17616 genes, 0.3%	1	CI01069784_00002733_00003086,CI01000105_01638030_01639731
biological_process	GO:0044262 cellular carbohydrate metabolic process	3 out of 389 genes, 0.8%	81 out of 17616 genes, 0.5%	1	CI01000063_00562850_00563761,CI01000082_01885169_01923048,CI01000306_08045293_08057171
molecular_function	GO:0043492 ATPase activity, coupled to movement of substances	7 out of 389 genes, 1.8%	104 out of 17616 genes, 0.6%	1	CI01000116_00496124_00508681,CI01000066_01829752_01832316,CI01000339_04441515_04447089,CI01000029_07332828_07336542,CI01000054_06956328_06957402,CI01000005_06623484_06646729,CI01000016_04400456_04412173
biological_process	GO:0050678 regulation of epithelial cell proliferation	2 out of 389 genes, 0.5%	61 out of 17616 genes, 0.3%	1	CI01000013_07463570_07636742,CI01000032_03175176_03177613
biological_process	GO:0034727 piecemeal microautophagy of nucleus	2 out of 389 genes, 0.5%	3 out of 17616 genes, 0.0%	1	CI01000082_04018472_04019339,CI01000082_04027327_04033232
cellular_component	GO:0030055 cell-substrate junction	5 out of 389 genes, 1.3%	113 out of 17616 genes, 0.6%	1	CI01000013_07463570_07636742,CI01000339_04742986_04767624,CI01000324_01693952_01694542,CI01000053_00808245_00813766,CI01000086_02543856_02545475
molecular_function	GO:0043168 anion binding	66 out of 389 genes, 17.0%	2364 out of 17616 genes, 13.4%	1	CI01000059_07418303_07423995,CI01000306_08045293_08057171,CI01000034_05419465_05426380,CI01000062_03500344_03507001,CI01000069_00000091_00001650,CI01000205_00910423_00913491,CI01000324_01693952_01694542,CI01000339_03092627_03099083,CI01012525_00000065_00000439,CI01000027_03212432_03231800,CI01000314_01034963_01048224,CI01000306_02244385_02249335,CI01180000_04082957_04114030,CI01000063_01500129_01…
biological_process	GO:0010562 positive regulation of phosphorus metabolic process	4 out of 389 genes, 1.0%	285 out of 17616 genes, 1.6%	1	CI01000041_00436899_00449463,CI01000026_04083042_04094349,CI01000340_15485064_15523920,CI01000086_02543856_02545475
biological_process	GO:0018105 peptidyl-serine phosphorylation	2 out of 389 genes, 0.5%	80 out of 17616 genes, 0.5%	1	CI01000168_00594523_00598420,CI01000010_02530251_02538713
molecular_function	GO:0032559 adenyl ribonucleotide binding	37 out of 389 genes, 9.5%	1422 out of 17616 genes, 8.1%	1	CI01000030_06351767_06357107,CI01000059_07418303_07423995,CI01000306_08045293_08057171,CI01000034_05419465_05426380,CI01000069_00000091_00001650,CI01000315_00177207_00200023,CI01000205_00910423_00913491,CI01000339_03092627_03099083,CI01012525_00000065_00000439,CI01000300_00781242_00787814,CI01000314_01034963_01048224,CI01000306_02244385_02249335,CI01180000_04082957_04114030,CI01000040_01160713_01…
biological_process	GO:0033365 protein localization to organelle	2 out of 389 genes, 0.5%	210 out of 17616 genes, 1.2%	1	CI01000034_00455762_00459788,CI01000066_01165569_01184166
biological_process	GO:0010558 negative regulation of macromolecule biosynthetic process	11 out of 389 genes, 2.8%	453 out of 17616 genes, 2.6%	1	CI01000004_16138496_16143438,CI01000304_08754563_08783858,CI01000306_02244385_02249335,CI01000024_03049920_03059085,CI01000086_02543856_02545475,CI01000315_00828277_00832022,CI01000306_08699884_08701812,CI01000050_05728696_05760342,CI01000032_03175176_03177613,CI01000053_00808245_00813766,CI01000004_01800502_01807872
biological_process	GO:1901652 response to peptide	2 out of 389 genes, 0.5%	65 out of 17616 genes, 0.4%	1	CI01000049_00439527_00443722,CI01000347_00576004_00576843
biological_process	GO:0046903 secretion	3 out of 389 genes, 0.8%	184 out of 17616 genes, 1.0%	1	CI01000004_01859136_01861721,CI01000112_03112349_03117520,CI01000027_02429134_02451902
biological_process	GO:0044765 single-organism transport	45 out of 389 genes, 11.6%	1971 out of 17616 genes, 11.2%	1	CI01000069_00966300_00979227,CI01000054_06956328_06957402,CI01000092_00579690_00648591,CI01000066_01165569_01184166,CI01000029_00653876_00662303,CI01000053_06662264_06720098,CI01000006_01897638_01904724,CI01000324_01693952_01694542,CI01000105_01638030_01639731,CI01000024_03449111_03472001,CI01000032_00054024_00073898,CI01000346_00049541_00058245,CI01000063_05252331_05253850,CI01000027_02429134_02…
biological_process	GO:0003006 developmental process involved in reproduction	2 out of 389 genes, 0.5%	134 out of 17616 genes, 0.8%	1	CI01000055_03518013_03528878,CI01000110_00929399_00931607
biological_process	GO:0018130 heterocycle biosynthetic process	10 out of 389 genes, 2.6%	497 out of 17616 genes, 2.8%	1	CI01000300_01225430_01228695,CI01000071_03062277_03064334,CI01000059_07418303_07423995,CI01000059_10285427_10291570,CI01000314_01034963_01048224,CI01000303_00346678_00347501,CI01000152_00265576_00324155,CI01000116_00496124_00508681,CI01000013_05885911_05904644,CI01000057_00956994_00965947
cellular_component	GO:0044430 cytoskeletal part	14 out of 389 genes, 3.6%	739 out of 17616 genes, 4.2%	1	CI01000020_04226010_04238699,CI01000046_06970061_06977533,CI01000027_07695223_07701346,CI01000010_01980979_01989507,CI01000168_00594523_00598420,CI01000313_00819117_00821323,CI01000319_04759154_04760920,CI01000046_03761959_03768003,CI01000000_12593396_12609807,CI01000311_01583066_01617881,CI01000016_04193887_04198494,CI01000069_03667639_03669979,CI01000339_03092627_03099083,CI01000024_04331195_04…
biological_process	GO:0000122 negative regulation of transcription from RNA polymerase II promoter	4 out of 389 genes, 1.0%	201 out of 17616 genes, 1.1%	1	CI01000004_16138496_16143438,CI01000050_05728696_05760342,CI01000024_03049920_03059085,CI01000004_01800502_01807872
molecular_function	GO:0004553 hydrolase activity, hydrolyzing O-glycosyl compounds	4 out of 389 genes, 1.0%	116 out of 17616 genes, 0.7%	1	CI01000302_00141480_00150149,CI01000082_01885169_01923048,CI01000054_10172867_10177625,CI01000054_07198599_07202146
biological_process	GO:0009205 purine ribonucleoside triphosphate metabolic process	3 out of 389 genes, 0.8%	111 out of 17616 genes, 0.6%	1	CI01000116_00496124_00508681,CI01000053_00808245_00813766,CI01000047_04012371_04020979
biological_process	GO:0007163 establishment or maintenance of cell polarity	2 out of 389 genes, 0.5%	96 out of 17616 genes, 0.5%	1	CI01000046_03761959_03768003,CI01000037_01538390_01570296
biological_process	GO:0060538 skeletal muscle organ development	2 out of 389 genes, 0.5%	117 out of 17616 genes, 0.7%	1	CI01000070_00350249_00395764,CI01000135_01036648_01040176
molecular_function	GO:0046961 proton-transporting ATPase activity, rotational mechanism	2 out of 389 genes, 0.5%	22 out of 17616 genes, 0.1%	1	CI01000116_00496124_00508681,CI01000066_01829752_01832316
biological_process	GO:0048513 animal organ development	45 out of 389 genes, 11.6%	2192 out of 17616 genes, 12.4%	1	CI01000339_04742986_04767624,CI01000027_07695223_07701346,CI01000016_07743396_07746536,CI01000340_16184729_16192901,CI01000070_00350249_00395764,CI01000026_01587300_01603806,CI01000046_03761959_03768003,CI01000129_00325556_00330906,CI01000313_01000035_01002069,CI01000027_05789308_05795504,CI01000105_01638030_01639731,CI01012525_00000065_00000439,CI01000300_01225430_01228695,CI01000071_03062277_03…
biological_process	GO:0050900 leukocyte migration	3 out of 389 genes, 0.8%	68 out of 17616 genes, 0.4%	1	CI01000052_02100167_02104118,CI01000018_07062582_07063654,CI01000637_00000433_00003236
biological_process	GO:0051090 regulation of sequence-specific DNA binding transcription factor activity	3 out of 389 genes, 0.8%	78 out of 17616 genes, 0.4%	1	CI01000015_07821506_07834213,CI01000069_04026932_04030927,CI01000086_02543856_02545475
biological_process	GO:0044710 single-organism metabolic process	68 out of 389 genes, 17.5%	2638 out of 17616 genes, 15.0%	1	CI01000059_07418303_07423995,CI01000029_05577218_05577697,CI01000152_00265576_00324155,CI01000306_08045293_08057171,CI01000054_07198599_07202146,CI01000026_01587300_01603806,CI01000340_13489016_13506783,CI01000014_00960029_00966472,CI01000313_01000035_01002069,CI01000075_00001171_00013300,CI01000300_01225430_01228695,CI01000005_06302958_06303282,CI01000063_01500129_01504142,CI01000340_15485064_15…
biological_process	GO:0030218 erythrocyte differentiation	2 out of 389 genes, 0.5%	98 out of 17616 genes, 0.6%	1	CI01069784_00002733_00003086,CI01000105_01638030_01639731
biological_process	GO:0010817 regulation of hormone levels	2 out of 389 genes, 0.5%	134 out of 17616 genes, 0.8%	1	CI01000026_01587300_01603806,CI01000027_02429134_02451902
biological_process	GO:0006464 cellular protein modification process	33 out of 389 genes, 8.5%	1743 out of 17616 genes, 9.9%	1	CI01000054_11126599_11136327,CI01000024_02402657_02417463,CI01000340_13489016_13506783,CI01000315_00177207_00200023,CI01000129_00325556_00330906,CI01000339_05968915_05972679,CI01000301_00582914_00589293,CI01000300_01225430_01228695,CI01000300_00781242_00787814,CI01000312_00088636_00092704,CI01000046_06960830_06969358,CI01000116_00061123_00063290,CI01000012_12434858_12435727,CI01000314_01034963_01…
biological_process	GO:0045765 regulation of angiogenesis	2 out of 389 genes, 0.5%	80 out of 17616 genes, 0.5%	1	CI01000012_03771803_03792867,CI01000324_01693952_01694542
cellular_component	GO:0030529 intracellular ribonucleoprotein complex	5 out of 389 genes, 1.3%	511 out of 17616 genes, 2.9%	1	CI01065097_00001499_00009160,CI01000035_00042693_00050440,CI01000053_00808245_00813766,CI01000055_03518013_03528878,CI01000110_00929399_00931607
biological_process	GO:0021695 cerebellar cortex development	2 out of 389 genes, 0.5%	26 out of 17616 genes, 0.1%	1	CI01000013_09828630_09852321,CI01000304_00983004_01018406
biological_process	GO:0003013 circulatory system process	3 out of 389 genes, 0.8%	211 out of 17616 genes, 1.2%	1	CI01000027_05789308_05795504,CI01000054_11126599_11136327,CI01000325_09641427_09644339
cellular_component	GO:0043230 extracellular organelle	6 out of 389 genes, 1.5%	396 out of 17616 genes, 2.2%	1	CI01000013_07463570_07636742,CI01000054_06956328_06957402,CI01000027_02429134_02451902,CI01000058_03136045_03137264,CI01000324_01693952_01694542,CI01000053_00808245_00813766
biological_process	GO:0009062 fatty acid catabolic process	2 out of 389 genes, 0.5%	28 out of 17616 genes, 0.2%	1	CI01000029_05577218_05577697,CI01000029_05578983_05588654
biological_process	GO:0043068 positive regulation of programmed cell death	4 out of 389 genes, 1.0%	139 out of 17616 genes, 0.8%	1	CI01000001_00500347_00500698,CI01000106_02453326_02454957,CI01000313_01000035_01002069,CI01000324_01693952_01694542
biological_process	GO:0050794 regulation of cellular process	128 out of 389 genes, 32.9%	6298 out of 17616 genes, 35.8%	1	CI01000338_00614914_00615525,CI01000012_03771803_03792867,CI01000004_01280983_01292761,CI01000024_01340875_01354219,CI01000313_01000035_01002069,CI01000026_04083042_04094349,CI01000325_09434932_09471529,CI01000075_00001171_00013300,CI01000324_01693952_01694542,CI01180000_04082957_04114030,CI01000024_03049920_03059085,CI01000340_15485064_15523920,CI01000086_02543856_02545475,CI01000350_02415191_02…
biological_process	GO:0046907 intracellular transport	14 out of 389 genes, 3.6%	707 out of 17616 genes, 4.0%	1	CI01000032_00054024_00073898,CI01000028_03208231_03214842,CI01000029_05285683_05294300,CI01000055_01806372_01832654,CI01000027_02429134_02451902,CI01000092_00579690_00648591,CI01000066_01165569_01184166,CI01000327_01752247_01756786,CI01000069_04628032_04638137,CI01000004_01859136_01861721,CI01000106_02453326_02454957,CI01000013_05885911_05904644,CI01000034_00455762_00459788,CI01000324_01693952_01…
biological_process	GO:0090174 organelle membrane fusion	3 out of 389 genes, 0.8%	74 out of 17616 genes, 0.4%	1	CI01000004_01859136_01861721,CI01000029_05285683_05294300,CI01000019_05044759_05045945
biological_process	GO:0007346 regulation of mitotic cell cycle	2 out of 389 genes, 0.5%	153 out of 17616 genes, 0.9%	1	CI01000050_05728696_05760342,CI01000168_00594523_00598420
biological_process	GO:0042127 regulation of cell proliferation	7 out of 389 genes, 1.8%	376 out of 17616 genes, 2.1%	1	CI01000014_01260786_01262369,CI01000013_07463570_07636742,CI01065097_00001499_00009160,CI01000032_03175176_03177613,CI01180000_04082957_04114030,CI01000054_05841632_05851621,CI01000004_01800502_01807872
molecular_function	GO:0003690 double-stranded DNA binding	7 out of 389 genes, 1.8%	285 out of 17616 genes, 1.6%	1	CI01000339_05853559_05857997,CI01000340_19115929_19119348,CI01000050_05728696_05760342,CI01000347_00576004_00576843,CI01000030_02472528_02477483,CI01000029_01284636_01285656,CI01000024_03049920_03059085
biological_process	GO:0031399 regulation of protein modification process	9 out of 389 genes, 2.3%	538 out of 17616 genes, 3.1%	1	CI01000004_01280983_01292761,CI01000116_00061123_00063290,CI01000306_02244385_02249335,CI01000340_15485064_15523920,CI01000086_02543856_02545475,CI01000006_07577082_07582303,CI01000041_00436899_00449463,CI01000050_05728696_05760342,CI01000026_04083042_04094349
biological_process	GO:1902593 single-organism nuclear import	2 out of 389 genes, 0.5%	58 out of 17616 genes, 0.3%	1	CI01000034_00455762_00459788,CI01000066_01165569_01184166
molecular_function	GO:0005507 copper ion binding	3 out of 389 genes, 0.8%	32 out of 17616 genes, 0.2%	1	CI01000009_03145417_03159851,CI01000304_08754563_08783858,CI01000339_07972005_07977034
biological_process	GO:2000147 positive regulation of cell motility	4 out of 389 genes, 1.0%	113 out of 17616 genes, 0.6%	1	CI01000013_07463570_07636742,CI01000324_01693952_01694542,CI01000032_03175176_03177613,CI01000340_15485064_15523920
biological_process	GO:0090132 epithelium migration	4 out of 389 genes, 1.0%	61 out of 17616 genes, 0.3%	1	CI01000013_07463570_07636742,CI01000304_08754563_08783858,CI01000037_01538390_01570296,CI01000054_11126599_11136327
molecular_function	GO:0030170 pyridoxal phosphate binding	2 out of 389 genes, 0.5%	53 out of 17616 genes, 0.3%	1	CI01000340_08007878_08016645,CI01000037_03989733_04001865
biological_process	GO:0032434 regulation of proteasomal ubiquitin-dependent protein catabolic process	2 out of 389 genes, 0.5%	56 out of 17616 genes, 0.3%	1	CI01000306_02244385_02249335,CI01000168_00594523_00598420
molecular_function	GO:0044822 poly(A) RNA binding	3 out of 389 genes, 0.8%	256 out of 17616 genes, 1.5%	1	CI01000055_00988065_01021037,CI01000035_00042693_00050440,CI01000053_00808245_00813766
molecular_function	GO:0016462 pyrophosphatase activity	22 out of 389 genes, 5.7%	756 out of 17616 genes, 4.3%	1	CI01000054_06956328_06957402,CI01000009_02352214_02356619,CI01000034_00520790_00525323,CI01000034_05419465_05426380,CI01000016_04400456_04412173,CI01000098_00899135_00921462,CI01000053_00808245_00813766,CI01000324_01693952_01694542,CI01000339_03092627_03099083,CI01000024_04331195_04360958,CI01000005_06331339_06350307,CI01000319_04557814_04580168,CI01000029_07332828_07336542,CI01000069_04612170_04…
biological_process	GO:0010039 response to iron ion	2 out of 389 genes, 0.5%	9 out of 17616 genes, 0.1%	1	CI01069784_00002733_00003086,CI01000105_01638030_01639731
molecular_function	GO:0051213 dioxygenase activity	4 out of 389 genes, 1.0%	74 out of 17616 genes, 0.4%	1	CI01000005_06302958_06303282,CI01025188_00000170_00001069,CI01000339_04452471_04455536,CI01000063_00811088_00811849
biological_process	GO:0030239 myofibril assembly	2 out of 389 genes, 0.5%	87 out of 17616 genes, 0.5%	1	CI01000069_03667639_03669979,CI01000054_02613166_02614884
biological_process	GO:0010628 positive regulation of gene expression	22 out of 389 genes, 5.7%	541 out of 17616 genes, 3.1%	1	CI01000013_07463570_07636742,CI01000029_05577218_05577697,CI01000034_00520790_00525323,CI01000010_09270527_09286978,CI01000009_11835682_11873220,CI01000053_00808245_00813766,CI01000002_00869204_00897499,CI01000347_00576004_00576843,CI01000030_02472528_02477483,CI01000015_07821506_07834213,CI01000027_02429134_02451902,CI01000069_04026932_04030927,CI01000063_00839103_00843726,CI01000313_00819117_00…
biological_process	GO:0007275 multicellular organism development	82 out of 389 genes, 21.1%	3589 out of 17616 genes, 20.4%	1	CI01000055_00988065_01021037,CI01000027_07695223_07701346,CI01000340_16184729_16192901,CI01000024_01340875_01354219,CI01000008_01933405_01951274,CI01000070_00350249_00395764,CI01014348_00000681_00002662,CI01000152_00265576_00324155,CI01000026_01587300_01603806,CI01000313_01000035_01002069,CI01000324_01693952_01694542,CI01000105_01638030_01639731,CI01012525_00000065_00000439,CI01000300_01225430_01…
molecular_function	GO:0022890 inorganic cation transmembrane transporter activity	11 out of 389 genes, 2.8%	507 out of 17616 genes, 2.9%	1	CI01000013_06405275_06423872,CI01000063_05252331_05253850,CI01000054_06956328_06957402,CI01000024_01340875_01354219,CI01000029_00653876_00662303,CI01000116_00496124_00508681,CI01000066_01829752_01832316,CI01000054_06951426_06955263,CI01069784_00002733_00003086,CI01000016_04400456_04412173,CI01000105_01638030_01639731
biological_process	GO:0009617 response to bacterium	3 out of 389 genes, 0.8%	185 out of 17616 genes, 1.1%	1	CI01000009_03145417_03159851,CI01000052_02100167_02104118,CI01000347_00576004_00576843
molecular_function	GO:0005342 organic acid transmembrane transporter activity	4 out of 389 genes, 1.0%	134 out of 17616 genes, 0.8%	1	CI01000006_01897638_01904724,CI01000013_06405275_06423872,CI01000000_07386332_07396038,CI01000145_00802322_00823881
molecular_function	GO:0003723 RNA binding	13 out of 389 genes, 3.3%	765 out of 17616 genes, 4.3%	1	CI01000055_00988065_01021037,CI01000035_00042693_00050440,CI01000069_04612170_04623197,CI01000013_04869003_04877964,CI01000110_00929399_00931607,CI01000029_05410136_05418911,CI01065097_00001499_00009160,CI01000127_01764767_01770711,CI01000053_00808245_00813766,CI01180000_05770782_05772080,CI01000063_01079985_01087813,CI01000005_06331339_06350307,CI01000055_03518013_03528878
cellular_component	GO:0005741 mitochondrial outer membrane	5 out of 389 genes, 1.3%	71 out of 17616 genes, 0.4%	1	CI01000106_02453326_02454957,CI01000029_05577218_05577697,CI01000340_19456344_19458688,CI01000205_00526387_00529708,CI01000029_05578983_05588654
biological_process	GO:0060485 mesenchyme development	6 out of 389 genes, 1.5%	228 out of 17616 genes, 1.3%	1	CI01000304_08754563_08783858,CI01000046_03761959_03768003,CI01000004_03433963_03436906,CI01000055_06559670_06571358,CI01000063_00839103_00843726,CI01000304_00983004_01018406
biological_process	GO:0051224 negative regulation of protein transport	2 out of 389 genes, 0.5%	32 out of 17616 genes, 0.2%	1	CI01000340_15485064_15523920,CI01000086_02543856_02545475
biological_process	GO:0060560 developmental growth involved in morphogenesis	2 out of 389 genes, 0.5%	94 out of 17616 genes, 0.5%	1	CI01000312_00088636_00092704,CI01000300_05338723_05344483
biological_process	GO:1901136 carbohydrate derivative catabolic process	3 out of 389 genes, 0.8%	65 out of 17616 genes, 0.4%	1	CI01000010_03109809_03114298,CI01000113_02170894_02179511,CI01000054_10172867_10177625
biological_process	GO:0035162 embryonic hemopoiesis	2 out of 389 genes, 0.5%	81 out of 17616 genes, 0.5%	1	CI01069784_00002733_00003086,CI01000105_01638030_01639731
cellular_component	GO:0016021 integral component of membrane	100 out of 389 genes, 25.7%	5013 out of 17616 genes, 28.5%	1	CI01000004_12390372_12391923,CI01000012_03771803_03792867,CI01000300_01742156_01744802,CI01000024_01340875_01354219,CI01000029_00653876_00662303,CI01000152_00265576_00324155,CI01000054_07198599_07202146,CI01000053_06662264_06720098,CI01000062_03500344_03507001,CI01000014_00960029_00966472,CI01000313_01000035_01002069,CI01000075_00001171_00013300,CI01000105_01638030_01639731,CI01000012_12434858_12…
biological_process	GO:0051656 establishment of organelle localization	2 out of 389 genes, 0.5%	194 out of 17616 genes, 1.1%	1	CI01000032_00054024_00073898,CI01000027_02429134_02451902
biological_process	GO:1901605 alpha-amino acid metabolic process	9 out of 389 genes, 2.3%	139 out of 17616 genes, 0.8%	1	CI01000066_00925751_00935641,CI01000059_10285427_10291570,CI01000029_05410136_05418911,CI01000012_07556881_07563284,CI01000340_13489016_13506783,CI01025188_00000170_00001069,CI01000006_01531182_01543508,CI01000009_15726357_15736168,CI01000037_03989733_04001865
biological_process	GO:0050770 regulation of axonogenesis	2 out of 389 genes, 0.5%	119 out of 17616 genes, 0.7%	1	CI01000350_02415191_02431871,CI01000304_07927790_07957821
cellular_component	GO:0043226 organelle	137 out of 389 genes, 35.2%	6317 out of 17616 genes, 35.9%	1	CI01000338_00614914_00615525,CI01000054_06956328_06957402,CI01000075_00001171_00013300,CI01000324_01693952_01694542,CI01000110_00929399_00931607,CI01000024_03049920_03059085,CI01000303_00178517_00188140,CI01000000_12593396_12609807,CI01000050_05728696_05760342,CI01000063_04101695_04159421,CI01000029_01284636_01285656,CI01000027_01078554_01079951,CI01000027_08713799_08734144,CI01000166_00529397_00…
biological_process	GO:0014032 neural crest cell development	2 out of 389 genes, 0.5%	129 out of 17616 genes, 0.7%	1	CI01000046_03761959_03768003,CI01000304_00983004_01018406
biological_process	GO:0006873 cellular ion homeostasis	3 out of 389 genes, 0.8%	199 out of 17616 genes, 1.1%	1	CI01000116_00496124_00508681,CI01000339_06743958_06745822,CI01000016_04400456_04412173
biological_process	GO:0006793 phosphorus metabolic process	30 out of 389 genes, 7.7%	1493 out of 17616 genes, 8.5%	1	CI01000322_00114516_00119522,CI01000054_11126599_11136327,CI01000168_00594523_00598420,CI01000010_02530251_02538713,CI01000152_00265576_00324155,CI01000306_08045293_08057171,CI01000178_00765167_00767977,CI01000315_00177207_00200023,CI01000129_00325556_00330906,CI01000053_00808245_00813766,CI01000063_01079985_01087813,CI01000082_04894842_04902790,CI01000018_04563971_04573228,CI01000049_06880930_06…
molecular_function	GO:0016788 hydrolase activity, acting on ester bonds	19 out of 389 genes, 4.9%	648 out of 17616 genes, 3.7%	1	CI01000043_07204216_07216573,CI01000029_05577218_05577697,CI01000054_11126599_11136327,CI01000043_07243729_07244723,CI01000178_00765167_00767977,CI01000129_00325556_00330906,CI01000313_01000035_01002069,CI01000027_01832797_01839912,CI01000312_00088636_00092704,CI01000012_12434858_12435727,CI01000116_00061123_00063290,CI01000340_09632037_09635287,CI01000110_03015589_03024689,CI01000006_07577082_07…
biological_process	GO:0061024 membrane organization	11 out of 389 genes, 2.8%	394 out of 17616 genes, 2.2%	1	CI01000082_04018472_04019339,CI01000029_05285683_05294300,CI01000351_01829735_01856283,CI01000055_01806372_01832654,CI01000082_04027327_04033232,CI01000340_04403305_04410695,CI01000004_01859136_01861721,CI01000000_01411979_01443908,CI01000106_02453326_02454957,CI01000019_05044759_05045945,CI01000054_05841632_05851621
molecular_function	GO:0016667 oxidoreductase activity, acting on a sulfur group of donors	2 out of 389 genes, 0.5%	39 out of 17616 genes, 0.2%	1	CI01000063_01533946_01534527,CI01000034_04988799_04990480
biological_process	GO:0050769 positive regulation of neurogenesis	3 out of 389 genes, 0.8%	117 out of 17616 genes, 0.7%	1	CI01000027_02429134_02451902,CI01000029_08288440_08301175,CI01000304_00983004_01018406
biological_process	GO:0050793 regulation of developmental process	18 out of 389 genes, 4.6%	898 out of 17616 genes, 5.1%	1	CI01000012_03771803_03792867,CI01000001_12006266_12048809,CI01000304_07927790_07957821,CI01000168_00594523_00598420,CI01000010_09270527_09286978,CI01000330_01209985_01218019,CI01000324_01693952_01694542,CI01000024_04331195_04360958,CI01000304_08754563_08783858,CI01000027_02429134_02451902,CI01000086_02543856_02545475,CI01000054_02613166_02614884,CI01000304_00983004_01018406,CI01000350_02415191_02…
cellular_component	GO:0044444 cytoplasmic part	84 out of 389 genes, 21.6%	3249 out of 17616 genes, 18.4%	1	CI01000059_07418303_07423995,CI01000054_06956328_06957402,CI01000029_05577218_05577697,CI01000026_01587300_01603806,CI01000075_00001171_00013300,CI01000324_01693952_01694542,CI01000314_01034963_01048224,CI01000306_00575882_00583996,CI01000110_00929399_00931607,CI01000339_04441515_04447089,CI01000059_05316640_05345577,CI01000303_00178517_00188140,CI01000050_05728696_05760342,CI01025188_00000170_00…
molecular_function	GO:0032403 protein complex binding	11 out of 389 genes, 2.8%	360 out of 17616 genes, 2.0%	1	CI01000046_06970061_06977533,CI01000004_01280983_01292761,CI01000304_07927790_07957821,CI01000037_01538390_01570296,CI01000168_00594523_00598420,CI01000340_04403305_04410695,CI01000049_00439527_00443722,CI01000046_03761959_03768003,CI01000053_00808245_00813766,CI01000339_03092627_03099083,CI01000024_04331195_04360958
biological_process	GO:0030833 regulation of actin filament polymerization	2 out of 389 genes, 0.5%	87 out of 17616 genes, 0.5%	1	CI01000046_06970061_06977533,CI01000351_01829735_01856283
cellular_component	GO:0031090 organelle membrane	34 out of 389 genes, 8.7%	1175 out of 17616 genes, 6.7%	1	CI01000069_00966300_00979227,CI01000054_06956328_06957402,CI01000029_05577218_05577697,CI01000340_04403305_04410695,CI01000026_01587300_01603806,CI01000339_05968915_05972679,CI01000340_19456344_19458688,CI01000324_01693952_01694542,CI01000055_05047161_05054848,CI01000063_05252331_05253850,CI01000046_06960830_06969358,CI01000306_00575882_00583996,CI01000300_02573883_02577623,CI01000205_00526387_00…
biological_process	GO:0061053 somite development	2 out of 389 genes, 0.5%	157 out of 17616 genes, 0.9%	1	CI01000037_01538390_01570296,CI01000047_04012371_04020979
molecular_function	GO:0060589 nucleoside-triphosphatase regulator activity	9 out of 389 genes, 2.3%	201 out of 17616 genes, 1.1%	1	CI01000350_02455868_02456244,CI01000004_00812006_00813189,CI01000069_04628032_04638137,CI01000350_02415191_02431871,CI01000315_00386677_00395208,CI01000047_04826817_04834995,CI01000013_05885911_05904644,CI01000049_07477191_07532163,CI01000030_05784109_05788689
biological_process	GO:0009117 nucleotide metabolic process	5 out of 389 genes, 1.3%	282 out of 17616 genes, 1.6%	1	CI01000116_00496124_00508681,CI01000325_00349224_00395426,CI01000053_00808245_00813766,CI01000047_04012371_04020979,CI01000152_00265576_00324155
biological_process	GO:1902533 positive regulation of intracellular signal transduction	5 out of 389 genes, 1.3%	195 out of 17616 genes, 1.1%	1	CI01000013_07463570_07636742,CI01000041_00436899_00449463,CI01000027_01078554_01079951,CI01000168_00594523_00598420,CI01000340_15485064_15523920
biological_process	GO:0022008 neurogenesis	26 out of 389 genes, 6.7%	1069 out of 17616 genes, 6.1%	1	CI01000127_00212366_00219489,CI01000110_02316009_02320829,CI01000304_07927790_07957821,CI01000027_04725469_04727486,CI01014348_00000681_00002662,CI01000168_00594523_00598420,CI01000152_00265576_00324155,CI01000070_01822353_01824092,CI01000110_01436253_01450759,CI01000029_05410136_05418911,CI01000345_00736993_00752689,CI01000299_01855614_01858092,CI01000300_01225430_01228695,CI01000116_00472107_00…
biological_process	GO:0071363 cellular response to growth factor stimulus	4 out of 389 genes, 1.0%	146 out of 17616 genes, 0.8%	1	CI01000013_04438907_04455220,CI01000013_04350678_04363643,CI01000013_04368048_04369323,CI01180000_04082957_04114030
biological_process	GO:0014003 oligodendrocyte development	2 out of 389 genes, 0.5%	26 out of 17616 genes, 0.1%	1	CI01000304_00983004_01018406,CI01000029_05410136_05418911
cellular_component	GO:0005581 collagen trimer	2 out of 389 genes, 0.5%	46 out of 17616 genes, 0.3%	1	CI01000057_04794580_04834143,CI01000008_02003944_02085183
molecular_function	GO:0008395 steroid hydroxylase activity	2 out of 389 genes, 0.5%	48 out of 17616 genes, 0.3%	1	CI01059801_00002457_00002647,CI01000193_00428290_00437936
biological_process	GO:0006605 protein targeting	3 out of 389 genes, 0.8%	161 out of 17616 genes, 0.9%	1	CI01000055_01806372_01832654,CI01000034_00455762_00459788,CI01000066_01165569_01184166
biological_process	GO:0010646 regulation of cell communication	28 out of 389 genes, 7.2%	1157 out of 17616 genes, 6.6%	1	CI01000013_07463570_07636742,CI01000350_02455868_02456244,CI01000027_01078554_01079951,CI01000000_00825374_00827067,CI01000054_11126599_11136327,CI01000168_00594523_00598420,CI01000306_05250669_05357112,CI01000026_01587300_01603806,CI01000037_03800223_03800920,CI01000026_04083042_04094349,CI01000324_01693952_01694542,CI01000049_05614731_05618336,CI01000116_00472107_00480868,CI01000351_01829735_01…
biological_process	GO:0007154 cell communication	60 out of 389 genes, 15.4%	3117 out of 17616 genes, 17.7%	1	CI01000004_12390372_12391923,CI01000013_07463570_07636742,CI01000012_03771803_03792867,CI01000018_07062582_07063654,CI01000066_01165569_01184166,CI01000024_01340875_01354219,CI01000027_04725469_04727486,CI01000054_11126599_11136327,CI01000306_02109241_02110274,CI01000152_00265576_00324155,CI01000037_03800223_03800920,CI01000313_01000035_01002069,CI01000026_04083042_04094349,CI01000009_11835682_11…
biological_process	GO:0071826 ribonucleoprotein complex subunit organization	2 out of 389 genes, 0.5%	133 out of 17616 genes, 0.8%	1	CI01000035_00042693_00050440,CI01000055_03518013_03528878
biological_process	GO:0030903 notochord development	3 out of 389 genes, 0.8%	80 out of 17616 genes, 0.5%	1	CI01000066_01829752_01832316,CI01000313_01000035_01002069,CI01000070_00350249_00395764
biological_process	GO:1901991 negative regulation of mitotic cell cycle phase transition	2 out of 389 genes, 0.5%	37 out of 17616 genes, 0.2%	1	CI01000050_05728696_05760342,CI01000168_00594523_00598420
cellular_component	GO:0098791 Golgi subcompartment	3 out of 389 genes, 0.8%	111 out of 17616 genes, 0.6%	1	CI01000029_03649051_03684709,CI01000325_06275779_06276922,CI01000026_00516302_00519072
biological_process	GO:0046686 response to cadmium ion	2 out of 389 genes, 0.5%	19 out of 17616 genes, 0.1%	1	CI01012525_00000065_00000439,CI01000034_05215965_05216339
biological_process	GO:0046488 phosphatidylinositol metabolic process	4 out of 389 genes, 1.0%	99 out of 17616 genes, 0.6%	1	CI01000303_00178517_00188140,CI01000029_08346604_08357224,CI01000029_08288440_08301175,CI01000304_16754929_16761111
biological_process	GO:0034599 cellular response to oxidative stress	2 out of 389 genes, 0.5%	36 out of 17616 genes, 0.2%	1	CI01000324_01693952_01694542,CI01000024_03049920_03059085
molecular_function	GO:0016811 hydrolase activity, acting on carbon-nitrogen (but not peptide) bonds, in linear amides	3 out of 389 genes, 0.8%	58 out of 17616 genes, 0.3%	1	CI01000300_05338723_05344483,CI01000043_00670862_00685333,CI01000113_02170894_02179511
molecular_function	GO:0035639 purine ribonucleoside triphosphate binding	50 out of 389 genes, 12.9%	1849 out of 17616 genes, 10.5%	1	CI01000030_06351767_06357107,CI01000059_07418303_07423995,CI01000306_02109241_02110274,CI01000306_08045293_08057171,CI01000034_05419465_05426380,CI01000069_00000091_00001650,CI01000037_03800223_03800920,CI01000315_00177207_00200023,CI01000205_00910423_00913491,CI01000324_01693952_01694542,CI01000339_03092627_03099083,CI01000005_06331339_06350307,CI01012525_00000065_00000439,CI01000300_00781242_00…
biological_process	GO:1903507 negative regulation of nucleic acid-templated transcription	10 out of 389 genes, 2.6%	365 out of 17616 genes, 2.1%	1	CI01000004_16138496_16143438,CI01000304_08754563_08783858,CI01000024_03049920_03059085,CI01000086_02543856_02545475,CI01000315_00828277_00832022,CI01000306_08699884_08701812,CI01000050_05728696_05760342,CI01000032_03175176_03177613,CI01000053_00808245_00813766,CI01000004_01800502_01807872
cellular_component	GO:0005929 cilium	3 out of 389 genes, 0.8%	182 out of 17616 genes, 1.0%	1	CI01000052_01368837_01373810,CI01000010_01980979_01989507,CI01000063_04101695_04159421
cellular_component	GO:0031226 intrinsic component of plasma membrane	18 out of 389 genes, 4.6%	941 out of 17616 genes, 5.3%	1	CI01000300_01742156_01744802,CI01000052_01368837_01373810,CI01000027_04725469_04727486,CI01000029_00653876_00662303,CI01000006_01897638_01904724,CI01000000_07386332_07396038,CI01000299_01855614_01858092,CI01000016_04400456_04412173,CI01000013_06405275_06423872,CI01000063_01500129_01504142,CI01000304_00983004_01018406,CI01000000_01411979_01443908,CI01000312_00969873_00976978,CI01000005_06623484_06…
biological_process	GO:0060429 epithelium development	10 out of 389 genes, 2.6%	922 out of 17616 genes, 5.2%	1	CI01000052_02100167_02104118,CI01000312_00088636_00092704,CI01000001_12006266_12048809,CI01000024_01340875_01354219,CI01000037_01538390_01570296,CI01000306_02244385_02249335,CI01000047_04012371_04020979,CI01000086_02543856_02545475,CI01000324_01693952_01694542,CI01000028_03264758_03280506
biological_process	GO:0035295 tube development	7 out of 389 genes, 1.8%	501 out of 17616 genes, 2.8%	1	CI01000001_12006266_12048809,CI01000037_01538390_01570296,CI01000306_02244385_02249335,CI01000324_01693952_01694542,CI01000032_03175176_03177613,CI01000024_04331195_04360958,CI01000086_02543856_02545475
molecular_function	GO:0070035 purine NTP-dependent helicase activity	2 out of 389 genes, 0.5%	82 out of 17616 genes, 0.5%	1	CI01000034_00520790_00525323,CI01000319_04557814_04580168
biological_process	GO:0009101 glycoprotein biosynthetic process	4 out of 389 genes, 1.0%	223 out of 17616 genes, 1.3%	1	CI01000300_01225430_01228695,CI01000339_05968915_05972679,CI01000304_16754929_16761111,CI01000028_00525538_00533862
biological_process	GO:0098655 cation transmembrane transport	8 out of 389 genes, 2.1%	394 out of 17616 genes, 2.2%	1	CI01000063_05252331_05253850,CI01000054_06956328_06957402,CI01000066_01829752_01832316,CI01000116_00496124_00508681,CI01000054_06951426_06955263,CI01069784_00002733_00003086,CI01000016_04400456_04412173,CI01000105_01638030_01639731
biological_process	GO:0006073 cellular glucan metabolic process	2 out of 389 genes, 0.5%	34 out of 17616 genes, 0.2%	1	CI01000063_00562850_00563761,CI01000082_01885169_01923048
biological_process	GO:0001704 formation of primary germ layer	2 out of 389 genes, 0.5%	72 out of 17616 genes, 0.4%	1	CI01000006_07577082_07582303,CI01000032_03175176_03177613
biological_process	GO:0042246 tissue regeneration	4 out of 389 genes, 1.0%	111 out of 17616 genes, 0.6%	1	CI01000066_01829752_01832316,CI01000052_02100167_02104118,CI01000319_04557814_04580168,CI01000304_00983004_01018406
biological_process	GO:0006664 glycolipid metabolic process	3 out of 389 genes, 0.8%	71 out of 17616 genes, 0.4%	1	CI01000304_16754929_16761111,CI01000054_10172867_10177625,CI01000028_00525538_00533862
biological_process	GO:0019725 cellular homeostasis	5 out of 389 genes, 1.3%	300 out of 17616 genes, 1.7%	1	CI01000116_00496124_00508681,CI01000339_06743958_06745822,CI01000300_00833308_00839821,CI01000027_05789308_05795504,CI01000016_04400456_04412173
biological_process	GO:0048522 positive regulation of cellular process	41 out of 389 genes, 10.5%	1579 out of 17616 genes, 9.0%	1	CI01000013_07463570_07636742,CI01000018_07062582_07063654,CI01000004_01280983_01292761,CI01000029_05577218_05577697,CI01000340_04403305_04410695,CI01000313_01000035_01002069,CI01000026_04083042_04094349,CI01000009_11835682_11873220,CI01000324_01693952_01694542,CI01000116_00472107_00480868,CI01000046_06970061_06977533,CI01000027_02429134_02451902,CI01000306_02244385_02249335,CI01000069_04026932_04…
biological_process	GO:0006511 ubiquitin-dependent protein catabolic process	4 out of 389 genes, 1.0%	278 out of 17616 genes, 1.6%	1	CI01000116_00472107_00480868,CI01000027_05789308_05795504,CI01000301_00582914_00589293,CI01000049_05614731_05618336
biological_process	GO:0006636 unsaturated fatty acid biosynthetic process	2 out of 389 genes, 0.5%	12 out of 17616 genes, 0.1%	1	CI01154971_00000219_00002467,CI01000325_09641427_09644339
biological_process	GO:0051348 negative regulation of transferase activity	3 out of 389 genes, 0.8%	79 out of 17616 genes, 0.4%	1	CI01000006_07577082_07582303,CI01000050_05728696_05760342,CI01000116_00061123_00063290
molecular_function	GO:0043565 sequence-specific DNA binding	14 out of 389 genes, 3.6%	750 out of 17616 genes, 4.3%	1	CI01000339_05853559_05857997,CI01000071_03062277_03064334,CI01000026_10351923_10354175,CI01000024_03049920_03059085,CI01000340_19115929_19119348,CI01000050_05728696_05760342,CI01000010_01796914_01801139,CI01000325_09434932_09471529,CI01000075_00001171_00013300,CI01000040_03509741_03511226,CI01000013_04350678_04363643,CI01000347_00576004_00576843,CI01000029_01284636_01285656,CI01000030_02472528_02…
biological_process	GO:0051186 cofactor metabolic process	5 out of 389 genes, 1.3%	181 out of 17616 genes, 1.0%	1	CI01000066_00925751_00935641,CI01000059_07418303_07423995,CI01000059_10285427_10291570,CI01000314_01034963_01048224,CI01000047_04012371_04020979
biological_process	GO:0016197 endosomal transport	3 out of 389 genes, 0.8%	94 out of 17616 genes, 0.5%	1	CI01000028_03208231_03214842,CI01000324_01693952_01694542,CI01000327_01752247_01756786
molecular_function	GO:0008484 sulfuric ester hydrolase activity	3 out of 389 genes, 0.8%	16 out of 17616 genes, 0.1%	1	CI01000043_07204216_07216573,CI01000110_03015589_03024689,CI01000043_07243729_07244723
biological_process	GO:0032268 regulation of cellular protein metabolic process	13 out of 389 genes, 3.3%	868 out of 17616 genes, 4.9%	1	CI01000004_01280983_01292761,CI01000055_00988065_01021037,CI01000116_00061123_00063290,CI01000306_02244385_02249335,CI01000168_00594523_00598420,CI01000029_05410136_05418911,CI01000340_15485064_15523920,CI01000086_02543856_02545475,CI01000006_07577082_07582303,CI01000041_00436899_00449463,CI01000050_05728696_05760342,CI01000026_04083042_04094349,CI01000325_06275779_06276922
cellular_component	GO:0031975 envelope	9 out of 389 genes, 2.3%	415 out of 17616 genes, 2.4%	1	CI01000063_05252331_05253850,CI01000066_01165569_01184166,CI01000029_05577218_05577697,CI01000205_00526387_00529708,CI01000027_03110196_03113083,CI01000106_02453326_02454957,CI01000034_00455762_00459788,CI01000340_19456344_19458688,CI01000029_05578983_05588654
biological_process	GO:0032292 peripheral nervous system axon ensheathment	2 out of 389 genes, 0.5%	26 out of 17616 genes, 0.1%	1	CI01000135_01036648_01040176,CI01000054_05841632_05851621
biological_process	GO:0072522 purine-containing compound biosynthetic process	3 out of 389 genes, 0.8%	127 out of 17616 genes, 0.7%	1	CI01000116_00496124_00508681,CI01000059_07418303_07423995,CI01000152_00265576_00324155
biological_process	GO:0022412 cellular process involved in reproduction in multicellular organism	3 out of 389 genes, 0.8%	110 out of 17616 genes, 0.6%	1	CI01065097_00001499_00009160,CI01000055_03518013_03528878,CI01000110_00929399_00931607
biological_process	GO:0021782 glial cell development	4 out of 389 genes, 1.0%	67 out of 17616 genes, 0.4%	1	CI01000304_00983004_01018406,CI01000135_01036648_01040176,CI01000054_05841632_05851621,CI01000029_05410136_05418911
molecular_function	GO:0032561 guanyl ribonucleotide binding	14 out of 389 genes, 3.6%	484 out of 17616 genes, 2.7%	1	CI01000028_03208231_03214842,CI01000009_02352214_02356619,CI01000069_04612170_04623197,CI01000306_02109241_02110274,CI01000026_00516302_00519072,CI01000029_05410136_05418911,CI01000340_19267148_19271146,CI01000006_01890066_01892979,CI01000037_03800223_03800920,CI01000306_02107105_02108186,CI01000016_04193887_04198494,CI01000324_01693952_01694542,CI01000005_06331339_06350307,CI01000306_02112910_02…
biological_process	GO:0019220 regulation of phosphate metabolic process	9 out of 389 genes, 2.3%	520 out of 17616 genes, 3.0%	1	CI01000116_00061123_00063290,CI01000306_02244385_02249335,CI01000340_15485064_15523920,CI01000086_02543856_02545475,CI01000006_07577082_07582303,CI01000041_00436899_00449463,CI01000050_05728696_05760342,CI01000026_04083042_04094349,CI01000055_05047161_05054848
cellular_component	GO:0031300 intrinsic component of organelle membrane	4 out of 389 genes, 1.0%	171 out of 17616 genes, 1.0%	1	CI01000112_03112349_03117520,CI01000340_19456344_19458688,CI01000300_02573883_02577623,CI01000028_00525538_00533862
biological_process	GO:0007265 Ras protein signal transduction	3 out of 389 genes, 0.8%	37 out of 17616 genes, 0.2%	1	CI01000013_07463570_07636742,CI01000324_01693952_01694542,CI01000168_00594523_00598420
biological_process	GO:0045859 regulation of protein kinase activity	5 out of 389 genes, 1.3%	188 out of 17616 genes, 1.1%	1	CI01000006_07577082_07582303,CI01000041_00436899_00449463,CI01000050_05728696_05760342,CI01000116_00061123_00063290,CI01000306_02244385_02249335
biological_process	GO:0016051 carbohydrate biosynthetic process	4 out of 389 genes, 1.0%	61 out of 17616 genes, 0.3%	1	CI01000340_19267148_19271146,CI01000020_06795794_06800988,CI01000063_00562850_00563761,CI01000082_01885169_01923048
biological_process	GO:0006725 cellular aromatic compound metabolic process	22 out of 389 genes, 5.7%	1623 out of 17616 genes, 9.2%	1	CI01000066_00925751_00935641,CI01000059_07418303_07423995,CI01000059_10285427_10291570,CI01000055_00988065_01021037,CI01000034_00520790_00525323,CI01000152_00265576_00324155,CI01000339_05968915_05972679,CI01000027_01832797_01839912,CI01000053_00808245_00813766,CI01000300_01225430_01228695,CI01000071_03062277_03064334,CI01000314_01034963_01048224,CI01000047_04012371_04020979,CI01000013_04869003_04…
biological_process	GO:0002252 immune effector process	2 out of 389 genes, 0.5%	125 out of 17616 genes, 0.7%	1	CI01180000_05770782_05772080,CI01000062_02407073_02410074
biological_process	GO:0000271 polysaccharide biosynthetic process	3 out of 389 genes, 0.8%	23 out of 17616 genes, 0.1%	1	CI01000020_06795794_06800988,CI01000063_00562850_00563761,CI01000082_01885169_01923048
biological_process	GO:0043405 regulation of MAP kinase activity	4 out of 389 genes, 1.0%	74 out of 17616 genes, 0.4%	1	CI01000006_07577082_07582303,CI01000050_05728696_05760342,CI01000116_00061123_00063290,CI01000306_02244385_02249335
biological_process	GO:0019219 regulation of nucleobase-containing compound metabolic process	43 out of 389 genes, 11.1%	1920 out of 17616 genes, 10.9%	1	CI01000014_01260786_01262369,CI01000013_07463570_07636742,CI01000004_16138496_16143438,CI01000029_05577218_05577697,CI01000012_05648602_05650699,CI01000009_11835682_11873220,CI01000325_09434932_09471529,CI01000075_00001171_00013300,CI01000013_04438907_04455220,CI01000013_04368048_04369323,CI01000071_03062277_03064334,CI01000026_10351923_10354175,CI01000069_04026932_04030927,CI01000313_00819117_00…
biological_process	GO:0006687 glycosphingolipid metabolic process	2 out of 389 genes, 0.5%	42 out of 17616 genes, 0.2%	1	CI01000054_10172867_10177625,CI01000028_00525538_00533862
biological_process	GO:0008366 axon ensheathment	6 out of 389 genes, 1.5%	63 out of 17616 genes, 0.4%	1	CI01000055_00988065_01021037,CI01000029_08288440_08301175,CI01000304_00983004_01018406,CI01000135_01036648_01040176,CI01000054_05841632_05851621,CI01000029_05410136_05418911
biological_process	GO:0007015 actin filament organization	4 out of 389 genes, 1.0%	135 out of 17616 genes, 0.8%	1	CI01000046_06970061_06977533,CI01000046_03761959_03768003,CI01000351_01829735_01856283,CI01000034_04988799_04990480
molecular_function	GO:0005515 protein binding	75 out of 389 genes, 19.3%	3418 out of 17616 genes, 19.4%	1	CI01000004_01280983_01292761,CI01000300_01742156_01744802,CI01000055_00988065_01021037,CI01000324_01693952_01694542,CI01000339_03092627_03099083,CI01000312_00088636_00092704,CI01000027_02429134_02451902,CI01000306_02244385_02249335,CI01000304_00983004_01018406,CI01000340_15485064_15523920,CI01000086_02543856_02545475,CI01000350_02415191_02431871,CI01000059_05316640_05345577,CI01000315_00386677_00…
biological_process	GO:0048864 stem cell development	3 out of 389 genes, 0.8%	163 out of 17616 genes, 0.9%	1	CI01000304_08754563_08783858,CI01000046_03761959_03768003,CI01000304_00983004_01018406
biological_process	GO:0046463 acylglycerol biosynthetic process	3 out of 389 genes, 0.8%	10 out of 17616 genes, 0.1%	1	CI01000029_05577218_05577697,CI01000027_08713799_08734144,CI01000029_05578983_05588654
biological_process	GO:0051017 actin filament bundle assembly	2 out of 389 genes, 0.5%	31 out of 17616 genes, 0.2%	1	CI01000046_03761959_03768003,CI01000351_01829735_01856283
biological_process	GO:0090101 negative regulation of transmembrane receptor protein serine/threonine kinase signaling pathway	2 out of 389 genes, 0.5%	47 out of 17616 genes, 0.3%	1	CI01000110_03015589_03024689,CI01000086_02543856_02545475
biological_process	GO:0070201 regulation of establishment of protein localization	2 out of 389 genes, 0.5%	150 out of 17616 genes, 0.9%	1	CI01000340_15485064_15523920,CI01000086_02543856_02545475
biological_process	GO:0007411 axon guidance	5 out of 389 genes, 1.3%	198 out of 17616 genes, 1.1%	1	CI01000350_02415191_02431871,CI01000304_07927790_07957821,CI01000027_04725469_04727486,CI01000152_00265576_00324155,CI01000304_00983004_01018406
biological_process	GO:0048468 cell development	28 out of 389 genes, 7.2%	1194 out of 17616 genes, 6.8%	1	CI01000127_00212366_00219489,CI01000110_02316009_02320829,CI01000304_07927790_07957821,CI01000037_01538390_01570296,CI01000027_04725469_04727486,CI01014348_00000681_00002662,CI01000152_00265576_00324155,CI01000110_01436253_01450759,CI01000029_05410136_05418911,CI01000046_03761959_03768003,CI01000299_01855614_01858092,CI01000069_03667639_03669979,CI01000105_01638030_01639731,CI01000300_01225430_01…
cellular_component	GO:0044425 membrane part	116 out of 389 genes, 29.8%	5655 out of 17616 genes, 32.1%	1	CI01000004_12390372_12391923,CI01000012_03771803_03792867,CI01000300_01742156_01744802,CI01000054_06956328_06957402,CI01000024_01340875_01354219,CI01000029_00653876_00662303,CI01000152_00265576_00324155,CI01000054_07198599_07202146,CI01000053_06662264_06720098,CI01000062_03500344_03507001,CI01000026_01587300_01603806,CI01000014_00960029_00966472,CI01000313_01000035_01002069,CI01000075_00001171_00…
biological_process	GO:0006812 cation transport	13 out of 389 genes, 3.3%	610 out of 17616 genes, 3.5%	1	CI01000024_03449111_03472001,CI01000013_06405275_06423872,CI01000069_03027056_03028752,CI01000063_05252331_05253850,CI01000054_06956328_06957402,CI01000166_00529397_00536770,CI01000116_00496124_00508681,CI01000066_01829752_01832316,CI01000054_06951426_06955263,CI01069784_00002733_00003086,CI01000016_04400456_04412173,CI01000105_01638030_01639731,CI01000027_07022724_07029894
biological_process	GO:0042326 negative regulation of phosphorylation	3 out of 389 genes, 0.8%	117 out of 17616 genes, 0.7%	1	CI01000006_07577082_07582303,CI01000050_05728696_05760342,CI01000116_00061123_00063290
biological_process	GO:0006400 tRNA modification	2 out of 389 genes, 0.5%	41 out of 17616 genes, 0.2%	1	CI01000314_01034963_01048224,CI01000013_04869003_04877964
molecular_function	GO:0004519 endonuclease activity	2 out of 389 genes, 0.5%	93 out of 17616 genes, 0.5%	1	CI01000027_01832797_01839912,CI01000340_09632037_09635287
cellular_component	GO:0097708 intracellular vesicle	6 out of 389 genes, 1.5%	309 out of 17616 genes, 1.8%	1	CI01000340_04403305_04410695,CI01000059_05316640_05345577,CI01000303_00178517_00188140,CI01000306_00575882_00583996,CI01000327_01752247_01756786,CI01000026_00516302_00519072
biological_process	GO:0043632 modification-dependent macromolecule catabolic process	4 out of 389 genes, 1.0%	286 out of 17616 genes, 1.6%	1	CI01000116_00472107_00480868,CI01000027_05789308_05795504,CI01000301_00582914_00589293,CI01000049_05614731_05618336
molecular_function	GO:0016651 oxidoreductase activity, acting on NAD(P)H	2 out of 389 genes, 0.5%	58 out of 17616 genes, 0.3%	1	CI01000091_00522844_00581962,CI01000063_01500129_01504142
biological_process	GO:0003002 regionalization	4 out of 389 genes, 1.0%	398 out of 17616 genes, 2.3%	1	CI01000037_01538390_01570296,CI01000047_04012371_04020979,CI01000055_03518013_03528878,CI01000070_01822353_01824092
biological_process	GO:0034620 cellular response to unfolded protein	2 out of 389 genes, 0.5%	20 out of 17616 genes, 0.1%	1	CI01000010_01796914_01801139,CI01000325_09434932_09471529
cellular_component	GO:0031228 intrinsic component of Golgi membrane	2 out of 389 genes, 0.5%	46 out of 17616 genes, 0.3%	1	CI01000112_03112349_03117520,CI01000028_00525538_00533862
biological_process	GO:0003333 amino acid transmembrane transport	3 out of 389 genes, 0.8%	40 out of 17616 genes, 0.2%	1	CI01000006_01897638_01904724,CI01000000_07386332_07396038,CI01000145_00802322_00823881
biological_process	GO:0051252 regulation of RNA metabolic process	43 out of 389 genes, 11.1%	1807 out of 17616 genes, 10.3%	1	CI01000014_01260786_01262369,CI01000013_07463570_07636742,CI01000004_16138496_16143438,CI01000029_05577218_05577697,CI01000012_05648602_05650699,CI01000009_11835682_11873220,CI01000325_09434932_09471529,CI01000075_00001171_00013300,CI01000013_04438907_04455220,CI01000013_04368048_04369323,CI01000071_03062277_03064334,CI01000026_10351923_10354175,CI01000069_04026932_04030927,CI01000313_00819117_00…
molecular_function	GO:0005244 voltage-gated ion channel activity	2 out of 389 genes, 0.5%	202 out of 17616 genes, 1.1%	1	CI01000069_00966300_00979227,CI01000024_01340875_01354219
biological_process	GO:0042060 wound healing	7 out of 389 genes, 1.8%	200 out of 17616 genes, 1.1%	1	CI01000066_01829752_01832316,CI01000009_03145417_03159851,CI01000052_02100167_02104118,CI01000082_02743746_02747332,CI01000324_01693952_01694542,CI01000319_04557814_04580168,CI01000304_00983004_01018406
molecular_function	GO:0017171 serine hydrolase activity	3 out of 389 genes, 0.8%	189 out of 17616 genes, 1.1%	1	CI01000242_00409651_00424172,CI01000340_16184729_16192901,CI01000028_03264758_03280506
biological_process	GO:0048588 developmental cell growth	2 out of 389 genes, 0.5%	59 out of 17616 genes, 0.3%	1	CI01000300_05338723_05344483,CI01000110_00929399_00931607
biological_process	GO:0090066 regulation of anatomical structure size	3 out of 389 genes, 0.8%	275 out of 17616 genes, 1.6%	1	CI01000046_06970061_06977533,CI01000351_01829735_01856283,CI01000304_07927790_07957821
biological_process	GO:0045935 positive regulation of nucleobase-containing compound metabolic process	18 out of 389 genes, 4.6%	496 out of 17616 genes, 2.8%	1	CI01000013_07463570_07636742,CI01000029_05577218_05577697,CI01000034_00520790_00525323,CI01000010_09270527_09286978,CI01000009_11835682_11873220,CI01000053_00808245_00813766,CI01000002_00869204_00897499,CI01000030_02472528_02477483,CI01000015_07821506_07834213,CI01000069_04026932_04030927,CI01000313_00819117_00821323,CI01000086_02543856_02545475,CI01000024_03049920_03059085,CI01065097_00001499_00…
biological_process	GO:0051128 regulation of cellular component organization	17 out of 389 genes, 4.4%	863 out of 17616 genes, 4.9%	1	CI01000013_07463570_07636742,CI01000304_07927790_07957821,CI01000035_00042693_00050440,CI01000168_00594523_00598420,CI01000069_04628032_04638137,CI01000340_04403305_04410695,CI01000004_01859136_01861721,CI01000037_03800223_03800920,CI01000053_00808245_00813766,CI01000032_00054024_00073898,CI01000046_06970061_06977533,CI01000351_01829735_01856283,CI01000027_02429134_02451902,CI01000304_00983004_01…
biological_process	GO:0009150 purine ribonucleotide metabolic process	4 out of 389 genes, 1.0%	201 out of 17616 genes, 1.1%	1	CI01000116_00496124_00508681,CI01000053_00808245_00813766,CI01000047_04012371_04020979,CI01000152_00265576_00324155
biological_process	GO:0022604 regulation of cell morphogenesis	3 out of 389 genes, 0.8%	249 out of 17616 genes, 1.4%	1	CI01000350_02415191_02431871,CI01000027_02429134_02451902,CI01000304_07927790_07957821
molecular_function	GO:0016712 oxidoreductase activity, acting on paired donors, with incorporation or reduction of molecular oxygen, reduced flavin or flavoprotein as one donor, and incorporation of one atom of oxygen	3 out of 389 genes, 0.8%	29 out of 17616 genes, 0.2%	1	CI01059801_00002457_00002647,CI01000046_03556534_03559710,CI01000193_00428290_00437936
biological_process	GO:0046700 heterocycle catabolic process	4 out of 389 genes, 1.0%	141 out of 17616 genes, 0.8%	1	CI01000066_00925751_00935641,CI01000027_01832797_01839912,CI01000325_00349224_00395426,CI01000340_09632037_09635287
biological_process	GO:0044085 cellular component biogenesis	16 out of 389 genes, 4.1%	1117 out of 17616 genes, 6.3%	1	CI01000339_06743958_06745822,CI01000013_07463570_07636742,CI01000035_00042693_00050440,CI01000046_03761959_03768003,CI01000034_04988799_04990480,CI01000006_01531182_01543508,CI01000069_03667639_03669979,CI01000069_03027056_03028752,CI01000351_01829735_01856283,CI01000054_02613166_02614884,CI01000304_00983004_01018406,CI01000116_00496124_00508681,CI01000050_05728696_05760342,CI01000029_08288440_08…
cellular_component	GO:0019867 outer membrane	5 out of 389 genes, 1.3%	77 out of 17616 genes, 0.4%	1	CI01000106_02453326_02454957,CI01000029_05577218_05577697,CI01000340_19456344_19458688,CI01000205_00526387_00529708,CI01000029_05578983_05588654
biological_process	GO:1902807 negative regulation of cell cycle G1/S phase transition	2 out of 389 genes, 0.5%	15 out of 17616 genes, 0.1%	1	CI01000050_05728696_05760342,CI01000168_00594523_00598420
biological_process	GO:0030199 collagen fibril organization	2 out of 389 genes, 0.5%	14 out of 17616 genes, 0.1%	1	CI01000052_02100167_02104118,CI01000304_08754563_08783858
molecular_function	GO:0005085 guanyl-nucleotide exchange factor activity	6 out of 389 genes, 1.5%	132 out of 17616 genes, 0.7%	1	CI01000306_05250669_05357112,CI01000027_01078554_01079951,CI01000115_00322039_00381544,CI01000049_05614731_05618336,CI01000016_05878037_05885761,CI01000029_05410136_05418911
biological_process	GO:0007272 ensheathment of neurons	6 out of 389 genes, 1.5%	63 out of 17616 genes, 0.4%	1	CI01000055_00988065_01021037,CI01000029_08288440_08301175,CI01000304_00983004_01018406,CI01000135_01036648_01040176,CI01000054_05841632_05851621,CI01000029_05410136_05418911
biological_process	GO:0035282 segmentation	3 out of 389 genes, 0.8%	143 out of 17616 genes, 0.8%	1	CI01000037_01538390_01570296,CI01000047_04012371_04020979,CI01000055_03518013_03528878
biological_process	GO:0043009 chordate embryonic development	14 out of 389 genes, 3.6%	576 out of 17616 genes, 3.3%	1	CI01000330_01525860_01549760,CI01000300_01225430_01228695,CI01000016_07743396_07746536,CI01000001_12006266_12048809,CI01000037_01538390_01570296,CI01000047_04012371_04020979,CI01000110_03015589_03024689,CI01000086_02543856_02545475,CI01000026_01587300_01603806,CI01000046_03761959_03768003,CI01065097_00001499_00009160,CI01000050_05728696_05760342,CI01000000_05267332_05282842,CI01000055_06559670_06…
biological_process	GO:0015988 energy coupled proton transmembrane transport, against electrochemical gradient	5 out of 389 genes, 1.3%	38 out of 17616 genes, 0.2%	1	CI01000116_00496124_00508681,CI01000066_01829752_01832316,CI01000054_06951426_06955263,CI01000054_06956328_06957402,CI01000016_04400456_04412173
biological_process	GO:0030004 cellular monovalent inorganic cation homeostasis	2 out of 389 genes, 0.5%	62 out of 17616 genes, 0.4%	1	CI01000116_00496124_00508681,CI01000016_04400456_04412173
molecular_function	GO:0042813 Wnt-activated receptor activity	2 out of 389 genes, 0.5%	29 out of 17616 genes, 0.2%	1	CI01000070_01822353_01824092,CI01000086_02543856_02545475
biological_process	GO:0031338 regulation of vesicle fusion	2 out of 389 genes, 0.5%	35 out of 17616 genes, 0.2%	1	CI01000013_05885911_05904644,CI01000069_04628032_04638137
biological_process	GO:0010594 regulation of endothelial cell migration	3 out of 389 genes, 0.8%	30 out of 17616 genes, 0.2%	1	CI01000324_01693952_01694542,CI01000032_03175176_03177613,CI01000340_15485064_15523920
biological_process	GO:1903364 positive regulation of cellular protein catabolic process	2 out of 389 genes, 0.5%	57 out of 17616 genes, 0.3%	1	CI01000306_02244385_02249335,CI01000168_00594523_00598420
biological_process	GO:0008152 metabolic process	133 out of 389 genes, 34.2%	5927 out of 17616 genes, 33.6%	1	CI01000043_07204216_07216573,CI01000059_07418303_07423995,CI01000313_01000035_01002069,CI01000027_01832797_01839912,CI01000075_00001171_00013300,CI01000105_01638030_01639731,CI01000242_00409651_00424172,CI01000005_06302958_06303282,CI01000314_01034963_01048224,CI01180000_04082957_04114030,CI01000340_15485064_15523920,CI01000303_00178517_00188140,CI01000052_02100167_02104118,CI01000027_08713799_08…
cellular_component	GO:0016607 nuclear speck	2 out of 389 genes, 0.5%	59 out of 17616 genes, 0.3%	1	CI01065097_00001499_00009160,CI01000032_03175176_03177613
molecular_function	GO:0003924 GTPase activity	5 out of 389 genes, 1.3%	207 out of 17616 genes, 1.2%	1	CI01000009_02352214_02356619,CI01000069_04612170_04623197,CI01000016_04193887_04198494,CI01000324_01693952_01694542,CI01000005_06331339_06350307
biological_process	GO:0032535 regulation of cellular component size	3 out of 389 genes, 0.8%	213 out of 17616 genes, 1.2%	1	CI01000046_06970061_06977533,CI01000351_01829735_01856283,CI01000304_07927790_07957821
biological_process	GO:0006639 acylglycerol metabolic process	3 out of 389 genes, 0.8%	20 out of 17616 genes, 0.1%	1	CI01000029_05577218_05577697,CI01000027_08713799_08734144,CI01000029_05578983_05588654
biological_process	GO:1901990 regulation of mitotic cell cycle phase transition	2 out of 389 genes, 0.5%	80 out of 17616 genes, 0.5%	1	CI01000050_05728696_05760342,CI01000168_00594523_00598420
biological_process	GO:0046348 amino sugar catabolic process	2 out of 389 genes, 0.5%	9 out of 17616 genes, 0.1%	1	CI01000010_03109809_03114298,CI01000113_02170894_02179511
biological_process	GO:0009306 protein secretion	2 out of 389 genes, 0.5%	22 out of 17616 genes, 0.1%	1	CI01000112_03112349_03117520,CI01000027_02429134_02451902
cellular_component	GO:0005743 mitochondrial inner membrane	2 out of 389 genes, 0.5%	166 out of 17616 genes, 0.9%	1	CI01000027_03110196_03113083,CI01000063_05252331_05253850
biological_process	GO:0016055 Wnt signaling pathway	4 out of 389 genes, 1.0%	155 out of 17616 genes, 0.9%	1	CI01000001_12006266_12048809,CI01000055_06559670_06571358,CI01000070_01822353_01824092,CI01000086_02543856_02545475
molecular_function	GO:0004497 monooxygenase activity	7 out of 389 genes, 1.8%	138 out of 17616 genes, 0.8%	1	CI01000026_01587300_01603806,CI01000013_05885911_05904644,CI01059801_00002457_00002647,CI01000046_03556534_03559710,CI01000193_00428290_00437936,CI01000063_00811088_00811849,CI01000046_03544999_03551574
biological_process	GO:0090596 sensory organ morphogenesis	4 out of 389 genes, 1.0%	315 out of 17616 genes, 1.8%	1	CI01000037_01538390_01570296,CI01012525_00000065_00000439,CI01000070_01822353_01824092,CI01000034_05215965_05216339
molecular_function	GO:0051540 metal cluster binding	2 out of 389 genes, 0.5%	59 out of 17616 genes, 0.3%	1	CI01000339_06743958_06745822,CI01000062_02407073_02410074
biological_process	GO:0051051 negative regulation of transport	2 out of 389 genes, 0.5%	77 out of 17616 genes, 0.4%	1	CI01000340_15485064_15523920,CI01000086_02543856_02545475
biological_process	GO:0000278 mitotic cell cycle	3 out of 389 genes, 0.8%	291 out of 17616 genes, 1.7%	1	CI01000300_00781242_00787814,CI01000050_05728696_05760342,CI01000168_00594523_00598420
biological_process	GO:0042325 regulation of phosphorylation	9 out of 389 genes, 2.3%	421 out of 17616 genes, 2.4%	1	CI01000116_00061123_00063290,CI01000306_02244385_02249335,CI01000340_15485064_15523920,CI01000086_02543856_02545475,CI01000006_07577082_07582303,CI01000041_00436899_00449463,CI01000050_05728696_05760342,CI01000026_04083042_04094349,CI01000055_05047161_05054848
biological_process	GO:0044773 mitotic DNA damage checkpoint	2 out of 389 genes, 0.5%	31 out of 17616 genes, 0.2%	1	CI01000050_05728696_05760342,CI01000168_00594523_00598420
molecular_function	GO:0015075 ion transmembrane transporter activity	19 out of 389 genes, 4.9%	850 out of 17616 genes, 4.8%	1	CI01000069_00966300_00979227,CI01000054_06956328_06957402,CI01000024_01340875_01354219,CI01000145_00802322_00823881,CI01000166_00529397_00536770,CI01000029_00653876_00662303,CI01000006_01897638_01904724,CI01000000_07386332_07396038,CI01000016_04400456_04412173,CI01000105_01638030_01639731,CI01000013_06405275_06423872,CI01000063_05252331_05253850,CI01000066_01829752_01832316,CI01000116_00496124_00…
biological_process	GO:0071214 cellular response to abiotic stimulus	3 out of 389 genes, 0.8%	77 out of 17616 genes, 0.4%	1	CI01000050_05728696_05760342,CI01000052_01368837_01373810,CI01000324_01693952_01694542
cellular_component	GO:0070161 anchoring junction	6 out of 389 genes, 1.5%	173 out of 17616 genes, 1.0%	1	CI01000013_07463570_07636742,CI01000339_04742986_04767624,CI01000300_01742156_01744802,CI01000324_01693952_01694542,CI01000053_00808245_00813766,CI01000086_02543856_02545475
biological_process	GO:0002520 immune system development	3 out of 389 genes, 0.8%	395 out of 17616 genes, 2.2%	1	CI01069784_00002733_00003086,CI01000105_01638030_01639731,CI01000004_01800502_01807872
molecular_function	GO:0017111 nucleoside-triphosphatase activity	22 out of 389 genes, 5.7%	731 out of 17616 genes, 4.1%	1	CI01000054_06956328_06957402,CI01000009_02352214_02356619,CI01000034_00520790_00525323,CI01000034_05419465_05426380,CI01000016_04400456_04412173,CI01000098_00899135_00921462,CI01000053_00808245_00813766,CI01000324_01693952_01694542,CI01000339_03092627_03099083,CI01000024_04331195_04360958,CI01000005_06331339_06350307,CI01000319_04557814_04580168,CI01000029_07332828_07336542,CI01000069_04612170_04…
molecular_function	GO:0016747 transferase activity, transferring acyl groups other than amino-acyl groups	3 out of 389 genes, 0.8%	170 out of 17616 genes, 1.0%	1	CI01000313_01000035_01002069,CI01000075_00001171_00013300,CI01000027_08713799_08734144
biological_process	GO:0051704 multi-organism process	13 out of 389 genes, 3.3%	526 out of 17616 genes, 3.0%	1	CI01000009_03145417_03159851,CI01000052_02100167_02104118,CI01000069_03027056_03028752,CI01000027_08713799_08734144,CI01000110_00929399_00931607,CI01065097_00001499_00009160,CI01000205_00910423_00913491,CI01000026_04083042_04094349,CI01180000_05770782_05772080,CI01000055_03518013_03528878,CI01000347_00576004_00576843,CI01000029_01284636_01285656,CI01000062_02407073_02410074
biological_process	GO:0050673 epithelial cell proliferation	2 out of 389 genes, 0.5%	35 out of 17616 genes, 0.2%	1	CI01000013_07463570_07636742,CI01000304_08754563_08783858
biological_process	GO:0010243 response to organonitrogen compound	3 out of 389 genes, 0.8%	171 out of 17616 genes, 1.0%	1	CI01000049_00439527_00443722,CI01000027_01078554_01079951,CI01000347_00576004_00576843
biological_process	GO:0042063 gliogenesis	5 out of 389 genes, 1.3%	111 out of 17616 genes, 0.6%	1	CI01000070_01822353_01824092,CI01000304_00983004_01018406,CI01000135_01036648_01040176,CI01000054_05841632_05851621,CI01000029_05410136_05418911
biological_process	GO:0007267 cell-cell signaling	3 out of 389 genes, 0.8%	322 out of 17616 genes, 1.8%	1	CI01000027_02429134_02451902,CI01000024_01340875_01354219,CI01000086_02543856_02545475
biological_process	GO:0080135 regulation of cellular response to stress	5 out of 389 genes, 1.3%	159 out of 17616 genes, 0.9%	1	CI01000116_00472107_00480868,CI01000338_00614914_00615525,CI01000041_00436899_00449463,CI01000037_03800223_03800920,CI01000050_05728696_05760342
biological_process	GO:0008033 tRNA processing	2 out of 389 genes, 0.5%	70 out of 17616 genes, 0.4%	1	CI01000314_01034963_01048224,CI01000013_04869003_04877964
biological_process	GO:0044260 cellular macromolecule metabolic process	58 out of 389 genes, 14.9%	3321 out of 17616 genes, 18.9%	1	CI01000055_00988065_01021037,CI01000054_11126599_11136327,CI01000024_02402657_02417463,CI01000340_13489016_13506783,CI01000315_00177207_00200023,CI01000129_00325556_00330906,CI01000339_05968915_05972679,CI01000027_05789308_05795504,CI01000027_01832797_01839912,CI01000034_04988799_04990480,CI01000301_00582914_00589293,CI01000105_01638030_01639731,CI01000049_05614731_05618336,CI01000005_06331339_06…
molecular_function	GO:0070011 peptidase activity, acting on L-amino acid peptides	10 out of 389 genes, 2.6%	579 out of 17616 genes, 3.3%	1	CI01000242_00409651_00424172,CI01000052_02100167_02104118,CI01000340_16184729_16192901,CI01000055_05028252_05036624,CI01180000_11469674_11492740,CI01000027_07954714_07957187,CI01000039_03190180_03192097,CI01000158_00749321_00751813,CI01000637_00000433_00003236,CI01000028_03264758_03280506
biological_process	GO:0048609 multicellular organismal reproductive process	3 out of 389 genes, 0.8%	168 out of 17616 genes, 1.0%	1	CI01065097_00001499_00009160,CI01000055_03518013_03528878,CI01000110_00929399_00931607
biological_process	GO:0010975 regulation of neuron projection development	6 out of 389 genes, 1.5%	187 out of 17616 genes, 1.1%	1	CI01000350_02415191_02431871,CI01000027_02429134_02451902,CI01000304_07927790_07957821,CI01000029_08288440_08301175,CI01000168_00594523_00598420,CI01000304_00983004_01018406
biological_process	GO:0030855 epithelial cell differentiation	2 out of 389 genes, 0.5%	247 out of 17616 genes, 1.4%	1	CI01000037_01538390_01570296,CI01000086_02543856_02545475
biological_process	GO:0000003 reproduction	3 out of 389 genes, 0.8%	282 out of 17616 genes, 1.6%	1	CI01065097_00001499_00009160,CI01000055_03518013_03528878,CI01000110_00929399_00931607
biological_process	GO:0055001 muscle cell development	2 out of 389 genes, 0.5%	178 out of 17616 genes, 1.0%	1	CI01000069_03667639_03669979,CI01000054_02613166_02614884
biological_process	GO:0048599 oocyte development	2 out of 389 genes, 0.5%	21 out of 17616 genes, 0.1%	1	CI01000055_03518013_03528878,CI01000110_00929399_00931607
biological_process	GO:0034220 ion transmembrane transport	12 out of 389 genes, 3.1%	614 out of 17616 genes, 3.5%	1	CI01000063_05252331_05253850,CI01000054_06956328_06957402,CI01000145_00802322_00823881,CI01000029_00653876_00662303,CI01000116_00496124_00508681,CI01000006_01897638_01904724,CI01000066_01829752_01832316,CI01000054_06951426_06955263,CI01069784_00002733_00003086,CI01000000_07386332_07396038,CI01000016_04400456_04412173,CI01000105_01638030_01639731
cellular_component	GO:0016023 cytoplasmic, membrane-bounded vesicle	5 out of 389 genes, 1.3%	289 out of 17616 genes, 1.6%	1	CI01000340_04403305_04410695,CI01000059_05316640_05345577,CI01000306_00575882_00583996,CI01000327_01752247_01756786,CI01000026_00516302_00519072
molecular_function	GO:0046983 protein dimerization activity	13 out of 389 genes, 3.3%	513 out of 17616 genes, 2.9%	1	CI01000013_07463570_07636742,CI01000312_00088636_00092704,CI01000015_07821506_07834213,CI01000300_01742156_01744802,CI01000027_02429134_02451902,CI01000012_05648602_05650699,CI01000304_00983004_01018406,CI01000010_09270527_09286978,CI01000306_08699884_08701812,CI01000113_02685260_02707606,CI01000063_01168018_01168572,CI01000032_03175176_03177613,CI01000030_02472528_02477483
biological_process	GO:0007389 pattern specification process	5 out of 389 genes, 1.3%	597 out of 17616 genes, 3.4%	1	CI01000037_01538390_01570296,CI01000306_02244385_02249335,CI01000047_04012371_04020979,CI01000055_03518013_03528878,CI01000070_01822353_01824092
biological_process	GO:1901700 response to oxygen-containing compound	6 out of 389 genes, 1.5%	312 out of 17616 genes, 1.8%	1	CI01000340_19267148_19271146,CI01000049_00439527_00443722,CI01000339_04742986_04767624,CI01000027_01078554_01079951,CI01000324_01693952_01694542,CI01000347_00576004_00576843
biological_process	GO:1903047 mitotic cell cycle process	2 out of 389 genes, 0.5%	263 out of 17616 genes, 1.5%	1	CI01000050_05728696_05760342,CI01000168_00594523_00598420
biological_process	GO:0042493 response to drug	2 out of 389 genes, 0.5%	54 out of 17616 genes, 0.3%	1	CI01000041_00788782_00820960,CI01000086_02543856_02545475
biological_process	GO:1990748 cellular detoxification	2 out of 389 genes, 0.5%	31 out of 17616 genes, 0.2%	1	CI01000340_10644426_10645811,CI01000325_09641427_09644339
biological_process	GO:0051345 positive regulation of hydrolase activity	11 out of 389 genes, 2.8%	252 out of 17616 genes, 1.4%	1	CI01000350_02455868_02456244,CI01000027_01078554_01079951,CI01000016_05878037_05885761,CI01000069_04628032_04638137,CI01000029_05410136_05418911,CI01000350_02415191_02431871,CI01000306_05250669_05357112,CI01000315_00386677_00395208,CI01000047_04826817_04834995,CI01000013_05885911_05904644,CI01000049_05614731_05618336
biological_process	GO:2000145 regulation of cell motility	5 out of 389 genes, 1.3%	245 out of 17616 genes, 1.4%	1	CI01000013_07463570_07636742,CI01000324_01693952_01694542,CI01000032_03175176_03177613,CI01000135_01036648_01040176,CI01000340_15485064_15523920
biological_process	GO:0034613 cellular protein localization	13 out of 389 genes, 3.3%	571 out of 17616 genes, 3.2%	1	CI01000082_04018472_04019339,CI01000029_05285683_05294300,CI01000055_01806372_01832654,CI01000046_06960830_06969358,CI01000027_01078554_01079951,CI01000027_02429134_02451902,CI01000066_01165569_01184166,CI01000082_04027327_04033232,CI01000069_04628032_04638137,CI01000340_15485064_15523920,CI01000013_05885911_05904644,CI01000034_00455762_00459788,CI01000324_01693952_01694542
molecular_function	GO:0015081 sodium ion transmembrane transporter activity	3 out of 389 genes, 0.8%	143 out of 17616 genes, 0.8%	1	CI01000013_06405275_06423872,CI01000016_04400456_04412173,CI01000029_00653876_00662303
biological_process	GO:0006986 response to unfolded protein	3 out of 389 genes, 0.8%	29 out of 17616 genes, 0.2%	1	CI01000010_01796914_01801139,CI01000325_09434932_09471529,CI01000325_06275779_06276922
cellular_component	GO:0043232 intracellular non-membrane-bounded organelle	27 out of 389 genes, 6.9%	1762 out of 17616 genes, 10.0%	1	CI01000020_04226010_04238699,CI01000012_00991831_01027918,CI01000027_07695223_07701346,CI01000035_00042693_00050440,CI01000168_00594523_00598420,CI01000018_04579960_04588477,CI01000319_04759154_04760920,CI01000046_03761959_03768003,CI01000311_01583066_01617881,CI01000034_04988799_04990480,CI01000069_03667639_03669979,CI01000339_03092627_03099083,CI01000024_04331195_04360958,CI01000306_09860935_09…
biological_process	GO:0006950 response to stress	39 out of 389 genes, 10.0%	1232 out of 17616 genes, 7.0%	1	CI01000340_10644426_10645811,CI01000030_06351767_06357107,CI01000018_07062582_07063654,CI01000339_04742986_04767624,CI01000340_16184729_16192901,CI01000325_09641427_09644339,CI01000205_00910423_00913491,CI01000026_04083042_04094349,CI01000034_04988799_04990480,CI01000340_19456344_19458688,CI01000325_09434932_09471529,CI01000324_01693952_01694542,CI01180000_05770782_05772080,CI01012525_00000065_00…
biological_process	GO:0051270 regulation of cellular component movement	5 out of 389 genes, 1.3%	273 out of 17616 genes, 1.5%	1	CI01000013_07463570_07636742,CI01000324_01693952_01694542,CI01000032_03175176_03177613,CI01000135_01036648_01040176,CI01000340_15485064_15523920
biological_process	GO:0051960 regulation of nervous system development	9 out of 389 genes, 2.3%	368 out of 17616 genes, 2.1%	1	CI01000027_02429134_02451902,CI01000001_12006266_12048809,CI01000304_07927790_07957821,CI01000168_00594523_00598420,CI01000304_00983004_01018406,CI01000086_02543856_02545475,CI01000350_02415191_02431871,CI01000029_08288440_08301175,CI01000004_01800502_01807872
molecular_function	GO:0043177 organic acid binding	5 out of 389 genes, 1.3%	85 out of 17616 genes, 0.5%	1	CI01000013_05885911_05904644,CI01000030_05840894_05884329,CI01000339_04452471_04455536,CI01000013_04869003_04877964,CI01000053_00808245_00813766
biological_process	GO:0007179 transforming growth factor beta receptor signaling pathway	3 out of 389 genes, 0.8%	30 out of 17616 genes, 0.2%	1	CI01000013_04438907_04455220,CI01000013_04350678_04363643,CI01000013_04368048_04369323
biological_process	GO:0055123 digestive system development	2 out of 389 genes, 0.5%	148 out of 17616 genes, 0.8%	1	CI01000063_01168018_01168572,CI01000024_04331195_04360958
biological_process	GO:0032970 regulation of actin filament-based process	2 out of 389 genes, 0.5%	143 out of 17616 genes, 0.8%	1	CI01000046_06970061_06977533,CI01000351_01829735_01856283
cellular_component	GO:0005667 transcription factor complex	6 out of 389 genes, 1.5%	193 out of 17616 genes, 1.1%	1	CI01000340_19115929_19119348,CI01000050_05728696_05760342,CI01000013_04438907_04455220,CI01000013_04350678_04363643,CI01000013_04368048_04369323,CI01000030_02472528_02477483
cellular_component	GO:0005829 cytosol	20 out of 389 genes, 5.1%	726 out of 17616 genes, 4.1%	1	CI01000059_07418303_07423995,CI01000059_10285427_10291570,CI01000001_12006266_12048809,CI01000304_07927790_07957821,CI01000066_01165569_01184166,CI01000327_01752247_01756786,CI01000168_00594523_00598420,CI01000178_00765167_00767977,CI01000006_01531182_01543508,CI01000053_00808245_00813766,CI01000324_01693952_01694542,CI01000351_01829735_01856283,CI01000046_06960830_06969358,CI01000013_04869003_04…
biological_process	GO:0097480 establishment of synaptic vesicle localization	2 out of 389 genes, 0.5%	66 out of 17616 genes, 0.4%	1	CI01000032_00054024_00073898,CI01000027_02429134_02451902
biological_process	GO:1903508 positive regulation of nucleic acid-templated transcription	17 out of 389 genes, 4.4%	432 out of 17616 genes, 2.5%	1	CI01000013_07463570_07636742,CI01000029_05577218_05577697,CI01000034_00520790_00525323,CI01000010_09270527_09286978,CI01000009_11835682_11873220,CI01000002_00869204_00897499,CI01000030_02472528_02477483,CI01000015_07821506_07834213,CI01000069_04026932_04030927,CI01000086_02543856_02545475,CI01000024_03049920_03059085,CI01000313_00819117_00821323,CI01065097_00001499_00009160,CI01000050_05728696_05…
biological_process	GO:0009890 negative regulation of biosynthetic process	11 out of 389 genes, 2.8%	476 out of 17616 genes, 2.7%	1	CI01000004_16138496_16143438,CI01000304_08754563_08783858,CI01000306_02244385_02249335,CI01000024_03049920_03059085,CI01000086_02543856_02545475,CI01000315_00828277_00832022,CI01000306_08699884_08701812,CI01000050_05728696_05760342,CI01000032_03175176_03177613,CI01000053_00808245_00813766,CI01000004_01800502_01807872
molecular_function	GO:0022838 substrate-specific channel activity	2 out of 389 genes, 0.5%	450 out of 17616 genes, 2.6%	1	CI01000069_00966300_00979227,CI01000024_01340875_01354219
molecular_function	GO:0030971 receptor tyrosine kinase binding	2 out of 389 genes, 0.5%	6 out of 17616 genes, 0.0%	1	CI01000097_00115317_00182129,CI01000340_15485064_15523920
cellular_component	GO:0005802 trans-Golgi network	3 out of 389 genes, 0.8%	73 out of 17616 genes, 0.4%	1	CI01000029_03649051_03684709,CI01000325_06275779_06276922,CI01000026_00516302_00519072
biological_process	GO:0006996 organelle organization	31 out of 389 genes, 8.0%	1581 out of 17616 genes, 9.0%	1	CI01000030_06351767_06357107,CI01000028_03208231_03214842,CI01000082_04018472_04019339,CI01000029_05285683_05294300,CI01000304_07927790_07957821,CI01000035_00042693_00050440,CI01000082_04027327_04033232,CI01000168_00594523_00598420,CI01000063_04594405_04629754,CI01000018_04579960_04588477,CI01000004_01859136_01861721,CI01000046_03761959_03768003,CI01000311_01583066_01617881,CI01000034_04988799_04…
biological_process	GO:0031325 positive regulation of cellular metabolic process	25 out of 389 genes, 6.4%	895 out of 17616 genes, 5.1%	1	CI01000013_07463570_07636742,CI01000004_01280983_01292761,CI01000029_05577218_05577697,CI01000034_00520790_00525323,CI01000168_00594523_00598420,CI01000010_09270527_09286978,CI01000026_04083042_04094349,CI01000009_11835682_11873220,CI01000053_00808245_00813766,CI01000002_00869204_00897499,CI01000030_02472528_02477483,CI01000116_00472107_00480868,CI01000015_07821506_07834213,CI01000306_02244385_02…
biological_process	GO:0009260 ribonucleotide biosynthetic process	2 out of 389 genes, 0.5%	122 out of 17616 genes, 0.7%	1	CI01000116_00496124_00508681,CI01000152_00265576_00324155
biological_process	GO:0019637 organophosphate metabolic process	11 out of 389 genes, 2.8%	521 out of 17616 genes, 3.0%	1	CI01000314_01034963_01048224,CI01000047_04012371_04020979,CI01000152_00265576_00324155,CI01000306_08045293_08057171,CI01000116_00496124_00508681,CI01000303_00178517_00188140,CI01000029_08346604_08357224,CI01000325_00349224_00395426,CI01000029_08288440_08301175,CI01000053_00808245_00813766,CI01000304_16754929_16761111
biological_process	GO:0010769 regulation of cell morphogenesis involved in differentiation	2 out of 389 genes, 0.5%	165 out of 17616 genes, 0.9%	1	CI01000350_02415191_02431871,CI01000304_07927790_07957821
biological_process	GO:0007423 sensory organ development	7 out of 389 genes, 1.8%	581 out of 17616 genes, 3.3%	1	CI01000340_04685622_04711254,CI01000066_01829752_01832316,CI01000027_07695223_07701346,CI01000037_01538390_01570296,CI01012525_00000065_00000439,CI01000070_01822353_01824092,CI01000034_05215965_05216339
biological_process	GO:0048589 developmental growth	8 out of 389 genes, 2.1%	265 out of 17616 genes, 1.5%	1	CI01000052_02100167_02104118,CI01000312_00088636_00092704,CI01000300_05338723_05344483,CI01000110_00929399_00931607,CI01000304_00983004_01018406,CI01000066_01829752_01832316,CI01065097_00001499_00009160,CI01000319_04557814_04580168
biological_process	GO:0072330 monocarboxylic acid biosynthetic process	5 out of 389 genes, 1.3%	66 out of 17616 genes, 0.4%	1	CI01000090_00424344_00430306,CI01000014_00960029_00966472,CI01154971_00000219_00002467,CI01000325_09641427_09644339,CI01000063_00811088_00811849
biological_process	GO:0040007 growth	9 out of 389 genes, 2.3%	308 out of 17616 genes, 1.7%	1	CI01000052_02100167_02104118,CI01000312_00088636_00092704,CI01000300_05338723_05344483,CI01000027_01078554_01079951,CI01000110_00929399_00931607,CI01000304_00983004_01018406,CI01000066_01829752_01832316,CI01065097_00001499_00009160,CI01000319_04557814_04580168
biological_process	GO:0046513 ceramide biosynthetic process	2 out of 389 genes, 0.5%	33 out of 17616 genes, 0.2%	1	CI01000075_00001171_00013300,CI01000028_00525538_00533862
biological_process	GO:0051188 cofactor biosynthetic process	3 out of 389 genes, 0.8%	93 out of 17616 genes, 0.5%	1	CI01000059_07418303_07423995,CI01000059_10285427_10291570,CI01000314_01034963_01048224
biological_process	GO:0046486 glycerolipid metabolic process	7 out of 389 genes, 1.8%	164 out of 17616 genes, 0.9%	1	CI01000303_00178517_00188140,CI01000029_08346604_08357224,CI01000029_05577218_05577697,CI01000029_08288440_08301175,CI01000027_08713799_08734144,CI01000304_16754929_16761111,CI01000029_05578983_05588654
biological_process	GO:0051674 localization of cell	11 out of 389 genes, 2.8%	530 out of 17616 genes, 3.0%	1	CI01000052_02100167_02104118,CI01000013_07463570_07636742,CI01000018_07062582_07063654,CI01000304_08754563_08783858,CI01000037_01538390_01570296,CI01000054_11126599_11136327,CI01000304_00983004_01018406,CI01000013_09828630_09852321,CI01000637_00000433_00003236,CI01000046_03761959_03768003,CI01000300_03901275_03902800
biological_process	GO:0009968 negative regulation of signal transduction	10 out of 389 genes, 2.6%	363 out of 17616 genes, 2.1%	1	CI01000116_00061123_00063290,CI01000000_00825374_00827067,CI01000110_03015589_03024689,CI01000086_02543856_02545475,CI01000006_07577082_07582303,CI01000026_01587300_01603806,CI01000050_05728696_05760342,CI01000055_06559670_06571358,CI01000325_06275779_06276922,CI01000004_01800502_01807872
biological_process	GO:0090662 ATP hydrolysis coupled transmembrane transport	5 out of 389 genes, 1.3%	38 out of 17616 genes, 0.2%	1	CI01000116_00496124_00508681,CI01000066_01829752_01832316,CI01000054_06951426_06955263,CI01000054_06956328_06957402,CI01000016_04400456_04412173
biological_process	GO:0000188 inactivation of MAPK activity	2 out of 389 genes, 0.5%	15 out of 17616 genes, 0.1%	1	CI01000006_07577082_07582303,CI01000116_00061123_00063290
biological_process	GO:0008654 phospholipid biosynthetic process	2 out of 389 genes, 0.5%	81 out of 17616 genes, 0.5%	1	CI01000029_08346604_08357224,CI01000304_16754929_16761111
molecular_function	GO:0044769 ATPase activity, coupled to transmembrane movement of ions, rotational mechanism	2 out of 389 genes, 0.5%	27 out of 17616 genes, 0.2%	1	CI01000116_00496124_00508681,CI01000066_01829752_01832316
biological_process	GO:0044699 single-organism process	248 out of 389 genes, 63.8%	10070 out of 17616 genes, 57.2%	1	CI01000012_03771803_03792867,CI01000059_07418303_07423995,CI01000054_06956328_06957402,CI01000024_01340875_01354219,CI01000070_00350249_00395764,CI01014348_00000681_00002662,CI01000053_06662264_06720098,CI01000313_01000035_01002069,CI01000027_01832797_01839912,CI01000026_04083042_04094349,CI01000325_09434932_09471529,CI01000075_00001171_00013300,CI01000324_01693952_01694542,CI01000105_01638030_01…
biological_process	GO:0009058 biosynthetic process	45 out of 389 genes, 11.6%	1644 out of 17616 genes, 9.3%	1	CI01000339_06743958_06745822,CI01000059_07418303_07423995,CI01000059_10285427_10291570,CI01000029_05577218_05577697,CI01000325_09641427_09644339,CI01000152_00265576_00324155,CI01000340_13489016_13506783,CI01000014_00960029_00966472,CI01000339_05968915_05972679,CI01000075_00001171_00013300,CI01000105_01638030_01639731,CI01000005_06331339_06350307,CI01000300_01225430_01228695,CI01000071_03062277_03…
biological_process	GO:0044804 nucleophagy	3 out of 389 genes, 0.8%	16 out of 17616 genes, 0.1%	1	CI01000082_04018472_04019339,CI01000046_06960830_06969358,CI01000082_04027327_04033232
biological_process	GO:0032259 methylation	3 out of 389 genes, 0.8%	185 out of 17616 genes, 1.1%	1	CI01000005_06302958_06303282,CI01000311_00368494_00376259,CI01000055_03518013_03528878
biological_process	GO:0031400 negative regulation of protein modification process	3 out of 389 genes, 0.8%	163 out of 17616 genes, 0.9%	1	CI01000006_07577082_07582303,CI01000050_05728696_05760342,CI01000116_00061123_00063290
biological_process	GO:0000096 sulfur amino acid metabolic process	3 out of 389 genes, 0.8%	25 out of 17616 genes, 0.1%	1	CI01025188_00000170_00001069,CI01000037_03989733_04001865,CI01000029_05410136_05418911
biological_process	GO:0030968 endoplasmic reticulum unfolded protein response	2 out of 389 genes, 0.5%	19 out of 17616 genes, 0.1%	1	CI01000010_01796914_01801139,CI01000325_09434932_09471529
biological_process	GO:0034101 erythrocyte homeostasis	2 out of 389 genes, 0.5%	99 out of 17616 genes, 0.6%	1	CI01069784_00002733_00003086,CI01000105_01638030_01639731
biological_process	GO:2001141 regulation of RNA biosynthetic process	43 out of 389 genes, 11.1%	1765 out of 17616 genes, 10.0%	1	CI01000014_01260786_01262369,CI01000013_07463570_07636742,CI01000004_16138496_16143438,CI01000029_05577218_05577697,CI01000012_05648602_05650699,CI01000009_11835682_11873220,CI01000325_09434932_09471529,CI01000075_00001171_00013300,CI01000013_04438907_04455220,CI01000013_04368048_04369323,CI01000071_03062277_03064334,CI01000026_10351923_10354175,CI01000069_04026932_04030927,CI01000313_00819117_00…
biological_process	GO:0048483 autonomic nervous system development	3 out of 389 genes, 0.8%	46 out of 17616 genes, 0.3%	1	CI01000350_02415191_02431871,CI01000350_02455868_02456244,CI01000046_03761959_03768003
biological_process	GO:0048703 embryonic viscerocranium morphogenesis	2 out of 389 genes, 0.5%	93 out of 17616 genes, 0.5%	1	CI01000046_03761959_03768003,CI01000037_01538390_01570296
biological_process	GO:0009893 positive regulation of metabolic process	41 out of 389 genes, 10.5%	1145 out of 17616 genes, 6.5%	1	CI01000013_07463570_07636742,CI01000004_01280983_01292761,CI01000029_05577218_05577697,CI01000069_04628032_04638137,CI01000306_05250669_05357112,CI01000026_04083042_04094349,CI01000009_11835682_11873220,CI01000049_05614731_05618336,CI01000116_00472107_00480868,CI01000027_02429134_02451902,CI01000306_02244385_02249335,CI01000069_04026932_04030927,CI01000016_05878037_05885761,CI01000313_00819117_00…
biological_process	GO:0019933 cAMP-mediated signaling	2 out of 389 genes, 0.5%	20 out of 17616 genes, 0.1%	1	CI01000027_02429134_02451902,CI01000152_00265576_00324155
biological_process	GO:0007005 mitochondrion organization	7 out of 389 genes, 1.8%	191 out of 17616 genes, 1.1%	1	CI01000030_06351767_06357107,CI01000106_02453326_02454957,CI01000082_04018472_04019339,CI01000046_06960830_06969358,CI01000340_19456344_19458688,CI01000082_04027327_04033232,CI01000344_02065294_02066962
biological_process	GO:0032271 regulation of protein polymerization	2 out of 389 genes, 0.5%	88 out of 17616 genes, 0.5%	1	CI01000046_06970061_06977533,CI01000351_01829735_01856283
biological_process	GO:0006534 cysteine metabolic process	2 out of 389 genes, 0.5%	5 out of 17616 genes, 0.0%	1	CI01025188_00000170_00001069,CI01000037_03989733_04001865
molecular_function	GO:0030554 adenyl nucleotide binding	37 out of 389 genes, 9.5%	1424 out of 17616 genes, 8.1%	1	CI01000030_06351767_06357107,CI01000059_07418303_07423995,CI01000306_08045293_08057171,CI01000034_05419465_05426380,CI01000069_00000091_00001650,CI01000315_00177207_00200023,CI01000205_00910423_00913491,CI01000339_03092627_03099083,CI01012525_00000065_00000439,CI01000300_00781242_00787814,CI01000314_01034963_01048224,CI01000306_02244385_02249335,CI01180000_04082957_04114030,CI01000040_01160713_01…
cellular_component	GO:0005789 endoplasmic reticulum membrane	11 out of 389 genes, 2.8%	361 out of 17616 genes, 2.0%	1	CI01154971_00000219_00002467,CI01000300_02573883_02577623,CI01000027_08713799_08734144,CI01000205_00526387_00529708,CI01000004_01859136_01861721,CI01000026_01587300_01603806,CI01000091_00522844_00581962,CI01000339_05968915_05972679,CI01000304_16754929_16761111,CI01000063_00811088_00811849,CI01000062_02407073_02410074
biological_process	GO:0001944 vasculature development	8 out of 389 genes, 2.1%	437 out of 17616 genes, 2.5%	1	CI01000013_07463570_07636742,CI01000000_01411979_01443908,CI01000304_08754563_08783858,CI01000097_00115317_00182129,CI01065097_00001499_00009160,CI01000037_01538390_01570296,CI01000027_04725469_04727486,CI01000340_15485064_15523920
biological_process	GO:0033692 cellular polysaccharide biosynthetic process	2 out of 389 genes, 0.5%	21 out of 17616 genes, 0.1%	1	CI01000063_00562850_00563761,CI01000082_01885169_01923048
cellular_component	GO:0005576 extracellular region	27 out of 389 genes, 6.9%	1397 out of 17616 genes, 7.9%	1	CI01000340_10644426_10645811,CI01000057_04794580_04834143,CI01000013_07463570_07636742,CI01000018_07062582_07063654,CI01000339_04742986_04767624,CI01000054_06956328_06957402,CI01000340_17113868_17121061,CI01000037_01538390_01570296,CI01000110_01436253_01450759,CI01000039_03190180_03192097,CI01000008_02003944_02085183,CI01000300_03901275_03902800,CI01000205_00910423_00913491,CI01000053_00808245_00…
biological_process	GO:0010605 negative regulation of macromolecule metabolic process	16 out of 389 genes, 4.1%	754 out of 17616 genes, 4.3%	1	CI01000004_16138496_16143438,CI01000315_00828277_00832022,CI01000053_00808245_00813766,CI01000304_08754563_08783858,CI01000116_00061123_00063290,CI01000306_02244385_02249335,CI01000086_02543856_02545475,CI01000024_03049920_03059085,CI01000006_07577082_07582303,CI01000306_08699884_08701812,CI01000050_05728696_05760342,CI01000032_03175176_03177613,CI01000055_03518013_03528878,CI01000325_06275779_06…
biological_process	GO:1902582 single-organism intracellular transport	11 out of 389 genes, 2.8%	562 out of 17616 genes, 3.2%	1	CI01000032_00054024_00073898,CI01000028_03208231_03214842,CI01000055_01806372_01832654,CI01000027_02429134_02451902,CI01000092_00579690_00648591,CI01000066_01165569_01184166,CI01000327_01752247_01756786,CI01000004_01859136_01861721,CI01000106_02453326_02454957,CI01000034_00455762_00459788,CI01000324_01693952_01694542
biological_process	GO:0010038 response to metal ion	6 out of 389 genes, 1.5%	89 out of 17616 genes, 0.5%	1	CI01069784_00002733_00003086,CI01000325_00349224_00395426,CI01000339_07972005_07977034,CI01000105_01638030_01639731,CI01012525_00000065_00000439,CI01000034_05215965_05216339
biological_process	GO:0010942 positive regulation of cell death	4 out of 389 genes, 1.0%	143 out of 17616 genes, 0.8%	1	CI01000001_00500347_00500698,CI01000106_02453326_02454957,CI01000313_01000035_01002069,CI01000324_01693952_01694542
cellular_component	GO:0016469 proton-transporting two-sector ATPase complex	4 out of 389 genes, 1.0%	42 out of 17616 genes, 0.2%	1	CI01000116_00496124_00508681,CI01000066_01829752_01832316,CI01000054_06951426_06955263,CI01000054_06956328_06957402
biological_process	GO:0045664 regulation of neuron differentiation	6 out of 389 genes, 1.5%	260 out of 17616 genes, 1.5%	1	CI01000350_02415191_02431871,CI01000027_02429134_02451902,CI01000304_07927790_07957821,CI01000029_08288440_08301175,CI01000168_00594523_00598420,CI01000304_00983004_01018406
molecular_function	GO:0042803 protein homodimerization activity	4 out of 389 genes, 1.0%	197 out of 17616 genes, 1.1%	1	CI01000013_07463570_07636742,CI01000015_07821506_07834213,CI01000300_01742156_01744802,CI01000304_00983004_01018406
molecular_function	GO:0004842 ubiquitin-protein transferase activity	5 out of 389 genes, 1.3%	283 out of 17616 genes, 1.6%	1	CI01000024_02402657_02417463,CI01000041_00436899_00449463,CI01000027_05789308_05795504,CI01000069_04026932_04030927,CI01000301_00582914_00589293
biological_process	GO:0001667 ameboidal-type cell migration	6 out of 389 genes, 1.5%	243 out of 17616 genes, 1.4%	1	CI01000013_07463570_07636742,CI01000304_08754563_08783858,CI01000046_03761959_03768003,CI01000037_01538390_01570296,CI01000054_11126599_11136327,CI01000304_00983004_01018406
biological_process	GO:0006563 L-serine metabolic process	2 out of 389 genes, 0.5%	7 out of 17616 genes, 0.0%	1	CI01000009_15726357_15736168,CI01000037_03989733_04001865
molecular_function	GO:0003779 actin binding	10 out of 389 genes, 2.6%	334 out of 17616 genes, 1.9%	1	CI01000046_06970061_06977533,CI01000006_03300379_03312388,CI01000063_04594405_04629754,CI01000018_04579960_04588477,CI01062162_00000443_00007828,CI01000059_05316640_05345577,CI01000046_03761959_03768003,CI01000311_01583066_01617881,CI01000034_04988799_04990480,CI01000024_04331195_04360958
biological_process	GO:0043087 regulation of GTPase activity	10 out of 389 genes, 2.6%	222 out of 17616 genes, 1.3%	1	CI01000350_02455868_02456244,CI01000027_01078554_01079951,CI01000016_05878037_05885761,CI01000069_04628032_04638137,CI01000029_05410136_05418911,CI01000350_02415191_02431871,CI01000047_04826817_04834995,CI01000306_05250669_05357112,CI01000013_05885911_05904644,CI01000049_05614731_05618336
biological_process	GO:0065009 regulation of molecular function	24 out of 389 genes, 6.2%	897 out of 17616 genes, 5.1%	1	CI01000350_02455868_02456244,CI01000004_01280983_01292761,CI01000027_01078554_01079951,CI01000024_01340875_01354219,CI01000168_00594523_00598420,CI01000069_04628032_04638137,CI01000029_05410136_05418911,CI01000306_05250669_05357112,CI01000049_05614731_05618336,CI01000055_05047161_05054848,CI01000015_07821506_07834213,CI01000116_00061123_00063290,CI01000306_02244385_02249335,CI01000069_04026932_04…
cellular_component	GO:1990904 ribonucleoprotein complex	5 out of 389 genes, 1.3%	511 out of 17616 genes, 2.9%	1	CI01065097_00001499_00009160,CI01000035_00042693_00050440,CI01000053_00808245_00813766,CI01000055_03518013_03528878,CI01000110_00929399_00931607
molecular_function	GO:0016757 transferase activity, transferring glycosyl groups	6 out of 389 genes, 1.5%	359 out of 17616 genes, 2.0%	1	CI01000049_00848509_00854128,CI01000020_06795794_06800988,CI01000304_16754929_16761111,CI01000082_01885169_01923048,CI01000037_01925100_01960498,CI01000028_00525538_00533862
molecular_function	GO:0060090 binding, bridging	2 out of 389 genes, 0.5%	41 out of 17616 genes, 0.2%	1	CI01000046_03761959_03768003,CI01000351_01829735_01856283
molecular_function	GO:0016671 oxidoreductase activity, acting on a sulfur group of donors, disulfide as acceptor	2 out of 389 genes, 0.5%	13 out of 17616 genes, 0.1%	1	CI01000063_01533946_01534527,CI01000034_04988799_04990480
biological_process	GO:0044092 negative regulation of molecular function	3 out of 389 genes, 0.8%	291 out of 17616 genes, 1.7%	1	CI01000006_07577082_07582303,CI01000050_05728696_05760342,CI01000116_00061123_00063290
cellular_component	GO:0005905 coated pit	2 out of 389 genes, 0.5%	25 out of 17616 genes, 0.1%	1	CI01000340_04403305_04410695,CI01000059_05316640_05345577
molecular_function	GO:0051082 unfolded protein binding	5 out of 389 genes, 1.3%	64 out of 17616 genes, 0.4%	1	CI01000030_06351767_06357107,CI01000033_01274093_01274303,CI01000053_00808245_00813766,CI01000029_08722756_08730839,CI01000330_03651998_03657102
biological_process	GO:0070271 protein complex biogenesis	6 out of 389 genes, 1.5%	412 out of 17616 genes, 2.3%	1	CI01000116_00496124_00508681,CI01000069_03027056_03028752,CI01000050_05728696_05760342,CI01000006_01531182_01543508,CI01000055_06559670_06571358,CI01000034_04988799_04990480
biological_process	GO:0006760 folic acid-containing compound metabolic process	2 out of 389 genes, 0.5%	18 out of 17616 genes, 0.1%	1	CI01000066_00925751_00935641,CI01000059_10285427_10291570
biological_process	GO:0098754 detoxification	2 out of 389 genes, 0.5%	33 out of 17616 genes, 0.2%	1	CI01000340_10644426_10645811,CI01000325_09641427_09644339
biological_process	GO:0009615 response to virus	3 out of 389 genes, 0.8%	68 out of 17616 genes, 0.4%	1	CI01180000_05770782_05772080,CI01000062_02407073_02410074,CI01000029_01284636_01285656
molecular_function	GO:0005096 GTPase activator activity	8 out of 389 genes, 2.1%	167 out of 17616 genes, 0.9%	1	CI01000350_02455868_02456244,CI01000004_00812006_00813189,CI01000069_04628032_04638137,CI01000350_02415191_02431871,CI01000047_04826817_04834995,CI01000013_05885911_05904644,CI01000049_07477191_07532163,CI01000030_05784109_05788689
molecular_function	GO:0000149 SNARE binding	2 out of 389 genes, 0.5%	96 out of 17616 genes, 0.5%	1	CI01000004_01859136_01861721,CI01000029_05285683_05294300
biological_process	GO:0014706 striated muscle tissue development	2 out of 389 genes, 0.5%	186 out of 17616 genes, 1.1%	1	CI01000027_05789308_05795504,CI01000070_00350249_00395764
biological_process	GO:0090175 regulation of establishment of planar polarity	2 out of 389 genes, 0.5%	22 out of 17616 genes, 0.1%	1	CI01000001_12006266_12048809,CI01000086_02543856_02545475
biological_process	GO:0016043 cellular component organization	65 out of 389 genes, 16.7%	2767 out of 17616 genes, 15.7%	1	CI01000024_01340875_01354219,CI01014348_00000681_00002662,CI01000152_00265576_00324155,CI01000027_01832797_01839912,CI01000300_01225430_01228695,CI01000304_00983004_01018406,CI01000340_15485064_15523920,CI01000350_02415191_02431871,CI01000050_05728696_05760342,CI01000054_05841632_05851621,CI01000028_03208231_03214842,CI01000052_02100167_02104118,CI01000304_07927790_07957821,CI01000037_01538390_01…
biological_process	GO:0009165 nucleotide biosynthetic process	2 out of 389 genes, 0.5%	159 out of 17616 genes, 0.9%	1	CI01000116_00496124_00508681,CI01000152_00265576_00324155
biological_process	GO:0043069 negative regulation of programmed cell death	6 out of 389 genes, 1.5%	233 out of 17616 genes, 1.3%	1	CI01000338_00614914_00615525,CI01000050_05728696_05760342,CI01000027_07695223_07701346,CI01000168_00594523_00598420,CI01000004_01800502_01807872,CI01000340_15485064_15523920
biological_process	GO:0031641 regulation of myelination	2 out of 389 genes, 0.5%	13 out of 17616 genes, 0.1%	1	CI01000029_08288440_08301175,CI01000304_00983004_01018406
biological_process	GO:0010324 membrane invagination	3 out of 389 genes, 0.8%	43 out of 17616 genes, 0.2%	1	CI01000000_01411979_01443908,CI01000082_04018472_04019339,CI01000082_04027327_04033232
molecular_function	GO:0022892 substrate-specific transporter activity	24 out of 389 genes, 6.2%	1066 out of 17616 genes, 6.1%	1	CI01000069_00966300_00979227,CI01000054_06956328_06957402,CI01000066_01165569_01184166,CI01000024_01340875_01354219,CI01000145_00802322_00823881,CI01000166_00529397_00536770,CI01000029_00653876_00662303,CI01000006_01897638_01904724,CI01000000_07386332_07396038,CI01000016_04400456_04412173,CI01000105_01638030_01639731,CI01000346_00049541_00058245,CI01000013_06405275_06423872,CI01000063_05252331_05…
biological_process	GO:1901566 organonitrogen compound biosynthetic process	20 out of 389 genes, 5.1%	761 out of 17616 genes, 4.3%	1	CI01000059_07418303_07423995,CI01000059_10285427_10291570,CI01000152_00265576_00324155,CI01000029_05410136_05418911,CI01000027_03110196_03113083,CI01000340_13489016_13506783,CI01000006_01531182_01543508,CI01000075_00001171_00013300,CI01000009_15726357_15736168,CI01000063_01079985_01087813,CI01000005_06331339_06350307,CI01000314_01034963_01048224,CI01000013_04869003_04877964,CI01000116_00496124_00…
cellular_component	GO:0043186 P granule	2 out of 389 genes, 0.5%	15 out of 17616 genes, 0.1%	1	CI01000055_03518013_03528878,CI01000110_00929399_00931607
biological_process	GO:0022011 myelination in peripheral nervous system	2 out of 389 genes, 0.5%	26 out of 17616 genes, 0.1%	1	CI01000135_01036648_01040176,CI01000054_05841632_05851621
molecular_function	GO:0003700 transcription factor activity, sequence-specific DNA binding	25 out of 389 genes, 6.4%	735 out of 17616 genes, 4.2%	1	CI01000014_01260786_01262369,CI01000004_16138496_16143438,CI01000012_05648602_05650699,CI01000010_09270527_09286978,CI01000330_01209985_01218019,CI01000009_11835682_11873220,CI01000325_09434932_09471529,CI01000047_03501347_03512538,CI01000013_04438907_04455220,CI01000002_00869204_00897499,CI01000013_04368048_04369323,CI01000347_00576004_00576843,CI01000030_02472528_02477483,CI01000339_05853559_05…
biological_process	GO:0000904 cell morphogenesis involved in differentiation	17 out of 389 genes, 4.4%	413 out of 17616 genes, 2.3%	1	CI01000127_00212366_00219489,CI01000110_02316009_02320829,CI01000304_07927790_07957821,CI01000037_01538390_01570296,CI01000027_04725469_04727486,CI01014348_00000681_00002662,CI01000152_00265576_00324155,CI01000110_01436253_01450759,CI01000299_01855614_01858092,CI01000116_00472107_00480868,CI01000300_01225430_01228695,CI01000304_08754563_08783858,CI01000300_05338723_05344483,CI01000047_04012371_04…
biological_process	GO:0072175 epithelial tube formation	2 out of 389 genes, 0.5%	70 out of 17616 genes, 0.4%	1	CI01000001_12006266_12048809,CI01000086_02543856_02545475
biological_process	GO:0090630 activation of GTPase activity	2 out of 389 genes, 0.5%	33 out of 17616 genes, 0.2%	1	CI01000013_05885911_05904644,CI01000069_04628032_04638137
cellular_component	GO:0098793 presynapse	3 out of 389 genes, 0.8%	148 out of 17616 genes, 0.8%	1	CI01000340_04403305_04410695,CI01000027_02429134_02451902,CI01000306_00575882_00583996
biological_process	GO:0006575 cellular modified amino acid metabolic process	4 out of 389 genes, 1.0%	96 out of 17616 genes, 0.5%	1	CI01000066_00925751_00935641,CI01000340_13489016_13506783,CI01000059_07418303_07423995,CI01000059_10285427_10291570
biological_process	GO:0043408 regulation of MAPK cascade	5 out of 389 genes, 1.3%	202 out of 17616 genes, 1.1%	1	CI01000006_07577082_07582303,CI01000041_00436899_00449463,CI01000050_05728696_05760342,CI01000116_00061123_00063290,CI01000306_02244385_02249335
cellular_component	GO:0005912 adherens junction	6 out of 389 genes, 1.5%	172 out of 17616 genes, 1.0%	1	CI01000013_07463570_07636742,CI01000339_04742986_04767624,CI01000300_01742156_01744802,CI01000324_01693952_01694542,CI01000053_00808245_00813766,CI01000086_02543856_02545475
molecular_function	GO:0001071 nucleic acid binding transcription factor activity	25 out of 389 genes, 6.4%	735 out of 17616 genes, 4.2%	1	CI01000014_01260786_01262369,CI01000004_16138496_16143438,CI01000012_05648602_05650699,CI01000010_09270527_09286978,CI01000330_01209985_01218019,CI01000009_11835682_11873220,CI01000325_09434932_09471529,CI01000047_03501347_03512538,CI01000013_04438907_04455220,CI01000002_00869204_00897499,CI01000013_04368048_04369323,CI01000347_00576004_00576843,CI01000030_02472528_02477483,CI01000339_05853559_05…
biological_process	GO:0043623 cellular protein complex assembly	2 out of 389 genes, 0.5%	169 out of 17616 genes, 1.0%	1	CI01000116_00496124_00508681,CI01000034_04988799_04990480
biological_process	GO:0055067 monovalent inorganic cation homeostasis	3 out of 389 genes, 0.8%	77 out of 17616 genes, 0.4%	1	CI01000116_00496124_00508681,CI01000055_01806372_01832654,CI01000016_04400456_04412173
biological_process	GO:0035335 peptidyl-tyrosine dephosphorylation	3 out of 389 genes, 0.8%	68 out of 17616 genes, 0.4%	1	CI01000006_07577082_07582303,CI01000116_00061123_00063290,CI01000012_12434858_12435727
biological_process	GO:0006355 regulation of transcription, DNA-templated	42 out of 389 genes, 10.8%	1749 out of 17616 genes, 9.9%	1	CI01000014_01260786_01262369,CI01000013_07463570_07636742,CI01000004_16138496_16143438,CI01000029_05577218_05577697,CI01000012_05648602_05650699,CI01000009_11835682_11873220,CI01000325_09434932_09471529,CI01000075_00001171_00013300,CI01000013_04438907_04455220,CI01000013_04368048_04369323,CI01000071_03062277_03064334,CI01000026_10351923_10354175,CI01000069_04026932_04030927,CI01000313_00819117_00…
biological_process	GO:0009792 embryo development ending in birth or egg hatching	14 out of 389 genes, 3.6%	576 out of 17616 genes, 3.3%	1	CI01000330_01525860_01549760,CI01000300_01225430_01228695,CI01000016_07743396_07746536,CI01000001_12006266_12048809,CI01000037_01538390_01570296,CI01000047_04012371_04020979,CI01000110_03015589_03024689,CI01000086_02543856_02545475,CI01000026_01587300_01603806,CI01000046_03761959_03768003,CI01065097_00001499_00009160,CI01000050_05728696_05760342,CI01000000_05267332_05282842,CI01000055_06559670_06…
biological_process	GO:0033043 regulation of organelle organization	8 out of 389 genes, 2.1%	448 out of 17616 genes, 2.5%	1	CI01000046_06970061_06977533,CI01000351_01829735_01856283,CI01000035_00042693_00050440,CI01000168_00594523_00598420,CI01000069_04628032_04638137,CI01000004_01859136_01861721,CI01000013_05885911_05904644,CI01000037_03800223_03800920
biological_process	GO:0016050 vesicle organization	3 out of 389 genes, 0.8%	131 out of 17616 genes, 0.7%	1	CI01000004_01859136_01861721,CI01000029_05285683_05294300,CI01000026_00516302_00519072
molecular_function	GO:0019900 kinase binding	4 out of 389 genes, 1.0%	145 out of 17616 genes, 0.8%	1	CI01000015_07821506_07834213,CI01000097_00115317_00182129,CI01000306_02244385_02249335,CI01000340_15485064_15523920
biological_process	GO:0015992 proton transport	6 out of 389 genes, 1.5%	91 out of 17616 genes, 0.5%	1	CI01000116_00496124_00508681,CI01000066_01829752_01832316,CI01000054_06951426_06955263,CI01000063_05252331_05253850,CI01000054_06956328_06957402,CI01000016_04400456_04412173
biological_process	GO:0045017 glycerolipid biosynthetic process	5 out of 389 genes, 1.3%	70 out of 17616 genes, 0.4%	1	CI01000029_08346604_08357224,CI01000029_05577218_05577697,CI01000027_08713799_08734144,CI01000304_16754929_16761111,CI01000029_05578983_05588654
biological_process	GO:0007018 microtubule-based movement	2 out of 389 genes, 0.5%	149 out of 17616 genes, 0.8%	1	CI01000339_03092627_03099083,CI01000063_04101695_04159421
biological_process	GO:0019882 antigen processing and presentation	2 out of 389 genes, 0.5%	84 out of 17616 genes, 0.5%	1	CI01000339_04441515_04447089,CI01000027_07954714_07957187
molecular_function	GO:0060089 molecular transducer activity	20 out of 389 genes, 5.1%	1228 out of 17616 genes, 7.0%	1	CI01000330_01525860_01549760,CI01000049_00732479_00766646,CI01000004_12390372_12391923,CI01000018_04118240_04160401,CI01000012_03771803_03792867,CI01000350_02455868_02456244,CI01000029_05285683_05294300,CI01000300_01742156_01744802,CI01000052_01368837_01373810,CI01000070_01822353_01824092,CI01000004_00833574_00834659,CI01000313_01000035_01002069,CI01000082_02743746_02747332,CI01000304_08754563_08…
cellular_component	GO:0044432 endoplasmic reticulum part	11 out of 389 genes, 2.8%	393 out of 17616 genes, 2.2%	1	CI01154971_00000219_00002467,CI01000300_02573883_02577623,CI01000027_08713799_08734144,CI01000205_00526387_00529708,CI01000004_01859136_01861721,CI01000026_01587300_01603806,CI01000091_00522844_00581962,CI01000339_05968915_05972679,CI01000304_16754929_16761111,CI01000063_00811088_00811849,CI01000062_02407073_02410074
biological_process	GO:0006399 tRNA metabolic process	2 out of 389 genes, 0.5%	128 out of 17616 genes, 0.7%	1	CI01000314_01034963_01048224,CI01000013_04869003_04877964
biological_process	GO:0061726 mitochondrion disassembly	4 out of 389 genes, 1.0%	44 out of 17616 genes, 0.2%	1	CI01000082_04018472_04019339,CI01000046_06960830_06969358,CI01000340_19456344_19458688,CI01000082_04027327_04033232
cellular_component	GO:0005813 centrosome	3 out of 389 genes, 0.8%	180 out of 17616 genes, 1.0%	1	CI01000020_04226010_04238699,CI01000168_00594523_00598420,CI01000313_00819117_00821323
biological_process	GO:0008219 cell death	11 out of 389 genes, 2.8%	286 out of 17616 genes, 1.6%	1	CI01000014_01260786_01262369,CI01180000_04082957_04114030,CI01000306_11156216_11159574,CI01000059_05316640_05345577,CI01000106_02453326_02454957,CI01000158_00749321_00751813,CI01000050_05728696_05760342,CI01000340_19115929_19119348,CI01000027_01832797_01839912,CI01000324_01693952_01694542,CI01000325_06275779_06276922
biological_process	GO:0044703 multi-organism reproductive process	3 out of 389 genes, 0.8%	176 out of 17616 genes, 1.0%	1	CI01065097_00001499_00009160,CI01000055_03518013_03528878,CI01000110_00929399_00931607
cellular_component	GO:0009986 cell surface	4 out of 389 genes, 1.0%	183 out of 17616 genes, 1.0%	1	CI01000013_07463570_07636742,CI01000346_00049541_00058245,CI01000324_01693952_01694542,CI01000086_02543856_02545475
biological_process	GO:0042692 muscle cell differentiation	2 out of 389 genes, 0.5%	238 out of 17616 genes, 1.4%	1	CI01000069_03667639_03669979,CI01000054_02613166_02614884
molecular_function	GO:0003713 transcription coactivator activity	2 out of 389 genes, 0.5%	95 out of 17616 genes, 0.5%	1	CI01000029_05577218_05577697,CI01000029_05578983_05588654
biological_process	GO:0010467 gene expression	11 out of 389 genes, 2.8%	1052 out of 17616 genes, 6.0%	1	CI01000339_06743958_06745822,CI01000071_03062277_03064334,CI01000055_00988065_01021037,CI01000314_01034963_01048224,CI01000013_04869003_04877964,CI01000303_00346678_00347501,CI01000027_03110196_03113083,CI01065097_00001499_00009160,CI01000057_00956994_00965947,CI01000005_06331339_06350307,CI01000063_01079985_01087813
biological_process	GO:0006040 amino sugar metabolic process	3 out of 389 genes, 0.8%	26 out of 17616 genes, 0.1%	1	CI01000010_03109809_03114298,CI01000339_05968915_05972679,CI01000113_02170894_02179511
molecular_function	GO:0001883 purine nucleoside binding	50 out of 389 genes, 12.9%	1853 out of 17616 genes, 10.5%	1	CI01000030_06351767_06357107,CI01000059_07418303_07423995,CI01000306_02109241_02110274,CI01000306_08045293_08057171,CI01000034_05419465_05426380,CI01000069_00000091_00001650,CI01000037_03800223_03800920,CI01000315_00177207_00200023,CI01000205_00910423_00913491,CI01000324_01693952_01694542,CI01000339_03092627_03099083,CI01000005_06331339_06350307,CI01012525_00000065_00000439,CI01000300_00781242_00…
biological_process	GO:0009056 catabolic process	24 out of 389 genes, 6.2%	795 out of 17616 genes, 4.5%	1	CI01000066_00925751_00935641,CI01000052_02100167_02104118,CI01000082_04018472_04019339,CI01000029_05577218_05577697,CI01000082_04027327_04033232,CI01000054_10172867_10177625,CI01000026_01587300_01603806,CI01000039_03190180_03192097,CI01000113_02170894_02179511,CI01000027_01832797_01839912,CI01000027_05789308_05795504,CI01000340_19456344_19458688,CI01000301_00582914_00589293,CI01000049_05614731_05…
biological_process	GO:0007049 cell cycle	5 out of 389 genes, 1.3%	487 out of 17616 genes, 2.8%	1	CI01000300_00781242_00787814,CI01000050_05728696_05760342,CI01000324_01693952_01694542,CI01000168_00594523_00598420,CI01000055_03518013_03528878
biological_process	GO:0042981 regulation of apoptotic process	12 out of 389 genes, 3.1%	469 out of 17616 genes, 2.7%	1	CI01000030_06351767_06357107,CI01000338_00614914_00615525,CI01000027_07695223_07701346,CI01000168_00594523_00598420,CI01000340_15485064_15523920,CI01000001_00500347_00500698,CI01000106_02453326_02454957,CI01000041_00436899_00449463,CI01000050_05728696_05760342,CI01000313_01000035_01002069,CI01000324_01693952_01694542,CI01000004_01800502_01807872
biological_process	GO:0007187 G-protein coupled receptor signaling pathway, coupled to cyclic nucleotide second messenger	2 out of 389 genes, 0.5%	110 out of 17616 genes, 0.6%	1	CI01000018_04118240_04160401,CI01000152_00265576_00324155
molecular_function	GO:0051015 actin filament binding	3 out of 389 genes, 0.8%	79 out of 17616 genes, 0.4%	1	CI01000046_06970061_06977533,CI01000046_03761959_03768003,CI01000024_04331195_04360958
molecular_function	GO:0015179 L-amino acid transmembrane transporter activity	3 out of 389 genes, 0.8%	47 out of 17616 genes, 0.3%	1	CI01000006_01897638_01904724,CI01000013_06405275_06423872,CI01000000_07386332_07396038
biological_process	GO:0007166 cell surface receptor signaling pathway	21 out of 389 genes, 5.4%	1017 out of 17616 genes, 5.8%	1	CI01000018_04118240_04160401,CI01000012_03771803_03792867,CI01000001_12006266_12048809,CI01000027_04725469_04727486,CI01000054_11126599_11136327,CI01000070_01822353_01824092,CI01000009_11835682_11873220,CI01000082_02743746_02747332,CI01000013_04438907_04455220,CI01000013_04368048_04369323,CI01180000_04082957_04114030,CI01000086_02543856_02545475,CI01000340_15485064_15523920,CI01000350_02415191_02…
molecular_function	GO:0030695 GTPase regulator activity	8 out of 389 genes, 2.1%	190 out of 17616 genes, 1.1%	1	CI01000350_02455868_02456244,CI01000004_00812006_00813189,CI01000069_04628032_04638137,CI01000350_02415191_02431871,CI01000047_04826817_04834995,CI01000013_05885911_05904644,CI01000049_07477191_07532163,CI01000030_05784109_05788689
biological_process	GO:0007028 cytoplasm organization	2 out of 389 genes, 0.5%	11 out of 17616 genes, 0.1%	1	CI01065097_00001499_00009160,CI01000055_03518013_03528878
biological_process	GO:0019216 regulation of lipid metabolic process	3 out of 389 genes, 0.8%	81 out of 17616 genes, 0.5%	1	CI01000049_00439527_00443722,CI01000340_19115929_19119348,CI01000055_05047161_05054848
biological_process	GO:0050877 neurological system process	2 out of 389 genes, 0.5%	382 out of 17616 genes, 2.2%	1	CI01000052_01368837_01373810,CI01000168_00594523_00598420
biological_process	GO:0042157 lipoprotein metabolic process	2 out of 389 genes, 0.5%	75 out of 17616 genes, 0.4%	1	CI01000046_06960830_06969358,CI01000304_16754929_16761111
cellular_component	GO:0070062 extracellular exosome	6 out of 389 genes, 1.5%	391 out of 17616 genes, 2.2%	1	CI01000013_07463570_07636742,CI01000054_06956328_06957402,CI01000027_02429134_02451902,CI01000058_03136045_03137264,CI01000324_01693952_01694542,CI01000053_00808245_00813766
biological_process	GO:0000041 transition metal ion transport	3 out of 389 genes, 0.8%	63 out of 17616 genes, 0.4%	1	CI01069784_00002733_00003086,CI01000105_01638030_01639731,CI01000027_07022724_07029894
biological_process	GO:0009605 response to external stimulus	20 out of 389 genes, 5.1%	793 out of 17616 genes, 4.5%	1	CI01000004_12390372_12391923,CI01000052_02100167_02104118,CI01000018_07062582_07063654,CI01000304_07927790_07957821,CI01000052_01368837_01373810,CI01000027_08713799_08734144,CI01000027_04725469_04727486,CI01000152_00265576_00324155,CI01000637_00000433_00003236,CI01000300_03901275_03902800,CI01000205_00910423_00913491,CI01000026_04083042_04094349,CI01180000_05770782_05772080,CI01000347_00576004_00…
biological_process	GO:0030036 actin cytoskeleton organization	9 out of 389 genes, 2.3%	290 out of 17616 genes, 1.6%	1	CI01000046_06970061_06977533,CI01000028_03208231_03214842,CI01000351_01829735_01856283,CI01000018_04579960_04588477,CI01000054_02613166_02614884,CI01000046_03761959_03768003,CI01000311_01583066_01617881,CI01000034_04988799_04990480,CI01000069_03667639_03669979
biological_process	GO:0030148 sphingolipid biosynthetic process	2 out of 389 genes, 0.5%	48 out of 17616 genes, 0.3%	1	CI01000075_00001171_00013300,CI01000028_00525538_00533862
molecular_function	GO:0003824 catalytic activity	146 out of 389 genes, 37.5%	5919 out of 17616 genes, 33.6%	1	CI01000043_07204216_07216573,CI01000059_07418303_07423995,CI01000054_06956328_06957402,CI01000313_01000035_01002069,CI01000027_01832797_01839912,CI01000075_00001171_00013300,CI01000324_01693952_01694542,CI01000242_00409651_00424172,CI01000005_06302958_06303282,CI01000314_01034963_01048224,CI01180000_04082957_04114030,CI01000303_00178517_00188140,CI01000158_00749321_00751813,CI01000306_02107105_02…
biological_process	GO:0051240 positive regulation of multicellular organismal process	8 out of 389 genes, 2.1%	343 out of 17616 genes, 1.9%	1	CI01000304_08754563_08783858,CI01000027_02429134_02451902,CI01000304_00983004_01018406,CI01000340_15485064_15523920,CI01000026_04083042_04094349,CI01000029_08288440_08301175,CI01000032_03175176_03177613,CI01000324_01693952_01694542
biological_process	GO:0009799 specification of symmetry	2 out of 389 genes, 0.5%	273 out of 17616 genes, 1.5%	1	CI01000037_01538390_01570296,CI01000306_02244385_02249335
biological_process	GO:0032879 regulation of localization	15 out of 389 genes, 3.9%	869 out of 17616 genes, 4.9%	1	CI01000032_00054024_00073898,CI01000013_07463570_07636742,CI01000069_00966300_00979227,CI01000027_02429134_02451902,CI01000024_01340875_01354219,CI01000300_02573883_02577623,CI01000069_04628032_04638137,CI01000340_15485064_15523920,CI01000086_02543856_02545475,CI01000340_04403305_04410695,CI01000000_01411979_01443908,CI01000013_05885911_05904644,CI01000032_03175176_03177613,CI01000324_01693952_01…
biological_process	GO:0044702 single organism reproductive process	3 out of 389 genes, 0.8%	261 out of 17616 genes, 1.5%	1	CI01065097_00001499_00009160,CI01000055_03518013_03528878,CI01000110_00929399_00931607
biological_process	GO:0042327 positive regulation of phosphorylation	4 out of 389 genes, 1.0%	248 out of 17616 genes, 1.4%	1	CI01000041_00436899_00449463,CI01000026_04083042_04094349,CI01000340_15485064_15523920,CI01000086_02543856_02545475
molecular_function	GO:0004197 cysteine-type endopeptidase activity	3 out of 389 genes, 0.8%	80 out of 17616 genes, 0.5%	1	CI01000158_00749321_00751813,CI01000039_03190180_03192097,CI01000027_07954714_07957187
biological_process	GO:0008104 protein localization	17 out of 389 genes, 4.4%	751 out of 17616 genes, 4.3%	1	CI01000112_03112349_03117520,CI01000082_04018472_04019339,CI01000029_05285683_05294300,CI01000027_01078554_01079951,CI01000066_01165569_01184166,CI01000082_04027327_04033232,CI01000069_04628032_04638137,CI01000004_01859136_01861721,CI01000324_01693952_01694542,CI01000027_02429134_02451902,CI01000046_06960830_06969358,CI01000055_01806372_01832654,CI01000184_00473809_00474920,CI01000340_15485064_15…
biological_process	GO:0044801 single-organism membrane fusion	3 out of 389 genes, 0.8%	86 out of 17616 genes, 0.5%	1	CI01000004_01859136_01861721,CI01000029_05285683_05294300,CI01000019_05044759_05045945
cellular_component	GO:0042995 cell projection	11 out of 389 genes, 2.8%	559 out of 17616 genes, 3.2%	1	CI01000127_00212366_00219489,CI01000013_07463570_07636742,CI01000052_01368837_01373810,CI01000010_01980979_01989507,CI01000168_00594523_00598420,CI01000063_00839103_00843726,CI01000304_00983004_01018406,CI01000340_04403305_04410695,CI01000303_00178517_00188140,CI01000000_12593396_12609807,CI01000063_04101695_04159421
biological_process	GO:0051174 regulation of phosphorus metabolic process	9 out of 389 genes, 2.3%	521 out of 17616 genes, 3.0%	1	CI01000116_00061123_00063290,CI01000306_02244385_02249335,CI01000340_15485064_15523920,CI01000086_02543856_02545475,CI01000006_07577082_07582303,CI01000041_00436899_00449463,CI01000050_05728696_05760342,CI01000026_04083042_04094349,CI01000055_05047161_05054848
biological_process	GO:0009620 response to fungus	3 out of 389 genes, 0.8%	32 out of 17616 genes, 0.2%	1	CI01000205_00910423_00913491,CI01000027_08713799_08734144,CI01000347_00576004_00576843
molecular_function	GO:0015293 symporter activity	2 out of 389 genes, 0.5%	139 out of 17616 genes, 0.8%	1	CI01000013_06405275_06423872,CI01000029_00653876_00662303
biological_process	GO:0031329 regulation of cellular catabolic process	4 out of 389 genes, 1.0%	180 out of 17616 genes, 1.0%	1	CI01000116_00472107_00480868,CI01000037_03800223_03800920,CI01000306_02244385_02249335,CI01000168_00594523_00598420
molecular_function	GO:0004520 endodeoxyribonuclease activity	2 out of 389 genes, 0.5%	53 out of 17616 genes, 0.3%	1	CI01000027_01832797_01839912,CI01000340_09632037_09635287
biological_process	GO:0061025 membrane fusion	3 out of 389 genes, 0.8%	98 out of 17616 genes, 0.6%	1	CI01000004_01859136_01861721,CI01000029_05285683_05294300,CI01000019_05044759_05045945
biological_process	GO:0072329 monocarboxylic acid catabolic process	3 out of 389 genes, 0.8%	34 out of 17616 genes, 0.2%	1	CI01000026_01587300_01603806,CI01000029_05577218_05577697,CI01000029_05578983_05588654
biological_process	GO:0032107 regulation of response to nutrient levels	2 out of 389 genes, 0.5%	38 out of 17616 genes, 0.2%	1	CI01000116_00472107_00480868,CI01000037_03800223_03800920
biological_process	GO:0032774 RNA biosynthetic process	3 out of 389 genes, 0.8%	214 out of 17616 genes, 1.2%	1	CI01000071_03062277_03064334,CI01000057_00956994_00965947,CI01000303_00346678_00347501
biological_process	GO:0048812 neuron projection morphogenesis	14 out of 389 genes, 3.6%	362 out of 17616 genes, 2.1%	1	CI01000116_00472107_00480868,CI01000127_00212366_00219489,CI01000110_02316009_02320829,CI01000300_05338723_05344483,CI01000304_07927790_07957821,CI01000027_04725469_04727486,CI01000047_04012371_04020979,CI01014348_00000681_00002662,CI01000152_00265576_00324155,CI01000304_00983004_01018406,CI01000110_01436253_01450759,CI01000350_02415191_02431871,CI01000058_03136045_03137264,CI01000299_01855614_01…
biological_process	GO:0006732 coenzyme metabolic process	5 out of 389 genes, 1.3%	155 out of 17616 genes, 0.9%	1	CI01000066_00925751_00935641,CI01000059_07418303_07423995,CI01000059_10285427_10291570,CI01000314_01034963_01048224,CI01000047_04012371_04020979
biological_process	GO:0007009 plasma membrane organization	3 out of 389 genes, 0.8%	98 out of 17616 genes, 0.6%	1	CI01000340_04403305_04410695,CI01000351_01829735_01856283,CI01000054_05841632_05851621
biological_process	GO:0031323 regulation of cellular metabolic process	57 out of 389 genes, 14.7%	2730 out of 17616 genes, 15.5%	1	CI01000014_01260786_01262369,CI01000013_07463570_07636742,CI01000004_01280983_01292761,CI01000004_16138496_16143438,CI01000055_00988065_01021037,CI01000029_05577218_05577697,CI01000012_05648602_05650699,CI01000037_03800223_03800920,CI01000026_04083042_04094349,CI01000009_11835682_11873220,CI01000325_09434932_09471529,CI01000075_00001171_00013300,CI01000013_04438907_04455220,CI01000013_04368048_04…
cellular_component	GO:0005739 mitochondrion	13 out of 389 genes, 3.3%	689 out of 17616 genes, 3.9%	1	CI01000030_06351767_06357107,CI01000339_06743958_06745822,CI01000063_05252331_05253850,CI01000059_10285427_10291570,CI01000029_05577218_05577697,CI01000013_04869003_04877964,CI01000205_00526387_00529708,CI01000026_00516302_00519072,CI01000001_00500347_00500698,CI01000027_03110196_03113083,CI01000106_02453326_02454957,CI01000340_19456344_19458688,CI01000029_05578983_05588654
biological_process	GO:0042552 myelination	5 out of 389 genes, 1.3%	62 out of 17616 genes, 0.4%	1	CI01000029_08288440_08301175,CI01000304_00983004_01018406,CI01000135_01036648_01040176,CI01000054_05841632_05851621,CI01000029_05410136_05418911
biological_process	GO:0000902 cell morphogenesis	17 out of 389 genes, 4.4%	619 out of 17616 genes, 3.5%	1	CI01000127_00212366_00219489,CI01000110_02316009_02320829,CI01000304_07927790_07957821,CI01000037_01538390_01570296,CI01000027_04725469_04727486,CI01014348_00000681_00002662,CI01000152_00265576_00324155,CI01000110_01436253_01450759,CI01000299_01855614_01858092,CI01000116_00472107_00480868,CI01000300_01225430_01228695,CI01000304_08754563_08783858,CI01000300_05338723_05344483,CI01000047_04012371_04…
biological_process	GO:0021549 cerebellum development	2 out of 389 genes, 0.5%	49 out of 17616 genes, 0.3%	1	CI01000013_09828630_09852321,CI01000304_00983004_01018406
molecular_function	GO:0017040 ceramidase activity	2 out of 389 genes, 0.5%	5 out of 17616 genes, 0.0%	1	CI01000300_05338723_05344483,CI01000043_00670862_00685333
biological_process	GO:0007417 central nervous system development	16 out of 389 genes, 4.1%	702 out of 17616 genes, 4.0%	1	CI01000350_02455868_02456244,CI01000027_07695223_07701346,CI01000304_07927790_07957821,CI01000027_07850115_07861432,CI01000037_01538390_01570296,CI01000047_04012371_04020979,CI01000070_01822353_01824092,CI01000304_00983004_01018406,CI01000054_02613166_02614884,CI01000029_05410136_05418911,CI01000350_02415191_02431871,CI01000013_09828630_09852321,CI01000026_01587300_01603806,CI01000097_00115317_00…
biological_process	GO:0050790 regulation of catalytic activity	18 out of 389 genes, 4.6%	757 out of 17616 genes, 4.3%	1	CI01000350_02455868_02456244,CI01000004_01280983_01292761,CI01000027_01078554_01079951,CI01000069_04628032_04638137,CI01000029_05410136_05418911,CI01000306_05250669_05357112,CI01000049_05614731_05618336,CI01000055_05047161_05054848,CI01000116_00061123_00063290,CI01000306_02244385_02249335,CI01000016_05878037_05885761,CI01000350_02415191_02431871,CI01000006_07577082_07582303,CI01000315_00386677_00…
biological_process	GO:0009887 organ morphogenesis	16 out of 389 genes, 4.1%	768 out of 17616 genes, 4.4%	1	CI01000339_04742986_04767624,CI01000016_07743396_07746536,CI01000037_01538390_01570296,CI01000070_01822353_01824092,CI01000026_01587300_01603806,CI01000046_03761959_03768003,CI01000027_05789308_05795504,CI01000034_05215965_05216339,CI01012525_00000065_00000439,CI01000300_01225430_01228695,CI01000306_02244385_02249335,CI01000063_00839103_00843726,CI01000086_02543856_02545475,CI01000110_03015589_03…
biological_process	GO:0002682 regulation of immune system process	8 out of 389 genes, 2.1%	318 out of 17616 genes, 1.8%	1	CI01000014_01260786_01262369,CI01000052_02100167_02104118,CI01000054_02613166_02614884,CI01000010_09270527_09286978,CI01000330_01209985_01218019,CI01000339_04441515_04447089,CI01000026_04083042_04094349,CI01000004_01800502_01807872
biological_process	GO:0097194 execution phase of apoptosis	2 out of 389 genes, 0.5%	20 out of 17616 genes, 0.1%	1	CI01000158_00749321_00751813,CI01000027_01832797_01839912
biological_process	GO:0006497 protein lipidation	2 out of 389 genes, 0.5%	47 out of 17616 genes, 0.3%	1	CI01000046_06960830_06969358,CI01000304_16754929_16761111
biological_process	GO:1901362 organic cyclic compound biosynthetic process	11 out of 389 genes, 2.8%	557 out of 17616 genes, 3.2%	1	CI01000300_01225430_01228695,CI01000071_03062277_03064334,CI01000059_07418303_07423995,CI01000059_10285427_10291570,CI01000314_01034963_01048224,CI01000303_00346678_00347501,CI01000152_00265576_00324155,CI01000116_00496124_00508681,CI01000013_05885911_05904644,CI01000057_00956994_00965947,CI01000063_00811088_00811849
biological_process	GO:0033554 cellular response to stress	10 out of 389 genes, 2.6%	553 out of 17616 genes, 3.1%	1	CI01000304_07927790_07957821,CI01000168_00594523_00598420,CI01000024_03049920_03059085,CI01000300_00833308_00839821,CI01000340_19115929_19119348,CI01000050_05728696_05760342,CI01000010_01796914_01801139,CI01000324_01693952_01694542,CI01000325_09434932_09471529,CI01000029_01284636_01285656
biological_process	GO:0032956 regulation of actin cytoskeleton organization	2 out of 389 genes, 0.5%	131 out of 17616 genes, 0.7%	1	CI01000046_06970061_06977533,CI01000351_01829735_01856283
molecular_function	GO:0008236 serine-type peptidase activity	3 out of 389 genes, 0.8%	186 out of 17616 genes, 1.1%	1	CI01000242_00409651_00424172,CI01000340_16184729_16192901,CI01000028_03264758_03280506
biological_process	GO:0055072 iron ion homeostasis	4 out of 389 genes, 1.0%	35 out of 17616 genes, 0.2%	1	CI01000339_06743958_06745822,CI01000004_04594923_04600816,CI01069784_00002733_00003086,CI01000105_01638030_01639731
biological_process	GO:0048523 negative regulation of cellular process	28 out of 389 genes, 7.2%	1526 out of 17616 genes, 8.7%	1	CI01000014_01260786_01262369,CI01000338_00614914_00615525,CI01000013_07463570_07636742,CI01000004_16138496_16143438,CI01000027_07695223_07701346,CI01000000_00825374_00827067,CI01000168_00594523_00598420,CI01000315_00828277_00832022,CI01000330_01209985_01218019,CI01000026_01587300_01603806,CI01000053_00808245_00813766,CI01000324_01693952_01694542,CI01000304_08754563_08783858,CI01000116_00061123_00…
molecular_function	GO:0034595 phosphatidylinositol phosphate 5-phosphatase activity	2 out of 389 genes, 0.5%	12 out of 17616 genes, 0.1%	1	CI01000029_08346604_08357224,CI01000029_08288440_08301175
molecular_function	GO:0015267 channel activity	3 out of 389 genes, 0.8%	472 out of 17616 genes, 2.7%	1	CI01000069_00966300_00979227,CI01000069_03027056_03028752,CI01000024_01340875_01354219
biological_process	GO:0060341 regulation of cellular localization	3 out of 389 genes, 0.8%	316 out of 17616 genes, 1.8%	1	CI01000027_02429134_02451902,CI01000340_15485064_15523920,CI01000086_02543856_02545475
biological_process	GO:0051259 protein oligomerization	3 out of 389 genes, 0.8%	137 out of 17616 genes, 0.8%	1	CI01000050_05728696_05760342,CI01000006_01531182_01543508,CI01000055_06559670_06571358
molecular_function	GO:0046873 metal ion transmembrane transporter activity	7 out of 389 genes, 1.8%	425 out of 17616 genes, 2.4%	1	CI01000066_01829752_01832316,CI01000013_06405275_06423872,CI01069784_00002733_00003086,CI01000024_01340875_01354219,CI01000016_04400456_04412173,CI01000105_01638030_01639731,CI01000029_00653876_00662303
cellular_component	GO:0070013 intracellular organelle lumen	8 out of 389 genes, 2.1%	1054 out of 17616 genes, 6.0%	1	CI01000339_06743958_06745822,CI01000313_00819117_00821323,CI01000010_09270527_09286978,CI01000306_02995035_03002605,CI01000006_07577082_07582303,CI01000034_00455762_00459788,CI01065097_00001499_00009160,CI01000032_03175176_03177613
biological_process	GO:0007368 determination of left/right symmetry	2 out of 389 genes, 0.5%	244 out of 17616 genes, 1.4%	1	CI01000037_01538390_01570296,CI01000306_02244385_02249335
biological_process	GO:0060606 tube closure	2 out of 389 genes, 0.5%	26 out of 17616 genes, 0.1%	1	CI01000001_12006266_12048809,CI01000086_02543856_02545475
biological_process	GO:0019438 aromatic compound biosynthetic process	9 out of 389 genes, 2.3%	494 out of 17616 genes, 2.8%	1	CI01000300_01225430_01228695,CI01000071_03062277_03064334,CI01000059_07418303_07423995,CI01000059_10285427_10291570,CI01000303_00346678_00347501,CI01000152_00265576_00324155,CI01000116_00496124_00508681,CI01000013_05885911_05904644,CI01000057_00956994_00965947
biological_process	GO:0021591 ventricular system development	2 out of 389 genes, 0.5%	28 out of 17616 genes, 0.2%	1	CI01000037_01538390_01570296,CI01000016_04400456_04412173
biological_process	GO:0032880 regulation of protein localization	2 out of 389 genes, 0.5%	195 out of 17616 genes, 1.1%	1	CI01000340_15485064_15523920,CI01000086_02543856_02545475
biological_process	GO:0009966 regulation of signal transduction	25 out of 389 genes, 6.4%	1014 out of 17616 genes, 5.8%	1	CI01000013_07463570_07636742,CI01000350_02455868_02456244,CI01000027_01078554_01079951,CI01000000_00825374_00827067,CI01000054_11126599_11136327,CI01000168_00594523_00598420,CI01000306_05250669_05357112,CI01000026_01587300_01603806,CI01000324_01693952_01694542,CI01000049_05614731_05618336,CI01000351_01829735_01856283,CI01000027_02429134_02451902,CI01000116_00061123_00063290,CI01000306_02244385_02…
biological_process	GO:0006461 protein complex assembly	6 out of 389 genes, 1.5%	412 out of 17616 genes, 2.3%	1	CI01000116_00496124_00508681,CI01000069_03027056_03028752,CI01000050_05728696_05760342,CI01000006_01531182_01543508,CI01000055_06559670_06571358,CI01000034_04988799_04990480
biological_process	GO:0006720 isoprenoid metabolic process	3 out of 389 genes, 0.8%	40 out of 17616 genes, 0.2%	1	CI01000026_01587300_01603806,CI01000339_05968915_05972679,CI01000304_16754929_16761111
molecular_function	GO:0031072 heat shock protein binding	3 out of 389 genes, 0.8%	29 out of 17616 genes, 0.2%	1	CI01000030_06351767_06357107,CI01000053_00808245_00813766,CI01000330_03651998_03657102
biological_process	GO:1902531 regulation of intracellular signal transduction	15 out of 389 genes, 3.9%	546 out of 17616 genes, 3.1%	1	CI01000013_07463570_07636742,CI01000350_02455868_02456244,CI01000027_01078554_01079951,CI01000116_00061123_00063290,CI01000306_02244385_02249335,CI01000168_00594523_00598420,CI01000340_15485064_15523920,CI01000350_02415191_02431871,CI01000306_05250669_05357112,CI01000006_07577082_07582303,CI01000041_00436899_00449463,CI01000050_05728696_05760342,CI01000324_01693952_01694542,CI01000049_05614731_05…
biological_process	GO:0016192 vesicle-mediated transport	12 out of 389 genes, 3.1%	561 out of 17616 genes, 3.2%	1	CI01000032_00054024_00073898,CI01000028_03208231_03214842,CI01000112_03112349_03117520,CI01000029_05285683_05294300,CI01000024_03938368_03941795,CI01000304_08754563_08783858,CI01000027_02429134_02451902,CI01000092_00579690_00648591,CI01000004_01859136_01861721,CI01000059_05316640_05345577,CI01000000_01411979_01443908,CI01000053_00808245_00813766
biological_process	GO:0005977 glycogen metabolic process	2 out of 389 genes, 0.5%	34 out of 17616 genes, 0.2%	1	CI01000063_00562850_00563761,CI01000082_01885169_01923048
biological_process	GO:0042455 ribonucleoside biosynthetic process	2 out of 389 genes, 0.5%	95 out of 17616 genes, 0.5%	1	CI01000116_00496124_00508681,CI01000059_07418303_07423995
biological_process	GO:0009892 negative regulation of metabolic process	16 out of 389 genes, 4.1%	821 out of 17616 genes, 4.7%	1	CI01000004_16138496_16143438,CI01000315_00828277_00832022,CI01000053_00808245_00813766,CI01000304_08754563_08783858,CI01000116_00061123_00063290,CI01000306_02244385_02249335,CI01000086_02543856_02545475,CI01000024_03049920_03059085,CI01000006_07577082_07582303,CI01000306_08699884_08701812,CI01000050_05728696_05760342,CI01000032_03175176_03177613,CI01000055_03518013_03528878,CI01000325_06275779_06…
cellular_component	GO:0045202 synapse	4 out of 389 genes, 1.0%	380 out of 17616 genes, 2.2%	1	CI01000340_04403305_04410695,CI01000303_00178517_00188140,CI01000027_02429134_02451902,CI01000306_00575882_00583996
biological_process	GO:0003158 endothelium development	2 out of 389 genes, 0.5%	71 out of 17616 genes, 0.4%	1	CI01000037_01538390_01570296,CI01000324_01693952_01694542
biological_process	GO:0071577 zinc II ion transmembrane transport	2 out of 389 genes, 0.5%	11 out of 17616 genes, 0.1%	1	CI01069784_00002733_00003086,CI01000105_01638030_01639731
biological_process	GO:0048705 skeletal system morphogenesis	6 out of 389 genes, 1.5%	189 out of 17616 genes, 1.1%	1	CI01000300_01225430_01228695,CI01000026_01587300_01603806,CI01000046_03761959_03768003,CI01000050_05728696_05760342,CI01000016_07743396_07746536,CI01000037_01538390_01570296
biological_process	GO:0045165 cell fate commitment	3 out of 389 genes, 0.8%	169 out of 17616 genes, 1.0%	1	CI01000006_07577082_07582303,CI01000070_01822353_01824092,CI01000304_00983004_01018406
biological_process	GO:0008064 regulation of actin polymerization or depolymerization	2 out of 389 genes, 0.5%	91 out of 17616 genes, 0.5%	1	CI01000046_06970061_06977533,CI01000351_01829735_01856283
biological_process	GO:0051247 positive regulation of protein metabolic process	8 out of 389 genes, 2.1%	420 out of 17616 genes, 2.4%	1	CI01000004_01859136_01861721,CI01000041_00436899_00449463,CI01000004_01280983_01292761,CI01000026_04083042_04094349,CI01000306_02244385_02249335,CI01000168_00594523_00598420,CI01000340_15485064_15523920,CI01000086_02543856_02545475
molecular_function	GO:0051536 iron-sulfur cluster binding	2 out of 389 genes, 0.5%	59 out of 17616 genes, 0.3%	1	CI01000339_06743958_06745822,CI01000062_02407073_02410074
molecular_function	GO:0016798 hydrolase activity, acting on glycosyl bonds	4 out of 389 genes, 1.0%	143 out of 17616 genes, 0.8%	1	CI01000302_00141480_00150149,CI01000082_01885169_01923048,CI01000054_10172867_10177625,CI01000054_07198599_07202146
biological_process	GO:0030029 actin filament-based process	9 out of 389 genes, 2.3%	299 out of 17616 genes, 1.7%	1	CI01000046_06970061_06977533,CI01000028_03208231_03214842,CI01000351_01829735_01856283,CI01000018_04579960_04588477,CI01000054_02613166_02614884,CI01000046_03761959_03768003,CI01000311_01583066_01617881,CI01000034_04988799_04990480,CI01000069_03667639_03669979
biological_process	GO:0001775 cell activation	4 out of 389 genes, 1.0%	126 out of 17616 genes, 0.7%	1	CI01000009_03145417_03159851,CI01000324_01693952_01694542,CI01000054_05841632_05851621,CI01000004_01800502_01807872
biological_process	GO:0043473 pigmentation	4 out of 389 genes, 1.0%	126 out of 17616 genes, 0.7%	1	CI01000029_08288440_08301175,CI01000347_01347510_01349981,CI01000047_04012371_04020979,CI01000026_00516302_00519072
biological_process	GO:0048584 positive regulation of response to stimulus	11 out of 389 genes, 2.8%	577 out of 17616 genes, 3.3%	1	CI01000116_00472107_00480868,CI01000052_02100167_02104118,CI01000013_07463570_07636742,CI01000018_07062582_07063654,CI01000027_01078554_01079951,CI01000027_02429134_02451902,CI01000168_00594523_00598420,CI01000340_15485064_15523920,CI01000001_00500347_00500698,CI01000041_00436899_00449463,CI01000026_04083042_04094349
biological_process	GO:0006887 exocytosis	2 out of 389 genes, 0.5%	130 out of 17616 genes, 0.7%	1	CI01000004_01859136_01861721,CI01000027_02429134_02451902
biological_process	GO:0009123 nucleoside monophosphate metabolic process	3 out of 389 genes, 0.8%	154 out of 17616 genes, 0.9%	1	CI01000116_00496124_00508681,CI01000053_00808245_00813766,CI01000047_04012371_04020979
biological_process	GO:1901564 organonitrogen compound metabolic process	25 out of 389 genes, 6.4%	1143 out of 17616 genes, 6.5%	1	CI01000066_00925751_00935641,CI01000059_07418303_07423995,CI01000059_10285427_10291570,CI01000043_00670862_00685333,CI01000054_10172867_10177625,CI01000152_00265576_00324155,CI01000029_05410136_05418911,CI01000027_03110196_03113083,CI01000340_13489016_13506783,CI01000006_01531182_01543508,CI01000075_00001171_00013300,CI01000053_00808245_00813766,CI01000009_15726357_15736168,CI01000063_01079985_01…
biological_process	GO:0001841 neural tube formation	2 out of 389 genes, 0.5%	60 out of 17616 genes, 0.3%	1	CI01000001_12006266_12048809,CI01000086_02543856_02545475
biological_process	GO:0045666 positive regulation of neuron differentiation	3 out of 389 genes, 0.8%	96 out of 17616 genes, 0.5%	1	CI01000027_02429134_02451902,CI01000029_08288440_08301175,CI01000304_00983004_01018406
cellular_component	GO:0019898 extrinsic component of membrane	3 out of 389 genes, 0.8%	180 out of 17616 genes, 1.0%	1	CI01000069_03027056_03028752,CI01000046_06960830_06969358,CI01000055_05047161_05054848
biological_process	GO:0009167 purine ribonucleoside monophosphate metabolic process	3 out of 389 genes, 0.8%	136 out of 17616 genes, 0.8%	1	CI01000116_00496124_00508681,CI01000053_00808245_00813766,CI01000047_04012371_04020979
cellular_component	GO:0032991 macromolecular complex	43 out of 389 genes, 11.1%	2971 out of 17616 genes, 16.9%	1	CI01000057_04794580_04834143,CI01000059_07418303_07423995,CI01000054_06956328_06957402,CI01000092_00579690_00648591,CI01000024_01340875_01354219,CI01000340_04403305_04410695,CI01000046_03761959_03768003,CI01000027_05789308_05795504,CI01000013_04438907_04455220,CI01000049_05614731_05618336,CI01000013_04368048_04369323,CI01000055_05047161_05054848,CI01000046_06970061_06977533,CI01000027_02429134_02…
biological_process	GO:0071560 cellular response to transforming growth factor beta stimulus	3 out of 389 genes, 0.8%	34 out of 17616 genes, 0.2%	1	CI01000013_04438907_04455220,CI01000013_04350678_04363643,CI01000013_04368048_04369323
biological_process	GO:0090090 negative regulation of canonical Wnt signaling pathway	2 out of 389 genes, 0.5%	50 out of 17616 genes, 0.3%	1	CI01000055_06559670_06571358,CI01000086_02543856_02545475
cellular_component	GO:0005887 integral component of plasma membrane	17 out of 389 genes, 4.4%	913 out of 17616 genes, 5.2%	1	CI01000300_01742156_01744802,CI01000052_01368837_01373810,CI01000029_00653876_00662303,CI01000006_01897638_01904724,CI01000000_07386332_07396038,CI01000299_01855614_01858092,CI01000016_04400456_04412173,CI01000013_06405275_06423872,CI01000063_01500129_01504142,CI01000304_00983004_01018406,CI01000000_01411979_01443908,CI01000312_00969873_00976978,CI01000005_06623484_06646729,CI01000347_01347510_01…
cellular_component	GO:0005623 cell	208 out of 389 genes, 53.5%	9831 out of 17616 genes, 55.8%	1	CI01000338_00614914_00615525,CI01000059_07418303_07423995,CI01000054_06956328_06957402,CI01000024_01340875_01354219,CI01000009_04976520_04987680,CI01000027_01832797_01839912,CI01000075_00001171_00013300,CI01000324_01693952_01694542,CI01000105_01638030_01639731,CI01000030_05784109_05788689,CI01000314_01034963_01048224,CI01000110_00929399_00931607,CI01180000_04082957_04114030,CI01000024_03049920_03…
biological_process	GO:1902115 regulation of organelle assembly	3 out of 389 genes, 0.8%	63 out of 17616 genes, 0.4%	1	CI01000037_03800223_03800920,CI01000035_00042693_00050440,CI01000168_00594523_00598420
molecular_function	GO:0097159 organic cyclic compound binding	107 out of 389 genes, 27.5%	4753 out of 17616 genes, 27.0%	1	CI01000014_01260786_01262369,CI01000059_07418303_07423995,CI01000055_00988065_01021037,CI01000152_00265576_00324155,CI01000306_08045293_08057171,CI01000034_05419465_05426380,CI01000026_01587300_01603806,CI01000069_00000091_00001650,CI01000205_00910423_00913491,CI01000127_01764767_01770711,CI01000325_09434932_09471529,CI01000075_00001171_00013300,CI01000324_01693952_01694542,CI01000013_04438907_04…
cellular_component	GO:0005925 focal adhesion	5 out of 389 genes, 1.3%	108 out of 17616 genes, 0.6%	1	CI01000013_07463570_07636742,CI01000339_04742986_04767624,CI01000324_01693952_01694542,CI01000053_00808245_00813766,CI01000086_02543856_02545475
biological_process	GO:0050806 positive regulation of synaptic transmission	2 out of 389 genes, 0.5%	25 out of 17616 genes, 0.1%	1	CI01000027_02429134_02451902,CI01000168_00594523_00598420
biological_process	GO:0021697 cerebellar cortex formation	2 out of 389 genes, 0.5%	21 out of 17616 genes, 0.1%	1	CI01000013_09828630_09852321,CI01000304_00983004_01018406
biological_process	GO:0033673 negative regulation of kinase activity	3 out of 389 genes, 0.8%	72 out of 17616 genes, 0.4%	1	CI01000006_07577082_07582303,CI01000050_05728696_05760342,CI01000116_00061123_00063290
biological_process	GO:0042752 regulation of circadian rhythm	2 out of 389 genes, 0.5%	20 out of 17616 genes, 0.1%	1	CI01000345_00736993_00752689,CI01000315_00828277_00832022
biological_process	GO:0060322 head development	11 out of 389 genes, 2.8%	543 out of 17616 genes, 3.1%	1	CI01000027_07695223_07701346,CI01000304_07927790_07957821,CI01000037_01538390_01570296,CI01000047_04012371_04020979,CI01000070_01822353_01824092,CI01000304_00983004_01018406,CI01000013_09828630_09852321,CI01000026_01587300_01603806,CI01000097_00115317_00182129,CI01000016_04400456_04412173,CI01000171_00493834_00494490
biological_process	GO:0001708 cell fate specification	2 out of 389 genes, 0.5%	83 out of 17616 genes, 0.5%	1	CI01000006_07577082_07582303,CI01000304_00983004_01018406
biological_process	GO:0010035 response to inorganic substance	7 out of 389 genes, 1.8%	116 out of 17616 genes, 0.7%	1	CI01069784_00002733_00003086,CI01000325_00349224_00395426,CI01000324_01693952_01694542,CI01000339_07972005_07977034,CI01000105_01638030_01639731,CI01012525_00000065_00000439,CI01000034_05215965_05216339
biological_process	GO:0007033 vacuole organization	3 out of 389 genes, 0.8%	66 out of 17616 genes, 0.4%	1	CI01000066_01829752_01832316,CI01000029_08288440_08301175,CI01000019_05044759_05045945
biological_process	GO:0010720 positive regulation of cell development	3 out of 389 genes, 0.8%	137 out of 17616 genes, 0.8%	1	CI01000027_02429134_02451902,CI01000029_08288440_08301175,CI01000304_00983004_01018406
biological_process	GO:0006487 protein N-linked glycosylation	4 out of 389 genes, 1.0%	72 out of 17616 genes, 0.4%	1	CI01000300_01225430_01228695,CI01000339_05968915_05972679,CI01000304_16754929_16761111,CI01000028_00525538_00533862
biological_process	GO:0070887 cellular response to chemical stimulus	20 out of 389 genes, 5.1%	725 out of 17616 genes, 4.1%	1	CI01000013_07463570_07636742,CI01000018_07062582_07063654,CI01000339_04742986_04767624,CI01000027_01078554_01079951,CI01000325_09641427_09644339,CI01000637_00000433_00003236,CI01000300_03901275_03902800,CI01000026_04083042_04094349,CI01000009_11835682_11873220,CI01000325_09434932_09471529,CI01000082_02743746_02747332,CI01000013_04438907_04455220,CI01000324_01693952_01694542,CI01000013_04368048_04…
biological_process	GO:0032502 developmental process	88 out of 389 genes, 22.6%	4033 out of 17616 genes, 22.9%	1	CI01000055_00988065_01021037,CI01000027_07695223_07701346,CI01000340_16184729_16192901,CI01000024_01340875_01354219,CI01000008_01933405_01951274,CI01000070_00350249_00395764,CI01014348_00000681_00002662,CI01000152_00265576_00324155,CI01000026_01587300_01603806,CI01000313_01000035_01002069,CI01000324_01693952_01694542,CI01000105_01638030_01639731,CI01012525_00000065_00000439,CI01000300_01225430_01…
biological_process	GO:0051650 establishment of vesicle localization	2 out of 389 genes, 0.5%	122 out of 17616 genes, 0.7%	1	CI01000032_00054024_00073898,CI01000027_02429134_02451902
biological_process	GO:0050801 ion homeostasis	8 out of 389 genes, 2.1%	245 out of 17616 genes, 1.4%	1	CI01000339_06743958_06745822,CI01000004_04594923_04600816,CI01000055_01806372_01832654,CI01000116_00496124_00508681,CI01000340_19267148_19271146,CI01069784_00002733_00003086,CI01000016_04400456_04412173,CI01000105_01638030_01639731
cellular_component	GO:0016234 inclusion body	2 out of 389 genes, 0.5%	17 out of 17616 genes, 0.1%	1	CI01000116_00472107_00480868,CI01000082_01885169_01923048
cellular_component	GO:0044440 endosomal part	5 out of 389 genes, 1.3%	102 out of 17616 genes, 0.6%	1	CI01000029_08346604_08357224,CI01000027_01078554_01079951,CI01000029_08288440_08301175,CI01000324_01693952_01694542,CI01000055_05047161_05054848
biological_process	GO:0051962 positive regulation of nervous system development	3 out of 389 genes, 0.8%	134 out of 17616 genes, 0.8%	1	CI01000027_02429134_02451902,CI01000029_08288440_08301175,CI01000304_00983004_01018406
biological_process	GO:0031570 DNA integrity checkpoint	2 out of 389 genes, 0.5%	53 out of 17616 genes, 0.3%	1	CI01000050_05728696_05760342,CI01000168_00594523_00598420
molecular_function	GO:0016879 ligase activity, forming carbon-nitrogen bonds	2 out of 389 genes, 0.5%	112 out of 17616 genes, 0.6%	1	CI01000059_10285427_10291570,CI01000205_00526387_00529708
molecular_function	GO:0001159 core promoter proximal region DNA binding	4 out of 389 genes, 1.0%	88 out of 17616 genes, 0.5%	1	CI01000340_19115929_19119348,CI01000347_00576004_00576843,CI01000030_02472528_02477483,CI01000029_01284636_01285656
biological_process	GO:0016070 RNA metabolic process	8 out of 389 genes, 2.1%	778 out of 17616 genes, 4.4%	1	CI01000071_03062277_03064334,CI01000055_00988065_01021037,CI01000314_01034963_01048224,CI01000013_04869003_04877964,CI01000034_00520790_00525323,CI01000303_00346678_00347501,CI01000057_00956994_00965947,CI01000055_03518013_03528878
molecular_function	GO:0030234 enzyme regulator activity	13 out of 389 genes, 3.3%	600 out of 17616 genes, 3.4%	1	CI01000350_02455868_02456244,CI01000004_01280983_01292761,CI01000004_00812006_00813189,CI01000069_04628032_04638137,CI01000063_01500129_01504142,CI01000054_02613166_02614884,CI01000350_02415191_02431871,CI01000315_00386677_00395208,CI01000047_04826817_04834995,CI01000013_05885911_05904644,CI01000049_07477191_07532163,CI01000063_00562850_00563761,CI01000030_05784109_05788689
biological_process	GO:0090304 nucleic acid metabolic process	11 out of 389 genes, 2.8%	1145 out of 17616 genes, 6.5%	1	CI01000071_03062277_03064334,CI01000055_00988065_01021037,CI01000314_01034963_01048224,CI01000013_04869003_04877964,CI01000034_00520790_00525323,CI01000303_00346678_00347501,CI01000340_09632037_09635287,CI01000306_02995035_03002605,CI01000057_00956994_00965947,CI01000027_01832797_01839912,CI01000055_03518013_03528878
biological_process	GO:0009069 serine family amino acid metabolic process	3 out of 389 genes, 0.8%	25 out of 17616 genes, 0.1%	1	CI01025188_00000170_00001069,CI01000009_15726357_15736168,CI01000037_03989733_04001865
biological_process	GO:0043434 response to peptide hormone	2 out of 389 genes, 0.5%	52 out of 17616 genes, 0.3%	1	CI01000049_00439527_00443722,CI01000347_00576004_00576843
biological_process	GO:1901699 cellular response to nitrogen compound	2 out of 389 genes, 0.5%	106 out of 17616 genes, 0.6%	1	CI01000049_00439527_00443722,CI01000027_01078554_01079951
molecular_function	GO:0044212 transcription regulatory region DNA binding	9 out of 389 genes, 2.3%	314 out of 17616 genes, 1.8%	1	CI01000339_05853559_05857997,CI01000024_03049920_03059085,CI01000050_05728696_05760342,CI01000340_19115929_19119348,CI01000010_01796914_01801139,CI01000032_03175176_03177613,CI01000347_00576004_00576843,CI01000029_01284636_01285656,CI01000030_02472528_02477483
biological_process	GO:0019222 regulation of metabolic process	73 out of 389 genes, 18.8%	3099 out of 17616 genes, 17.6%	1	CI01000014_01260786_01262369,CI01000004_01280983_01292761,CI01000055_00988065_01021037,CI01000029_05577218_05577697,CI01000306_05250669_05357112,CI01000026_04083042_04094349,CI01000325_09434932_09471529,CI01000075_00001171_00013300,CI01000013_04438907_04455220,CI01000013_04368048_04369323,CI01000071_03062277_03064334,CI01000027_02429134_02451902,CI01000306_02244385_02249335,CI01000016_05878037_05…
biological_process	GO:0022037 metencephalon development	2 out of 389 genes, 0.5%	65 out of 17616 genes, 0.4%	1	CI01000013_09828630_09852321,CI01000304_00983004_01018406
biological_process	GO:1901657 glycosyl compound metabolic process	4 out of 389 genes, 1.0%	215 out of 17616 genes, 1.2%	1	CI01000116_00496124_00508681,CI01000059_07418303_07423995,CI01000053_00808245_00813766,CI01000047_04012371_04020979
cellular_component	GO:0031966 mitochondrial membrane	7 out of 389 genes, 1.8%	254 out of 17616 genes, 1.4%	1	CI01000027_03110196_03113083,CI01000106_02453326_02454957,CI01000063_05252331_05253850,CI01000029_05577218_05577697,CI01000340_19456344_19458688,CI01000205_00526387_00529708,CI01000029_05578983_05588654
molecular_function	GO:0008509 anion transmembrane transporter activity	8 out of 389 genes, 2.1%	260 out of 17616 genes, 1.5%	1	CI01000006_01897638_01904724,CI01000312_00969873_00976978,CI01000013_06405275_06423872,CI01000069_00966300_00979227,CI01000000_07386332_07396038,CI01000005_06623484_06646729,CI01000145_00802322_00823881,CI01000312_00964529_00968018
biological_process	GO:2000026 regulation of multicellular organismal development	18 out of 389 genes, 4.6%	713 out of 17616 genes, 4.0%	1	CI01000012_03771803_03792867,CI01000001_12006266_12048809,CI01000304_07927790_07957821,CI01000168_00594523_00598420,CI01000010_09270527_09286978,CI01000330_01209985_01218019,CI01000324_01693952_01694542,CI01000024_04331195_04360958,CI01000304_08754563_08783858,CI01000027_02429134_02451902,CI01000086_02543856_02545475,CI01000054_02613166_02614884,CI01000304_00983004_01018406,CI01000350_02415191_02…
cellular_component	GO:0042175 nuclear outer membrane-endoplasmic reticulum membrane network	11 out of 389 genes, 2.8%	371 out of 17616 genes, 2.1%	1	CI01154971_00000219_00002467,CI01000300_02573883_02577623,CI01000027_08713799_08734144,CI01000205_00526387_00529708,CI01000004_01859136_01861721,CI01000026_01587300_01603806,CI01000091_00522844_00581962,CI01000339_05968915_05972679,CI01000304_16754929_16761111,CI01000063_00811088_00811849,CI01000062_02407073_02410074
molecular_function	GO:0000981 RNA polymerase II transcription factor activity, sequence-specific DNA binding	6 out of 389 genes, 1.5%	358 out of 17616 genes, 2.0%	1	CI01000339_05853559_05857997,CI01000071_03062277_03064334,CI01000340_19115929_19119348,CI01000030_02472528_02477483,CI01000029_01284636_01285656,CI01000010_09270527_09286978
biological_process	GO:0043010 camera-type eye development	7 out of 389 genes, 1.8%	336 out of 17616 genes, 1.9%	1	CI01000340_04685622_04711254,CI01000066_01829752_01832316,CI01000027_07695223_07701346,CI01000037_01538390_01570296,CI01012525_00000065_00000439,CI01000070_01822353_01824092,CI01000034_05215965_05216339
molecular_function	GO:1901265 nucleoside phosphate binding	58 out of 389 genes, 14.9%	2404 out of 17616 genes, 13.6%	1	CI01000030_06351767_06357107,CI01000059_07418303_07423995,CI01000306_02109241_02110274,CI01000152_00265576_00324155,CI01000306_08045293_08057171,CI01000034_05419465_05426380,CI01000069_00000091_00001650,CI01000037_03800223_03800920,CI01000315_00177207_00200023,CI01000205_00910423_00913491,CI01000098_00899135_00921462,CI01000324_01693952_01694542,CI01000339_03092627_03099083,CI01000005_06331339_06…
molecular_function	GO:0016874 ligase activity	5 out of 389 genes, 1.3%	261 out of 17616 genes, 1.5%	1	CI01000059_10285427_10291570,CI01000314_01034963_01048224,CI01000013_04869003_04877964,CI01000301_00582914_00589293,CI01000205_00526387_00529708
molecular_function	GO:0017017 MAP kinase tyrosine/serine/threonine phosphatase activity	2 out of 389 genes, 0.5%	23 out of 17616 genes, 0.1%	1	CI01000006_07577082_07582303,CI01000116_00061123_00063290
molecular_function	GO:0016817 hydrolase activity, acting on acid anhydrides	22 out of 389 genes, 5.7%	767 out of 17616 genes, 4.4%	1	CI01000054_06956328_06957402,CI01000009_02352214_02356619,CI01000034_00520790_00525323,CI01000034_05419465_05426380,CI01000016_04400456_04412173,CI01000098_00899135_00921462,CI01000053_00808245_00813766,CI01000324_01693952_01694542,CI01000339_03092627_03099083,CI01000024_04331195_04360958,CI01000005_06331339_06350307,CI01000319_04557814_04580168,CI01000029_07332828_07336542,CI01000069_04612170_04…
biological_process	GO:0031344 regulation of cell projection organization	6 out of 389 genes, 1.5%	247 out of 17616 genes, 1.4%	1	CI01000350_02415191_02431871,CI01000027_02429134_02451902,CI01000304_07927790_07957821,CI01000029_08288440_08301175,CI01000168_00594523_00598420,CI01000304_00983004_01018406
biological_process	GO:0021915 neural tube development	2 out of 389 genes, 0.5%	131 out of 17616 genes, 0.7%	1	CI01000001_12006266_12048809,CI01000086_02543856_02545475
biological_process	GO:0050896 response to stimulus	105 out of 389 genes, 27.0%	4451 out of 17616 genes, 25.3%	1	CI01000004_12390372_12391923,CI01000012_03771803_03792867,CI01000340_16184729_16192901,CI01000152_00265576_00324155,CI01000205_00910423_00913491,CI01000313_01000035_01002069,CI01000026_04083042_04094349,CI01000325_09434932_09471529,CI01000324_01693952_01694542,CI01000013_04438907_04455220,CI01180000_05770782_05772080,CI01000105_01638030_01639731,CI01000013_04368048_04369323,CI01012525_00000065_00…
cellular_component	GO:0005815 microtubule organizing center	4 out of 389 genes, 1.0%	242 out of 17616 genes, 1.4%	1	CI01000020_04226010_04238699,CI01000010_01980979_01989507,CI01000168_00594523_00598420,CI01000313_00819117_00821323
cellular_component	GO:0015630 microtubule cytoskeleton	6 out of 389 genes, 1.5%	463 out of 17616 genes, 2.6%	1	CI01000020_04226010_04238699,CI01000016_04193887_04198494,CI01000010_01980979_01989507,CI01000339_03092627_03099083,CI01000168_00594523_00598420,CI01000313_00819117_00821323
biological_process	GO:0048013 ephrin receptor signaling pathway	2 out of 389 genes, 0.5%	37 out of 17616 genes, 0.2%	1	CI01000350_02415191_02431871,CI01000027_04725469_04727486
biological_process	GO:0051648 vesicle localization	2 out of 389 genes, 0.5%	128 out of 17616 genes, 0.7%	1	CI01000032_00054024_00073898,CI01000027_02429134_02451902
biological_process	GO:1902600 hydrogen ion transmembrane transport	6 out of 389 genes, 1.5%	78 out of 17616 genes, 0.4%	1	CI01000116_00496124_00508681,CI01000066_01829752_01832316,CI01000054_06951426_06955263,CI01000063_05252331_05253850,CI01000054_06956328_06957402,CI01000016_04400456_04412173
molecular_function	GO:0001664 G-protein coupled receptor binding	5 out of 389 genes, 1.3%	169 out of 17616 genes, 1.0%	1	CI01000018_07062582_07063654,CI01000300_03901275_03902800,CI01000001_12006266_12048809,CI01000053_00808245_00813766,CI01000086_02543856_02545475
biological_process	GO:0055086 nucleobase-containing small molecule metabolic process	6 out of 389 genes, 1.5%	340 out of 17616 genes, 1.9%	1	CI01000116_00496124_00508681,CI01000059_07418303_07423995,CI01000325_00349224_00395426,CI01000053_00808245_00813766,CI01000047_04012371_04020979,CI01000152_00265576_00324155
biological_process	GO:0016482 cytosolic transport	2 out of 389 genes, 0.5%	120 out of 17616 genes, 0.7%	1	CI01000032_00054024_00073898,CI01000027_02429134_02451902
molecular_function	GO:0005525 GTP binding	14 out of 389 genes, 3.6%	469 out of 17616 genes, 2.7%	1	CI01000028_03208231_03214842,CI01000009_02352214_02356619,CI01000069_04612170_04623197,CI01000306_02109241_02110274,CI01000026_00516302_00519072,CI01000029_05410136_05418911,CI01000340_19267148_19271146,CI01000006_01890066_01892979,CI01000037_03800223_03800920,CI01000306_02107105_02108186,CI01000016_04193887_04198494,CI01000324_01693952_01694542,CI01000005_06331339_06350307,CI01000306_02112910_02…
biological_process	GO:0009987 cellular process	232 out of 389 genes, 59.6%	10381 out of 17616 genes, 58.9%	1	CI01000012_03771803_03792867,CI01000059_07418303_07423995,CI01000054_06956328_06957402,CI01000024_01340875_01354219,CI01000070_00350249_00395764,CI01014348_00000681_00002662,CI01000313_01000035_01002069,CI01000027_01832797_01839912,CI01000026_04083042_04094349,CI01000325_09434932_09471529,CI01000075_00001171_00013300,CI01000324_01693952_01694542,CI01000105_01638030_01639731,CI01000314_01034963_01…
cellular_component	GO:0043229 intracellular organelle	131 out of 389 genes, 33.7%	6107 out of 17616 genes, 34.7%	1	CI01000338_00614914_00615525,CI01000054_06956328_06957402,CI01000075_00001171_00013300,CI01000324_01693952_01694542,CI01000110_00929399_00931607,CI01000024_03049920_03059085,CI01000303_00178517_00188140,CI01000000_12593396_12609807,CI01000050_05728696_05760342,CI01000063_04101695_04159421,CI01000029_01284636_01285656,CI01000027_01078554_01079951,CI01000027_08713799_08734144,CI01000166_00529397_00…
molecular_function	GO:0031267 small GTPase binding	5 out of 389 genes, 1.3%	141 out of 17616 genes, 0.8%	1	CI01000013_05885911_05904644,CI01000311_01583066_01617881,CI01000027_02429134_02451902,CI01000066_01165569_01184166,CI01000069_04628032_04638137
biological_process	GO:0019935 cyclic-nucleotide-mediated signaling	2 out of 389 genes, 0.5%	22 out of 17616 genes, 0.1%	1	CI01000027_02429134_02451902,CI01000152_00265576_00324155
biological_process	GO:0044265 cellular macromolecule catabolic process	8 out of 389 genes, 2.1%	415 out of 17616 genes, 2.4%	1	CI01000116_00472107_00480868,CI01000340_09632037_09635287,CI01000027_07954714_07957187,CI01000039_03190180_03192097,CI01000027_01832797_01839912,CI01000027_05789308_05795504,CI01000049_05614731_05618336,CI01000301_00582914_00589293
biological_process	GO:1903050 regulation of proteolysis involved in cellular protein catabolic process	2 out of 389 genes, 0.5%	78 out of 17616 genes, 0.4%	1	CI01000306_02244385_02249335,CI01000168_00594523_00598420
molecular_function	GO:0030674 protein binding, bridging	2 out of 389 genes, 0.5%	34 out of 17616 genes, 0.2%	1	CI01000046_03761959_03768003,CI01000351_01829735_01856283
biological_process	GO:0003008 system process	5 out of 389 genes, 1.3%	707 out of 17616 genes, 4.0%	1	CI01000027_05789308_05795504,CI01000052_01368837_01373810,CI01000054_11126599_11136327,CI01000325_09641427_09644339,CI01000168_00594523_00598420
biological_process	GO:0030099 myeloid cell differentiation	3 out of 389 genes, 0.8%	175 out of 17616 genes, 1.0%	1	CI01069784_00002733_00003086,CI01000105_01638030_01639731,CI01000004_01800502_01807872
biological_process	GO:0098660 inorganic ion transmembrane transport	8 out of 389 genes, 2.1%	404 out of 17616 genes, 2.3%	1	CI01000063_05252331_05253850,CI01000054_06956328_06957402,CI01000066_01829752_01832316,CI01000116_00496124_00508681,CI01000054_06951426_06955263,CI01069784_00002733_00003086,CI01000016_04400456_04412173,CI01000105_01638030_01639731
molecular_function	GO:0031418 L-ascorbic acid binding	2 out of 389 genes, 0.5%	22 out of 17616 genes, 0.1%	1	CI01000030_05840894_05884329,CI01000339_04452471_04455536
biological_process	GO:0044712 single-organism catabolic process	16 out of 389 genes, 4.1%	351 out of 17616 genes, 2.0%	1	CI01000066_00925751_00935641,CI01000052_02100167_02104118,CI01000082_04018472_04019339,CI01000046_06960830_06969358,CI01000029_05577218_05577697,CI01000082_04027327_04033232,CI01000047_04012371_04020979,CI01000082_01885169_01923048,CI01000054_10172867_10177625,CI01000010_03109809_03114298,CI01000026_01587300_01603806,CI01025188_00000170_00001069,CI01000113_02170894_02179511,CI01000325_00349224_00…
biological_process	GO:0006897 endocytosis	3 out of 389 genes, 0.8%	187 out of 17616 genes, 1.1%	1	CI01000059_05316640_05345577,CI01000000_01411979_01443908,CI01000304_08754563_08783858
cellular_component	GO:0030659 cytoplasmic vesicle membrane	2 out of 389 genes, 0.5%	105 out of 17616 genes, 0.6%	1	CI01000340_04403305_04410695,CI01000306_00575882_00583996
biological_process	GO:0051641 cellular localization	20 out of 389 genes, 5.1%	984 out of 17616 genes, 5.6%	1	CI01000013_07463570_07636742,CI01000028_03208231_03214842,CI01000082_04018472_04019339,CI01000029_05285683_05294300,CI01000027_01078554_01079951,CI01000092_00579690_00648591,CI01000066_01165569_01184166,CI01000082_04027327_04033232,CI01000327_01752247_01756786,CI01000069_04628032_04638137,CI01000004_01859136_01861721,CI01000324_01693952_01694542,CI01000032_00054024_00073898,CI01000027_02429134_02…
biological_process	GO:0032504 multicellular organism reproduction	3 out of 389 genes, 0.8%	168 out of 17616 genes, 1.0%	1	CI01065097_00001499_00009160,CI01000055_03518013_03528878,CI01000110_00929399_00931607
biological_process	GO:0001838 embryonic epithelial tube formation	2 out of 389 genes, 0.5%	66 out of 17616 genes, 0.4%	1	CI01000001_12006266_12048809,CI01000086_02543856_02545475
cellular_component	GO:0036477 somatodendritic compartment	2 out of 389 genes, 0.5%	132 out of 17616 genes, 0.7%	1	CI01000303_00178517_00188140,CI01000168_00594523_00598420
biological_process	GO:0061564 axon development	14 out of 389 genes, 3.6%	341 out of 17616 genes, 1.9%	1	CI01000116_00472107_00480868,CI01000127_00212366_00219489,CI01000110_02316009_02320829,CI01000300_05338723_05344483,CI01000304_07927790_07957821,CI01000027_04725469_04727486,CI01000047_04012371_04020979,CI01014348_00000681_00002662,CI01000152_00265576_00324155,CI01000304_00983004_01018406,CI01000110_01436253_01450759,CI01000350_02415191_02431871,CI01000058_03136045_03137264,CI01000299_01855614_01…
biological_process	GO:0015711 organic anion transport	6 out of 389 genes, 1.5%	199 out of 17616 genes, 1.1%	1	CI01000006_01897638_01904724,CI01000013_06405275_06423872,CI01000000_07386332_07396038,CI01000005_06623484_06646729,CI01000145_00802322_00823881,CI01000029_00653876_00662303
molecular_function	GO:0000030 mannosyltransferase activity	2 out of 389 genes, 0.5%	39 out of 17616 genes, 0.2%	1	CI01000049_00848509_00854128,CI01000304_16754929_16761111
molecular_function	GO:0042626 ATPase activity, coupled to transmembrane movement of substances	7 out of 389 genes, 1.8%	95 out of 17616 genes, 0.5%	1	CI01000116_00496124_00508681,CI01000066_01829752_01832316,CI01000339_04441515_04447089,CI01000029_07332828_07336542,CI01000054_06956328_06957402,CI01000005_06623484_06646729,CI01000016_04400456_04412173
biological_process	GO:0045995 regulation of embryonic development	4 out of 389 genes, 1.0%	98 out of 17616 genes, 0.6%	1	CI01000001_12006266_12048809,CI01000304_00983004_01018406,CI01000135_01036648_01040176,CI01000086_02543856_02545475
cellular_component	GO:0035770 ribonucleoprotein granule	3 out of 389 genes, 0.8%	80 out of 17616 genes, 0.5%	1	CI01000035_00042693_00050440,CI01000055_03518013_03528878,CI01000110_00929399_00931607
biological_process	GO:0044767 single-organism developmental process	87 out of 389 genes, 22.4%	3997 out of 17616 genes, 22.7%	1	CI01000055_00988065_01021037,CI01000027_07695223_07701346,CI01000340_16184729_16192901,CI01000024_01340875_01354219,CI01000008_01933405_01951274,CI01000070_00350249_00395764,CI01014348_00000681_00002662,CI01000152_00265576_00324155,CI01000026_01587300_01603806,CI01000313_01000035_01002069,CI01000324_01693952_01694542,CI01000105_01638030_01639731,CI01012525_00000065_00000439,CI01000300_01225430_01…
cellular_component	GO:0005578 proteinaceous extracellular matrix	8 out of 389 genes, 2.1%	182 out of 17616 genes, 1.0%	1	CI01000057_04794580_04834143,CI01000339_04742986_04767624,CI01000304_08754563_08783858,CI01000008_02003944_02085183,CI01000058_03136045_03137264,CI01000027_07850115_07861432,CI01000037_01538390_01570296,CI01000110_01436253_01450759
biological_process	GO:0022603 regulation of anatomical structure morphogenesis	9 out of 389 genes, 2.3%	455 out of 17616 genes, 2.6%	1	CI01000012_03771803_03792867,CI01000027_02429134_02451902,CI01000001_12006266_12048809,CI01000304_07927790_07957821,CI01000304_00983004_01018406,CI01000086_02543856_02545475,CI01000350_02415191_02431871,CI01000324_01693952_01694542,CI01000024_04331195_04360958
biological_process	GO:0090178 regulation of establishment of planar polarity involved in neural tube closure	2 out of 389 genes, 0.5%	8 out of 17616 genes, 0.0%	1	CI01000001_12006266_12048809,CI01000086_02543856_02545475
biological_process	GO:0022411 cellular component disassembly	7 out of 389 genes, 1.8%	107 out of 17616 genes, 0.6%	1	CI01000082_04018472_04019339,CI01000027_07954714_07957187,CI01000046_06960830_06969358,CI01000027_01832797_01839912,CI01000340_19456344_19458688,CI01000082_04027327_04033232,CI01000053_00808245_00813766
biological_process	GO:0009725 response to hormone	2 out of 389 genes, 0.5%	238 out of 17616 genes, 1.4%	1	CI01000049_00439527_00443722,CI01000347_00576004_00576843
molecular_function	GO:0016772 transferase activity, transferring phosphorus-containing groups	17 out of 389 genes, 4.4%	1096 out of 17616 genes, 6.2%	1	CI01000322_00114516_00119522,CI01000168_00594523_00598420,CI01000010_02530251_02538713,CI01000306_08045293_08057171,CI01000315_00177207_00200023,CI01000339_05968915_05972679,CI01000063_01079985_01087813,CI01000018_04563971_04573228,CI01000082_04894842_04902790,CI01000049_06880930_06892990,CI01000300_00781242_00787814,CI01000306_02244385_02249335,CI01000314_01034963_01048224,CI01180000_04082957_04…
molecular_function	GO:0046943 carboxylic acid transmembrane transporter activity	4 out of 389 genes, 1.0%	132 out of 17616 genes, 0.7%	1	CI01000006_01897638_01904724,CI01000013_06405275_06423872,CI01000000_07386332_07396038,CI01000145_00802322_00823881
molecular_function	GO:0036094 small molecule binding	61 out of 389 genes, 15.7%	2558 out of 17616 genes, 14.5%	1	CI01000030_06351767_06357107,CI01000059_07418303_07423995,CI01000306_02109241_02110274,CI01000152_00265576_00324155,CI01000306_08045293_08057171,CI01000034_05419465_05426380,CI01000069_00000091_00001650,CI01000037_03800223_03800920,CI01000315_00177207_00200023,CI01000205_00910423_00913491,CI01000098_00899135_00921462,CI01000324_01693952_01694542,CI01000339_03092627_03099083,CI01000005_06331339_06…
biological_process	GO:0021700 developmental maturation	3 out of 389 genes, 0.8%	72 out of 17616 genes, 0.4%	1	CI01069784_00002733_00003086,CI01000105_01638030_01639731,CI01000055_03518013_03528878
biological_process	GO:0032872 regulation of stress-activated MAPK cascade	2 out of 389 genes, 0.5%	46 out of 17616 genes, 0.3%	1	CI01000041_00436899_00449463,CI01000050_05728696_05760342
biological_process	GO:0048732 gland development	4 out of 389 genes, 1.0%	272 out of 17616 genes, 1.5%	1	CI01000071_03062277_03064334,CI01000312_00088636_00092704,CI01000063_01168018_01168572,CI01000037_01538390_01570296
biological_process	GO:0022414 reproductive process	3 out of 389 genes, 0.8%	281 out of 17616 genes, 1.6%	1	CI01065097_00001499_00009160,CI01000055_03518013_03528878,CI01000110_00929399_00931607
biological_process	GO:0010608 posttranscriptional regulation of gene expression	2 out of 389 genes, 0.5%	188 out of 17616 genes, 1.1%	1	CI01000055_00988065_01021037,CI01000029_05410136_05418911
biological_process	GO:0060415 muscle tissue morphogenesis	2 out of 389 genes, 0.5%	25 out of 17616 genes, 0.1%	1	CI01000027_05789308_05795504,CI01000086_02543856_02545475
biological_process	GO:0098542 defense response to other organism	2 out of 389 genes, 0.5%	168 out of 17616 genes, 1.0%	1	CI01180000_05770782_05772080,CI01000062_02407073_02410074
biological_process	GO:0044255 cellular lipid metabolic process	18 out of 389 genes, 4.6%	461 out of 17616 genes, 2.6%	1	CI01000043_00670862_00685333,CI01154971_00000219_00002467,CI01000029_05577218_05577697,CI01000027_08713799_08734144,CI01000325_09641427_09644339,CI01000054_10172867_10177625,CI01000026_01587300_01603806,CI01000014_00960029_00966472,CI01000339_05968915_05972679,CI01000075_00001171_00013300,CI01000090_00424344_00430306,CI01000303_00178517_00188140,CI01000029_08346604_08357224,CI01000029_08288440_08…
biological_process	GO:0009451 RNA modification	2 out of 389 genes, 0.5%	84 out of 17616 genes, 0.5%	1	CI01000314_01034963_01048224,CI01000013_04869003_04877964
molecular_function	GO:0032182 ubiquitin-like protein binding	2 out of 389 genes, 0.5%	55 out of 17616 genes, 0.3%	1	CI01000116_00472107_00480868,CI01000082_01885169_01923048
molecular_function	GO:0022891 substrate-specific transmembrane transporter activity	22 out of 389 genes, 5.7%	914 out of 17616 genes, 5.2%	1	CI01000069_00966300_00979227,CI01000054_06956328_06957402,CI01000024_01340875_01354219,CI01000145_00802322_00823881,CI01000166_00529397_00536770,CI01000029_00653876_00662303,CI01000006_01897638_01904724,CI01000000_07386332_07396038,CI01000016_04400456_04412173,CI01000105_01638030_01639731,CI01000346_00049541_00058245,CI01000013_06405275_06423872,CI01000063_05252331_05253850,CI01000066_01829752_01…
biological_process	GO:0009607 response to biotic stimulus	9 out of 389 genes, 2.3%	297 out of 17616 genes, 1.7%	1	CI01000009_03145417_03159851,CI01000052_02100167_02104118,CI01000027_08713799_08734144,CI01000205_00910423_00913491,CI01000026_04083042_04094349,CI01180000_05770782_05772080,CI01000029_01284636_01285656,CI01000062_02407073_02410074,CI01000347_00576004_00576843
biological_process	GO:0071900 regulation of protein serine/threonine kinase activity	5 out of 389 genes, 1.3%	118 out of 17616 genes, 0.7%	1	CI01000006_07577082_07582303,CI01000041_00436899_00449463,CI01000050_05728696_05760342,CI01000116_00061123_00063290,CI01000306_02244385_02249335
cellular_component	GO:0031301 integral component of organelle membrane	4 out of 389 genes, 1.0%	168 out of 17616 genes, 1.0%	1	CI01000112_03112349_03117520,CI01000340_19456344_19458688,CI01000300_02573883_02577623,CI01000028_00525538_00533862
biological_process	GO:1901137 carbohydrate derivative biosynthetic process	7 out of 389 genes, 1.8%	423 out of 17616 genes, 2.4%	1	CI01000300_01225430_01228695,CI01000116_00496124_00508681,CI01000059_07418303_07423995,CI01000339_05968915_05972679,CI01000304_16754929_16761111,CI01000028_00525538_00533862,CI01000152_00265576_00324155
cellular_component	GO:0043005 neuron projection	6 out of 389 genes, 1.5%	265 out of 17616 genes, 1.5%	1	CI01000340_04403305_04410695,CI01000127_00212366_00219489,CI01000013_07463570_07636742,CI01000303_00178517_00188140,CI01000168_00594523_00598420,CI01000304_00983004_01018406
biological_process	GO:0055065 metal ion homeostasis	6 out of 389 genes, 1.5%	180 out of 17616 genes, 1.0%	1	CI01000339_06743958_06745822,CI01000004_04594923_04600816,CI01069784_00002733_00003086,CI01000055_01806372_01832654,CI01000016_04400456_04412173,CI01000105_01638030_01639731
biological_process	GO:0044057 regulation of system process	3 out of 389 genes, 0.8%	181 out of 17616 genes, 1.0%	1	CI01000029_08288440_08301175,CI01000069_03667639_03669979,CI01000304_00983004_01018406
biological_process	GO:0098869 cellular oxidant detoxification	2 out of 389 genes, 0.5%	31 out of 17616 genes, 0.2%	1	CI01000340_10644426_10645811,CI01000325_09641427_09644339
biological_process	GO:0051493 regulation of cytoskeleton organization	3 out of 389 genes, 0.8%	223 out of 17616 genes, 1.3%	1	CI01000046_06970061_06977533,CI01000351_01829735_01856283,CI01000168_00594523_00598420
molecular_function	GO:0051020 GTPase binding	5 out of 389 genes, 1.3%	150 out of 17616 genes, 0.9%	1	CI01000013_05885911_05904644,CI01000311_01583066_01617881,CI01000027_02429134_02451902,CI01000066_01165569_01184166,CI01000069_04628032_04638137
biological_process	GO:0042886 amide transport	4 out of 389 genes, 1.0%	33 out of 17616 genes, 0.2%	1	CI01000053_06662264_06720098,CI01000339_04441515_04447089,CI01000027_02429134_02451902,CI01000029_00653876_00662303
biological_process	GO:0006606 protein import into nucleus	2 out of 389 genes, 0.5%	58 out of 17616 genes, 0.3%	1	CI01000034_00455762_00459788,CI01000066_01165569_01184166
cellular_component	GO:0005924 cell-substrate adherens junction	5 out of 389 genes, 1.3%	109 out of 17616 genes, 0.6%	1	CI01000013_07463570_07636742,CI01000339_04742986_04767624,CI01000324_01693952_01694542,CI01000053_00808245_00813766,CI01000086_02543856_02545475
molecular_function	GO:0034593 phosphatidylinositol bisphosphate phosphatase activity	2 out of 389 genes, 0.5%	26 out of 17616 genes, 0.1%	1	CI01000029_08346604_08357224,CI01000029_08288440_08301175
cellular_component	GO:0010008 endosome membrane	5 out of 389 genes, 1.3%	95 out of 17616 genes, 0.5%	1	CI01000029_08346604_08357224,CI01000027_01078554_01079951,CI01000029_08288440_08301175,CI01000324_01693952_01694542,CI01000055_05047161_05054848
biological_process	GO:0006396 RNA processing	3 out of 389 genes, 0.8%	437 out of 17616 genes, 2.5%	1	CI01000055_00988065_01021037,CI01000314_01034963_01048224,CI01000013_04869003_04877964
molecular_function	GO:0008565 protein transporter activity	2 out of 389 genes, 0.5%	66 out of 17616 genes, 0.4%	1	CI01000034_00455762_00459788,CI01000066_01165569_01184166
molecular_function	GO:0022853 active ion transmembrane transporter activity	5 out of 389 genes, 1.3%	170 out of 17616 genes, 1.0%	1	CI01000116_00496124_00508681,CI01000066_01829752_01832316,CI01000013_06405275_06423872,CI01000054_06956328_06957402,CI01000016_04400456_04412173
biological_process	GO:0001573 ganglioside metabolic process	2 out of 389 genes, 0.5%	32 out of 17616 genes, 0.2%	1	CI01000054_10172867_10177625,CI01000028_00525538_00533862
biological_process	GO:0021575 hindbrain morphogenesis	2 out of 389 genes, 0.5%	43 out of 17616 genes, 0.2%	1	CI01000013_09828630_09852321,CI01000304_00983004_01018406
biological_process	GO:0048592 eye morphogenesis	4 out of 389 genes, 1.0%	235 out of 17616 genes, 1.3%	1	CI01000037_01538390_01570296,CI01012525_00000065_00000439,CI01000070_01822353_01824092,CI01000034_05215965_05216339
molecular_function	GO:0001012 RNA polymerase II regulatory region DNA binding	4 out of 389 genes, 1.0%	161 out of 17616 genes, 0.9%	1	CI01000339_05853559_05857997,CI01000340_19115929_19119348,CI01000030_02472528_02477483,CI01000029_01284636_01285656
biological_process	GO:2000134 negative regulation of G1/S transition of mitotic cell cycle	2 out of 389 genes, 0.5%	15 out of 17616 genes, 0.1%	1	CI01000050_05728696_05760342,CI01000168_00594523_00598420
molecular_function	GO:0016209 antioxidant activity	2 out of 389 genes, 0.5%	45 out of 17616 genes, 0.3%	1	CI01000340_10644426_10645811,CI01000325_09641427_09644339
biological_process	GO:0006525 arginine metabolic process	2 out of 389 genes, 0.5%	9 out of 17616 genes, 0.1%	1	CI01000012_07556881_07563284,CI01000006_01531182_01543508
biological_process	GO:0090287 regulation of cellular response to growth factor stimulus	3 out of 389 genes, 0.8%	167 out of 17616 genes, 0.9%	1	CI01000054_11126599_11136327,CI01000110_03015589_03024689,CI01000086_02543856_02545475
biological_process	GO:0048870 cell motility	11 out of 389 genes, 2.8%	530 out of 17616 genes, 3.0%	1	CI01000052_02100167_02104118,CI01000013_07463570_07636742,CI01000018_07062582_07063654,CI01000304_08754563_08783858,CI01000037_01538390_01570296,CI01000054_11126599_11136327,CI01000304_00983004_01018406,CI01000013_09828630_09852321,CI01000637_00000433_00003236,CI01000046_03761959_03768003,CI01000300_03901275_03902800
biological_process	GO:0071559 response to transforming growth factor beta	3 out of 389 genes, 0.8%	35 out of 17616 genes, 0.2%	1	CI01000013_04438907_04455220,CI01000013_04350678_04363643,CI01000013_04368048_04369323
biological_process	GO:0005975 carbohydrate metabolic process	16 out of 389 genes, 4.1%	493 out of 17616 genes, 2.8%	1	CI01000302_00141480_00150149,CI01000054_10172867_10177625,CI01000306_08045293_08057171,CI01000054_07198599_07202146,CI01000063_00562850_00563761,CI01000339_05968915_05972679,CI01000113_02170894_02179511,CI01000300_01225430_01228695,CI01000047_04012371_04020979,CI01000037_01925100_01960498,CI01000082_01885169_01923048,CI01000020_06795794_06800988,CI01000340_19267148_19271146,CI01000010_03109809_03…
biological_process	GO:0016568 chromatin modification	2 out of 389 genes, 0.5%	229 out of 17616 genes, 1.3%	1	CI01000306_02995035_03002605,CI01000304_08754563_08783858
biological_process	GO:0016241 regulation of macroautophagy	2 out of 389 genes, 0.5%	32 out of 17616 genes, 0.2%	1	CI01000116_00472107_00480868,CI01000037_03800223_03800920
molecular_function	GO:0008135 translation factor activity, RNA binding	4 out of 389 genes, 1.0%	122 out of 17616 genes, 0.7%	1	CI01000069_04612170_04623197,CI01000063_01079985_01087813,CI01000005_06331339_06350307,CI01000029_05410136_05418911
biological_process	GO:1901575 organic substance catabolic process	19 out of 389 genes, 4.9%	742 out of 17616 genes, 4.2%	1	CI01000066_00925751_00935641,CI01000029_05577218_05577697,CI01000054_10172867_10177625,CI01000026_01587300_01603806,CI01000039_03190180_03192097,CI01000113_02170894_02179511,CI01000027_01832797_01839912,CI01000027_05789308_05795504,CI01000301_00582914_00589293,CI01000049_05614731_05618336,CI01000116_00472107_00480868,CI01000047_04012371_04020979,CI01000340_09632037_09635287,CI01000082_01885169_01…
biological_process	GO:1902532 negative regulation of intracellular signal transduction	4 out of 389 genes, 1.0%	158 out of 17616 genes, 0.9%	1	CI01000006_07577082_07582303,CI01000050_05728696_05760342,CI01000116_00061123_00063290,CI01000004_01800502_01807872
biological_process	GO:0009161 ribonucleoside monophosphate metabolic process	3 out of 389 genes, 0.8%	149 out of 17616 genes, 0.8%	1	CI01000116_00496124_00508681,CI01000053_00808245_00813766,CI01000047_04012371_04020979
biological_process	GO:0061136 regulation of proteasomal protein catabolic process	2 out of 389 genes, 0.5%	67 out of 17616 genes, 0.4%	1	CI01000306_02244385_02249335,CI01000168_00594523_00598420
biological_process	GO:0010557 positive regulation of macromolecule biosynthetic process	17 out of 389 genes, 4.4%	473 out of 17616 genes, 2.7%	1	CI01000013_07463570_07636742,CI01000029_05577218_05577697,CI01000034_00520790_00525323,CI01000010_09270527_09286978,CI01000009_11835682_11873220,CI01000002_00869204_00897499,CI01000030_02472528_02477483,CI01000015_07821506_07834213,CI01000069_04026932_04030927,CI01000086_02543856_02545475,CI01000024_03049920_03059085,CI01000313_00819117_00821323,CI01065097_00001499_00009160,CI01000050_05728696_05…
molecular_function	GO:0004674 protein serine/threonine kinase activity	7 out of 389 genes, 1.8%	409 out of 17616 genes, 2.3%	1	CI01000053_04066211_04089730,CI01000300_00781242_00787814,CI01000168_00594523_00598420,CI01000063_01079985_01087813,CI01000010_02530251_02538713,CI01000082_04894842_04902790,CI01000018_04563971_04573228
biological_process	GO:0009063 cellular amino acid catabolic process	2 out of 389 genes, 0.5%	46 out of 17616 genes, 0.3%	1	CI01000066_00925751_00935641,CI01025188_00000170_00001069
biological_process	GO:0060548 negative regulation of cell death	6 out of 389 genes, 1.5%	255 out of 17616 genes, 1.4%	1	CI01000338_00614914_00615525,CI01000050_05728696_05760342,CI01000027_07695223_07701346,CI01000168_00594523_00598420,CI01000004_01800502_01807872,CI01000340_15485064_15523920
biological_process	GO:2000112 regulation of cellular macromolecule biosynthetic process	44 out of 389 genes, 11.3%	1931 out of 17616 genes, 11.0%	1	CI01000014_01260786_01262369,CI01000013_07463570_07636742,CI01000004_16138496_16143438,CI01000055_00988065_01021037,CI01000029_05577218_05577697,CI01000012_05648602_05650699,CI01000009_11835682_11873220,CI01000325_09434932_09471529,CI01000075_00001171_00013300,CI01000013_04438907_04455220,CI01000013_04368048_04369323,CI01000071_03062277_03064334,CI01000026_10351923_10354175,CI01000069_04026932_04…
biological_process	GO:0072359 circulatory system development	13 out of 389 genes, 3.3%	809 out of 17616 genes, 4.6%	1	CI01000013_07463570_07636742,CI01000304_08754563_08783858,CI01000037_01538390_01570296,CI01000306_02244385_02249335,CI01000027_04725469_04727486,CI01000054_02613166_02614884,CI01000340_15485064_15523920,CI01000086_02543856_02545475,CI01000000_01411979_01443908,CI01000097_00115317_00182129,CI01065097_00001499_00009160,CI01000027_05789308_05795504,CI01000171_00493834_00494490
biological_process	GO:0002009 morphogenesis of an epithelium	7 out of 389 genes, 1.8%	528 out of 17616 genes, 3.0%	1	CI01000312_00088636_00092704,CI01000001_12006266_12048809,CI01000024_01340875_01354219,CI01000037_01538390_01570296,CI01000306_02244385_02249335,CI01000324_01693952_01694542,CI01000086_02543856_02545475
biological_process	GO:0006259 DNA metabolic process	4 out of 389 genes, 1.0%	382 out of 17616 genes, 2.2%	1	CI01000306_02995035_03002605,CI01000027_01832797_01839912,CI01000055_03518013_03528878,CI01000340_09632037_09635287
biological_process	GO:0009259 ribonucleotide metabolic process	4 out of 389 genes, 1.0%	214 out of 17616 genes, 1.2%	1	CI01000116_00496124_00508681,CI01000053_00808245_00813766,CI01000047_04012371_04020979,CI01000152_00265576_00324155
molecular_function	GO:0015370 solute:sodium symporter activity	2 out of 389 genes, 0.5%	65 out of 17616 genes, 0.4%	1	CI01000013_06405275_06423872,CI01000029_00653876_00662303
molecular_function	GO:0005109 frizzled binding	2 out of 389 genes, 0.5%	35 out of 17616 genes, 0.2%	1	CI01000001_12006266_12048809,CI01000086_02543856_02545475
biological_process	GO:0018149 peptide cross-linking	2 out of 389 genes, 0.5%	10 out of 17616 genes, 0.1%	1	CI01000013_04854576_04864881,CI01000073_00052714_00083425
cellular_component	GO:0030173 integral component of Golgi membrane	2 out of 389 genes, 0.5%	46 out of 17616 genes, 0.3%	1	CI01000112_03112349_03117520,CI01000028_00525538_00533862
molecular_function	GO:1901363 heterocyclic compound binding	107 out of 389 genes, 27.5%	4696 out of 17616 genes, 26.7%	1	CI01000014_01260786_01262369,CI01000059_07418303_07423995,CI01000055_00988065_01021037,CI01000152_00265576_00324155,CI01000306_08045293_08057171,CI01000034_05419465_05426380,CI01000026_01587300_01603806,CI01000069_00000091_00001650,CI01000205_00910423_00913491,CI01000127_01764767_01770711,CI01000325_09434932_09471529,CI01000075_00001171_00013300,CI01000324_01693952_01694542,CI01000013_04438907_04…
molecular_function	GO:0016301 kinase activity	15 out of 389 genes, 3.9%	952 out of 17616 genes, 5.4%	1	CI01000049_06880930_06892990,CI01000300_00781242_00787814,CI01000322_00114516_00119522,CI01000306_02244385_02249335,CI01000168_00594523_00598420,CI01000010_02530251_02538713,CI01180000_04082957_04114030,CI01000306_08045293_08057171,CI01000340_19267148_19271146,CI01000053_04066211_04089730,CI01000303_00178517_00188140,CI01000315_00177207_00200023,CI01000063_01079985_01087813,CI01000018_04563971_04…
molecular_function	GO:0016646 oxidoreductase activity, acting on the CH-NH group of donors, NAD or NADP as acceptor	2 out of 389 genes, 0.5%	16 out of 17616 genes, 0.1%	1	CI01000066_00925751_00935641,CI01000059_10285427_10291570
biological_process	GO:0023057 negative regulation of signaling	11 out of 389 genes, 2.8%	382 out of 17616 genes, 2.2%	1	CI01000116_00061123_00063290,CI01000000_00825374_00827067,CI01000168_00594523_00598420,CI01000110_03015589_03024689,CI01000086_02543856_02545475,CI01000006_07577082_07582303,CI01000026_01587300_01603806,CI01000050_05728696_05760342,CI01000055_06559670_06571358,CI01000325_06275779_06276922,CI01000004_01800502_01807872
cellular_component	GO:0060293 germ plasm	2 out of 389 genes, 0.5%	15 out of 17616 genes, 0.1%	1	CI01000055_03518013_03528878,CI01000110_00929399_00931607
biological_process	GO:0009410 response to xenobiotic stimulus	2 out of 389 genes, 0.5%	58 out of 17616 genes, 0.3%	1	CI01012525_00000065_00000439,CI01000034_05215965_05216339
cellular_component	GO:0019866 organelle inner membrane	2 out of 389 genes, 0.5%	189 out of 17616 genes, 1.1%	1	CI01000027_03110196_03113083,CI01000063_05252331_05253850
biological_process	GO:0044819 mitotic G1/S transition checkpoint	2 out of 389 genes, 0.5%	12 out of 17616 genes, 0.1%	1	CI01000050_05728696_05760342,CI01000168_00594523_00598420
biological_process	GO:0044248 cellular catabolic process	18 out of 389 genes, 4.6%	630 out of 17616 genes, 3.6%	1	CI01000066_00925751_00935641,CI01000029_05577218_05577697,CI01000054_10172867_10177625,CI01000026_01587300_01603806,CI01000039_03190180_03192097,CI01000113_02170894_02179511,CI01000027_01832797_01839912,CI01000027_05789308_05795504,CI01000301_00582914_00589293,CI01000049_05614731_05618336,CI01000116_00472107_00480868,CI01000340_09632037_09635287,CI01000082_01885169_01923048,CI01000010_03109809_03…
biological_process	GO:0044744 protein targeting to nucleus	2 out of 389 genes, 0.5%	58 out of 17616 genes, 0.3%	1	CI01000034_00455762_00459788,CI01000066_01165569_01184166
biological_process	GO:0010959 regulation of metal ion transport	2 out of 389 genes, 0.5%	88 out of 17616 genes, 0.5%	1	CI01000024_01340875_01354219,CI01000300_02573883_02577623
biological_process	GO:0061061 muscle structure development	7 out of 389 genes, 1.8%	340 out of 17616 genes, 1.9%	1	CI01000027_05789308_05795504,CI01000069_03667639_03669979,CI01000070_00350249_00395764,CI01000135_01036648_01040176,CI01000054_02613166_02614884,CI01000030_02472528_02477483,CI01000086_02543856_02545475
cellular_component	GO:0045121 membrane raft	2 out of 389 genes, 0.5%	70 out of 17616 genes, 0.4%	1	CI01000013_07463570_07636742,CI01000027_01078554_01079951
biological_process	GO:1902680 positive regulation of RNA biosynthetic process	17 out of 389 genes, 4.4%	434 out of 17616 genes, 2.5%	1	CI01000013_07463570_07636742,CI01000029_05577218_05577697,CI01000034_00520790_00525323,CI01000010_09270527_09286978,CI01000009_11835682_11873220,CI01000002_00869204_00897499,CI01000030_02472528_02477483,CI01000015_07821506_07834213,CI01000069_04026932_04030927,CI01000086_02543856_02545475,CI01000024_03049920_03059085,CI01000313_00819117_00821323,CI01065097_00001499_00009160,CI01000050_05728696_05…
molecular_function	GO:0019001 guanyl nucleotide binding	15 out of 389 genes, 3.9%	489 out of 17616 genes, 2.8%	1	CI01000028_03208231_03214842,CI01000009_02352214_02356619,CI01000069_04612170_04623197,CI01000306_02109241_02110274,CI01000026_00516302_00519072,CI01000029_05410136_05418911,CI01000340_19267148_19271146,CI01000037_03800223_03800920,CI01000006_01890066_01892979,CI01000306_02107105_02108186,CI01000016_04193887_04198494,CI01000324_01693952_01694542,CI01000030_04552559_04571086,CI01000005_06331339_06…
biological_process	GO:0048646 anatomical structure formation involved in morphogenesis	20 out of 389 genes, 5.1%	922 out of 17616 genes, 5.2%	1	CI01000013_07463570_07636742,CI01000350_02455868_02456244,CI01000001_12006266_12048809,CI01000037_01538390_01570296,CI01000027_04725469_04727486,CI01000070_01822353_01824092,CI01000069_03667639_03669979,CI01000304_08754563_08783858,CI01000047_04012371_04020979,CI01000304_00983004_01018406,CI01000086_02543856_02545475,CI01000340_15485064_15523920,CI01000054_02613166_02614884,CI01000350_02415191_02…
biological_process	GO:0009070 serine family amino acid biosynthetic process	2 out of 389 genes, 0.5%	10 out of 17616 genes, 0.1%	1	CI01000009_15726357_15736168,CI01000037_03989733_04001865
biological_process	GO:0006638 neutral lipid metabolic process	3 out of 389 genes, 0.8%	20 out of 17616 genes, 0.1%	1	CI01000029_05577218_05577697,CI01000027_08713799_08734144,CI01000029_05578983_05588654
biological_process	GO:0009416 response to light stimulus	3 out of 389 genes, 0.8%	146 out of 17616 genes, 0.8%	1	CI01000345_00736993_00752689,CI01000050_05728696_05760342,CI01000052_01368837_01373810
biological_process	GO:0050804 modulation of synaptic transmission	2 out of 389 genes, 0.5%	109 out of 17616 genes, 0.6%	1	CI01000027_02429134_02451902,CI01000168_00594523_00598420
biological_process	GO:0032101 regulation of response to external stimulus	5 out of 389 genes, 1.3%	202 out of 17616 genes, 1.1%	1	CI01000116_00472107_00480868,CI01000052_02100167_02104118,CI01000013_07463570_07636742,CI01000037_03800223_03800920,CI01000004_01800502_01807872
biological_process	GO:0010033 response to organic substance	20 out of 389 genes, 5.1%	818 out of 17616 genes, 4.6%	1	CI01000013_07463570_07636742,CI01000018_07062582_07063654,CI01000339_04742986_04767624,CI01000027_01078554_01079951,CI01000325_09641427_09644339,CI01000026_04083042_04094349,CI01000009_11835682_11873220,CI01000325_09434932_09471529,CI01000082_02743746_02747332,CI01000013_04438907_04455220,CI01000013_04368048_04369323,CI01000347_00576004_00576843,CI01000346_00049541_00058245,CI01000015_07821506_07…
biological_process	GO:0006163 purine nucleotide metabolic process	4 out of 389 genes, 1.0%	207 out of 17616 genes, 1.2%	1	CI01000116_00496124_00508681,CI01000053_00808245_00813766,CI01000047_04012371_04020979,CI01000152_00265576_00324155
biological_process	GO:0001889 liver development	2 out of 389 genes, 0.5%	143 out of 17616 genes, 0.8%	1	CI01000071_03062277_03064334,CI01000312_00088636_00092704
biological_process	GO:0014033 neural crest cell differentiation	3 out of 389 genes, 0.8%	143 out of 17616 genes, 0.8%	1	CI01000046_03761959_03768003,CI01000055_06559670_06571358,CI01000304_00983004_01018406
molecular_function	GO:0005385 zinc ion transmembrane transporter activity	2 out of 389 genes, 0.5%	20 out of 17616 genes, 0.1%	1	CI01069784_00002733_00003086,CI01000105_01638030_01639731
biological_process	GO:0031101 fin regeneration	4 out of 389 genes, 1.0%	79 out of 17616 genes, 0.4%	1	CI01000066_01829752_01832316,CI01000052_02100167_02104118,CI01000319_04557814_04580168,CI01000304_00983004_01018406
cellular_component	GO:0033178 proton-transporting two-sector ATPase complex, catalytic domain	3 out of 389 genes, 0.8%	21 out of 17616 genes, 0.1%	1	CI01000066_01829752_01832316,CI01000054_06951426_06955263,CI01000054_06956328_06957402
biological_process	GO:0048701 embryonic cranial skeleton morphogenesis	6 out of 389 genes, 1.5%	146 out of 17616 genes, 0.8%	1	CI01000300_01225430_01228695,CI01000026_01587300_01603806,CI01000046_03761959_03768003,CI01000050_05728696_05760342,CI01000016_07743396_07746536,CI01000037_01538390_01570296
molecular_function	GO:0032555 purine ribonucleotide binding	50 out of 389 genes, 12.9%	1880 out of 17616 genes, 10.7%	1	CI01000030_06351767_06357107,CI01000059_07418303_07423995,CI01000306_02109241_02110274,CI01000306_08045293_08057171,CI01000034_05419465_05426380,CI01000069_00000091_00001650,CI01000037_03800223_03800920,CI01000315_00177207_00200023,CI01000205_00910423_00913491,CI01000324_01693952_01694542,CI01000339_03092627_03099083,CI01000005_06331339_06350307,CI01012525_00000065_00000439,CI01000300_00781242_00…
biological_process	GO:0006644 phospholipid metabolic process	4 out of 389 genes, 1.0%	197 out of 17616 genes, 1.1%	1	CI01000303_00178517_00188140,CI01000029_08346604_08357224,CI01000029_08288440_08301175,CI01000304_16754929_16761111
biological_process	GO:0007268 synaptic transmission	2 out of 389 genes, 0.5%	247 out of 17616 genes, 1.4%	1	CI01000027_02429134_02451902,CI01000024_01340875_01354219
biological_process	GO:0006955 immune response	8 out of 389 genes, 2.1%	407 out of 17616 genes, 2.3%	1	CI01000018_07062582_07063654,CI01000027_07954714_07957187,CI01000015_07821506_07834213,CI01000300_03901275_03902800,CI01000034_04988799_04990480,CI01000062_02407073_02410074,CI01000010_09270527_09286978,CI01000004_01800502_01807872
biological_process	GO:0043412 macromolecule modification	35 out of 389 genes, 9.0%	1839 out of 17616 genes, 10.4%	1	CI01000054_11126599_11136327,CI01000024_02402657_02417463,CI01000340_13489016_13506783,CI01000315_00177207_00200023,CI01000129_00325556_00330906,CI01000339_05968915_05972679,CI01000301_00582914_00589293,CI01000300_01225430_01228695,CI01000300_00781242_00787814,CI01000312_00088636_00092704,CI01000046_06960830_06969358,CI01000116_00061123_00063290,CI01000012_12434858_12435727,CI01000314_01034963_01…
molecular_function	GO:0000988 transcription factor activity, protein binding	5 out of 389 genes, 1.3%	234 out of 17616 genes, 1.3%	1	CI01000004_16138496_16143438,CI01000340_19115929_19119348,CI01000029_05577218_05577697,CI01000306_02244385_02249335,CI01000029_05578983_05588654
molecular_function	GO:0008514 organic anion transmembrane transporter activity	7 out of 389 genes, 1.8%	157 out of 17616 genes, 0.9%	1	CI01000006_01897638_01904724,CI01000312_00969873_00976978,CI01000013_06405275_06423872,CI01000000_07386332_07396038,CI01000005_06623484_06646729,CI01000145_00802322_00823881,CI01000312_00964529_00968018
cellular_component	GO:0044428 nuclear part	10 out of 389 genes, 2.6%	1183 out of 17616 genes, 6.7%	1	CI01000066_01165569_01184166,CI01000313_00819117_00821323,CI01000010_09270527_09286978,CI01000306_02995035_03002605,CI01000006_07577082_07582303,CI01000106_02453326_02454957,CI01065097_00001499_00009160,CI01000340_19115929_19119348,CI01000034_00455762_00459788,CI01000032_03175176_03177613
biological_process	GO:0019318 hexose metabolic process	3 out of 389 genes, 0.8%	51 out of 17616 genes, 0.3%	1	CI01000340_19267148_19271146,CI01000306_08045293_08057171,CI01000054_07198599_07202146
cellular_component	GO:0016020 membrane	145 out of 389 genes, 37.3%	7137 out of 17616 genes, 40.5%	1	CI01000012_03771803_03792867,CI01000054_06956328_06957402,CI01000024_01340875_01354219,CI01000053_06662264_06720098,CI01000313_01000035_01002069,CI01000075_00001171_00013300,CI01000324_01693952_01694542,CI01000105_01638030_01639731,CI01000030_05784109_05788689,CI01000314_01034963_01048224,CI01180000_04082957_04114030,CI01000340_15485064_15523920,CI01000086_02543856_02545475,CI01000004_05355484_05…
biological_process	GO:2000045 regulation of G1/S transition of mitotic cell cycle	2 out of 389 genes, 0.5%	29 out of 17616 genes, 0.2%	1	CI01000050_05728696_05760342,CI01000168_00594523_00598420
biological_process	GO:0051093 negative regulation of developmental process	4 out of 389 genes, 1.0%	238 out of 17616 genes, 1.4%	1	CI01000330_01209985_01218019,CI01000012_03771803_03792867,CI01000029_08288440_08301175,CI01000168_00594523_00598420
biological_process	GO:0010256 endomembrane system organization	3 out of 389 genes, 0.8%	189 out of 17616 genes, 1.1%	1	CI01000340_04403305_04410695,CI01000351_01829735_01856283,CI01000054_05841632_05851621
molecular_function	GO:0003774 motor activity	2 out of 389 genes, 0.5%	185 out of 17616 genes, 1.1%	1	CI01000339_03092627_03099083,CI01000024_04331195_04360958
molecular_function	GO:0008026 ATP-dependent helicase activity	2 out of 389 genes, 0.5%	82 out of 17616 genes, 0.5%	1	CI01000034_00520790_00525323,CI01000319_04557814_04580168
biological_process	GO:0031331 positive regulation of cellular catabolic process	3 out of 389 genes, 0.8%	94 out of 17616 genes, 0.5%	1	CI01000116_00472107_00480868,CI01000306_02244385_02249335,CI01000168_00594523_00598420
biological_process	GO:0048666 neuron development	14 out of 389 genes, 3.6%	585 out of 17616 genes, 3.3%	1	CI01000116_00472107_00480868,CI01000127_00212366_00219489,CI01000110_02316009_02320829,CI01000300_05338723_05344483,CI01000304_07927790_07957821,CI01000027_04725469_04727486,CI01000047_04012371_04020979,CI01014348_00000681_00002662,CI01000152_00265576_00324155,CI01000304_00983004_01018406,CI01000110_01436253_01450759,CI01000350_02415191_02431871,CI01000058_03136045_03137264,CI01000299_01855614_01…
biological_process	GO:0051253 negative regulation of RNA metabolic process	10 out of 389 genes, 2.6%	377 out of 17616 genes, 2.1%	1	CI01000004_16138496_16143438,CI01000304_08754563_08783858,CI01000024_03049920_03059085,CI01000086_02543856_02545475,CI01000315_00828277_00832022,CI01000306_08699884_08701812,CI01000050_05728696_05760342,CI01000032_03175176_03177613,CI01000053_00808245_00813766,CI01000004_01800502_01807872
molecular_function	GO:0015297 antiporter activity	3 out of 389 genes, 0.8%	68 out of 17616 genes, 0.4%	1	CI01000006_01897638_01904724,CI01000041_00788782_00820960,CI01000000_07386332_07396038
biological_process	GO:0009611 response to wounding	9 out of 389 genes, 2.3%	233 out of 17616 genes, 1.3%	1	CI01000009_03145417_03159851,CI01000052_02100167_02104118,CI01000339_04742986_04767624,CI01000304_07927790_07957821,CI01000304_00983004_01018406,CI01000066_01829752_01832316,CI01000324_01693952_01694542,CI01000082_02743746_02747332,CI01000319_04557814_04580168
biological_process	GO:0048729 tissue morphogenesis	11 out of 389 genes, 2.8%	700 out of 17616 genes, 4.0%	1	CI01000312_00088636_00092704,CI01000001_12006266_12048809,CI01000024_01340875_01354219,CI01000037_01538390_01570296,CI01000306_02244385_02249335,CI01000063_00839103_00843726,CI01000110_03015589_03024689,CI01000086_02543856_02545475,CI01000026_01587300_01603806,CI01000027_05789308_05795504,CI01000324_01693952_01694542
biological_process	GO:0000077 DNA damage checkpoint	2 out of 389 genes, 0.5%	52 out of 17616 genes, 0.3%	1	CI01000050_05728696_05760342,CI01000168_00594523_00598420
molecular_function	GO:0032553 ribonucleotide binding	51 out of 389 genes, 13.1%	1894 out of 17616 genes, 10.8%	1	CI01000030_06351767_06357107,CI01000059_07418303_07423995,CI01000306_02109241_02110274,CI01000306_08045293_08057171,CI01000034_05419465_05426380,CI01000069_00000091_00001650,CI01000037_03800223_03800920,CI01000315_00177207_00200023,CI01000205_00910423_00913491,CI01000324_01693952_01694542,CI01000339_03092627_03099083,CI01000005_06331339_06350307,CI01012525_00000065_00000439,CI01000300_00781242_00…
biological_process	GO:0051262 protein tetramerization	2 out of 389 genes, 0.5%	28 out of 17616 genes, 0.2%	1	CI01000050_05728696_05760342,CI01000006_01531182_01543508
biological_process	GO:0032990 cell part morphogenesis	14 out of 389 genes, 3.6%	532 out of 17616 genes, 3.0%	1	CI01000116_00472107_00480868,CI01000127_00212366_00219489,CI01000110_02316009_02320829,CI01000300_05338723_05344483,CI01000304_07927790_07957821,CI01000027_04725469_04727486,CI01000047_04012371_04020979,CI01014348_00000681_00002662,CI01000152_00265576_00324155,CI01000304_00983004_01018406,CI01000110_01436253_01450759,CI01000350_02415191_02431871,CI01000058_03136045_03137264,CI01000299_01855614_01…
cellular_component	GO:0098589 membrane region	6 out of 389 genes, 1.5%	373 out of 17616 genes, 2.1%	1	CI01000340_04403305_04410695,CI01000059_05316640_05345577,CI01000013_07463570_07636742,CI01000303_00178517_00188140,CI01000027_01078554_01079951,CI01000027_02429134_02451902
biological_process	GO:0051173 positive regulation of nitrogen compound metabolic process	18 out of 389 genes, 4.6%	528 out of 17616 genes, 3.0%	1	CI01000013_07463570_07636742,CI01000029_05577218_05577697,CI01000034_00520790_00525323,CI01000010_09270527_09286978,CI01000009_11835682_11873220,CI01000053_00808245_00813766,CI01000002_00869204_00897499,CI01000030_02472528_02477483,CI01000015_07821506_07834213,CI01000069_04026932_04030927,CI01000313_00819117_00821323,CI01000086_02543856_02545475,CI01000024_03049920_03059085,CI01065097_00001499_00…
biological_process	GO:0006665 sphingolipid metabolic process	4 out of 389 genes, 1.0%	91 out of 17616 genes, 0.5%	1	CI01000043_00670862_00685333,CI01000075_00001171_00013300,CI01000054_10172867_10177625,CI01000028_00525538_00533862
cellular_component	GO:0043227 membrane-bounded organelle	115 out of 389 genes, 29.6%	5465 out of 17616 genes, 31.0%	1	CI01000338_00614914_00615525,CI01000055_00988065_01021037,CI01000054_06956328_06957402,CI01000029_05577218_05577697,CI01000026_01587300_01603806,CI01000069_00000091_00001650,CI01000075_00001171_00013300,CI01000324_01693952_01694542,CI01000013_04438907_04455220,CI01000013_04368048_04369323,CI01012525_00000065_00000439,CI01000027_02429134_02451902,CI01000306_00575882_00583996,CI01000306_02244385_02…
molecular_function	GO:0046906 tetrapyrrole binding	7 out of 389 genes, 1.8%	130 out of 17616 genes, 0.7%	1	CI01000026_01587300_01603806,CI01059801_00002457_00002647,CI01000046_03556534_03559710,CI01000325_09641427_09644339,CI01000193_00428290_00437936,CI01000046_03544999_03551574,CI01000037_03989733_04001865
molecular_function	GO:0015291 secondary active transmembrane transporter activity	5 out of 389 genes, 1.3%	212 out of 17616 genes, 1.2%	1	CI01000006_01897638_01904724,CI01000013_06405275_06423872,CI01000041_00788782_00820960,CI01000000_07386332_07396038,CI01000029_00653876_00662303
biological_process	GO:0034470 ncRNA processing	2 out of 389 genes, 0.5%	208 out of 17616 genes, 1.2%	1	CI01000314_01034963_01048224,CI01000013_04869003_04877964
biological_process	GO:0048477 oogenesis	2 out of 389 genes, 0.5%	43 out of 17616 genes, 0.2%	1	CI01000055_03518013_03528878,CI01000110_00929399_00931607
biological_process	GO:0034097 response to cytokine	5 out of 389 genes, 1.3%	157 out of 17616 genes, 0.9%	1	CI01000346_00049541_00058245,CI01000018_07062582_07063654,CI01000015_07821506_07834213,CI01000009_11835682_11873220,CI01000082_02743746_02747332
biological_process	GO:0021783 preganglionic parasympathetic fiber development	2 out of 389 genes, 0.5%	8 out of 17616 genes, 0.0%	1	CI01000350_02415191_02431871,CI01000350_02455868_02456244
molecular_function	GO:0001882 nucleoside binding	50 out of 389 genes, 12.9%	1858 out of 17616 genes, 10.5%	1	CI01000030_06351767_06357107,CI01000059_07418303_07423995,CI01000306_02109241_02110274,CI01000306_08045293_08057171,CI01000034_05419465_05426380,CI01000069_00000091_00001650,CI01000037_03800223_03800920,CI01000315_00177207_00200023,CI01000205_00910423_00913491,CI01000324_01693952_01694542,CI01000339_03092627_03099083,CI01000005_06331339_06350307,CI01012525_00000065_00000439,CI01000300_00781242_00…
biological_process	GO:0003007 heart morphogenesis	5 out of 389 genes, 1.3%	241 out of 17616 genes, 1.4%	1	CI01065097_00001499_00009160,CI01000027_05789308_05795504,CI01000037_01538390_01570296,CI01000306_02244385_02249335,CI01000086_02543856_02545475
molecular_function	GO:0016741 transferase activity, transferring one-carbon groups	3 out of 389 genes, 0.8%	189 out of 17616 genes, 1.1%	1	CI01000005_06302958_06303282,CI01000066_00925751_00935641,CI01000311_00368494_00376259
biological_process	GO:0016052 carbohydrate catabolic process	3 out of 389 genes, 0.8%	65 out of 17616 genes, 0.4%	1	CI01000047_04012371_04020979,CI01000082_01885169_01923048,CI01000054_10172867_10177625
biological_process	GO:0042451 purine nucleoside biosynthetic process	2 out of 389 genes, 0.5%	75 out of 17616 genes, 0.4%	1	CI01000116_00496124_00508681,CI01000059_07418303_07423995
molecular_function	GO:0016853 isomerase activity	5 out of 389 genes, 1.3%	148 out of 17616 genes, 0.8%	1	CI01000300_01225430_01228695,CI01000306_02995035_03002605,CI01000300_00833308_00839821,CI01000029_05410136_05418911,CI01000009_10376105_10382009
biological_process	GO:0051607 defense response to virus	2 out of 389 genes, 0.5%	39 out of 17616 genes, 0.2%	1	CI01180000_05770782_05772080,CI01000062_02407073_02410074
biological_process	GO:0006351 transcription, DNA-templated	3 out of 389 genes, 0.8%	205 out of 17616 genes, 1.2%	1	CI01000071_03062277_03064334,CI01000057_00956994_00965947,CI01000303_00346678_00347501
molecular_function	GO:0003676 nucleic acid binding	51 out of 389 genes, 13.1%	2531 out of 17616 genes, 14.4%	1	CI01000014_01260786_01262369,CI01000004_16138496_16143438,CI01000055_00988065_01021037,CI01000012_05648602_05650699,CI01000034_05419465_05426380,CI01000127_01764767_01770711,CI01000009_11835682_11873220,CI01000325_09434932_09471529,CI01000075_00001171_00013300,CI01000013_04438907_04455220,CI01180000_05770782_05772080,CI01000013_04368048_04369323,CI01000005_06331339_06350307,CI01000071_03062277_03…
biological_process	GO:1902679 negative regulation of RNA biosynthetic process	10 out of 389 genes, 2.6%	367 out of 17616 genes, 2.1%	1	CI01000004_16138496_16143438,CI01000304_08754563_08783858,CI01000024_03049920_03059085,CI01000086_02543856_02545475,CI01000315_00828277_00832022,CI01000306_08699884_08701812,CI01000050_05728696_05760342,CI01000032_03175176_03177613,CI01000053_00808245_00813766,CI01000004_01800502_01807872
biological_process	GO:0015991 ATP hydrolysis coupled proton transport	5 out of 389 genes, 1.3%	38 out of 17616 genes, 0.2%	1	CI01000116_00496124_00508681,CI01000066_01829752_01832316,CI01000054_06951426_06955263,CI01000054_06956328_06957402,CI01000016_04400456_04412173
cellular_component	GO:0030133 transport vesicle	2 out of 389 genes, 0.5%	134 out of 17616 genes, 0.8%	1	CI01000306_00575882_00583996,CI01000327_01752247_01756786
biological_process	GO:0043549 regulation of kinase activity	6 out of 389 genes, 1.5%	210 out of 17616 genes, 1.2%	1	CI01000006_07577082_07582303,CI01000041_00436899_00449463,CI01000050_05728696_05760342,CI01000116_00061123_00063290,CI01000306_02244385_02249335,CI01000055_05047161_05054848
cellular_component	GO:0005615 extracellular space	12 out of 389 genes, 3.1%	522 out of 17616 genes, 3.0%	1	CI01000340_10644426_10645811,CI01000189_02989005_03008501,CI01000013_07463570_07636742,CI01000004_04594923_04600816,CI01000339_04742986_04767624,CI01000340_17113868_17121061,CI01000304_00983004_01018406,CI01000110_01436253_01450759,CI01000027_07954714_07957187,CI01000039_03190180_03192097,CI01000058_03136045_03137264,CI01000053_00808245_00813766
biological_process	GO:0016477 cell migration	11 out of 389 genes, 2.8%	511 out of 17616 genes, 2.9%	1	CI01000052_02100167_02104118,CI01000013_07463570_07636742,CI01000018_07062582_07063654,CI01000304_08754563_08783858,CI01000037_01538390_01570296,CI01000054_11126599_11136327,CI01000304_00983004_01018406,CI01000013_09828630_09852321,CI01000637_00000433_00003236,CI01000046_03761959_03768003,CI01000300_03901275_03902800
biological_process	GO:0045786 negative regulation of cell cycle	3 out of 389 genes, 0.8%	127 out of 17616 genes, 0.7%	1	CI01000050_05728696_05760342,CI01000324_01693952_01694542,CI01000168_00594523_00598420
biological_process	GO:0040008 regulation of growth	2 out of 389 genes, 0.5%	218 out of 17616 genes, 1.2%	1	CI01000027_02429134_02451902,CI01000304_07927790_07957821
biological_process	GO:0035967 cellular response to topologically incorrect protein	2 out of 389 genes, 0.5%	22 out of 17616 genes, 0.1%	1	CI01000010_01796914_01801139,CI01000325_09434932_09471529
molecular_function	GO:0015399 primary active transmembrane transporter activity	7 out of 389 genes, 1.8%	101 out of 17616 genes, 0.6%	1	CI01000116_00496124_00508681,CI01000066_01829752_01832316,CI01000339_04441515_04447089,CI01000029_07332828_07336542,CI01000054_06956328_06957402,CI01000005_06623484_06646729,CI01000016_04400456_04412173
biological_process	GO:0048486 parasympathetic nervous system development	2 out of 389 genes, 0.5%	10 out of 17616 genes, 0.1%	1	CI01000350_02415191_02431871,CI01000350_02455868_02456244
biological_process	GO:0007292 female gamete generation	3 out of 389 genes, 0.8%	54 out of 17616 genes, 0.3%	1	CI01065097_00001499_00009160,CI01000055_03518013_03528878,CI01000110_00929399_00931607
biological_process	GO:0061371 determination of heart left/right asymmetry	2 out of 389 genes, 0.5%	161 out of 17616 genes, 0.9%	1	CI01000037_01538390_01570296,CI01000306_02244385_02249335
biological_process	GO:0006112 energy reserve metabolic process	2 out of 389 genes, 0.5%	36 out of 17616 genes, 0.2%	1	CI01000063_00562850_00563761,CI01000082_01885169_01923048
biological_process	GO:0048638 regulation of developmental growth	2 out of 389 genes, 0.5%	143 out of 17616 genes, 0.8%	1	CI01000027_02429134_02451902,CI01000304_07927790_07957821
biological_process	GO:0051707 response to other organism	9 out of 389 genes, 2.3%	291 out of 17616 genes, 1.7%	1	CI01000009_03145417_03159851,CI01000052_02100167_02104118,CI01000027_08713799_08734144,CI01000205_00910423_00913491,CI01000026_04083042_04094349,CI01180000_05770782_05772080,CI01000029_01284636_01285656,CI01000062_02407073_02410074,CI01000347_00576004_00576843
biological_process	GO:0008037 cell recognition	2 out of 389 genes, 0.5%	108 out of 17616 genes, 0.6%	1	CI01000300_01742156_01744802,CI01000152_00265576_00324155
biological_process	GO:0098656 anion transmembrane transport	4 out of 389 genes, 1.0%	148 out of 17616 genes, 0.8%	1	CI01000006_01897638_01904724,CI01000000_07386332_07396038,CI01000145_00802322_00823881,CI01000029_00653876_00662303
biological_process	GO:0007369 gastrulation	3 out of 389 genes, 0.8%	278 out of 17616 genes, 1.6%	1	CI01000006_07577082_07582303,CI01000024_01340875_01354219,CI01000032_03175176_03177613
biological_process	GO:0090092 regulation of transmembrane receptor protein serine/threonine kinase signaling pathway	2 out of 389 genes, 0.5%	137 out of 17616 genes, 0.8%	1	CI01000110_03015589_03024689,CI01000086_02543856_02545475
biological_process	GO:0045862 positive regulation of proteolysis	2 out of 389 genes, 0.5%	86 out of 17616 genes, 0.5%	1	CI01000306_02244385_02249335,CI01000168_00594523_00598420
biological_process	GO:0006468 protein phosphorylation	11 out of 389 genes, 2.8%	642 out of 17616 genes, 3.6%	1	CI01000049_06880930_06892990,CI01000300_00781242_00787814,CI01000322_00114516_00119522,CI01000168_00594523_00598420,CI01000010_02530251_02538713,CI01180000_04082957_04114030,CI01000053_04066211_04089730,CI01000315_00177207_00200023,CI01000063_01079985_01087813,CI01000018_04563971_04573228,CI01000082_04894842_04902790
cellular_component	GO:0005694 chromosome	5 out of 389 genes, 1.3%	410 out of 17616 genes, 2.3%	1	CI01000306_09860935_09865155,CI01000306_02995035_03002605,CI01000304_08754563_08783858,CI01000050_05728696_05760342,CI01000168_00594523_00598420
biological_process	GO:0070925 organelle assembly	3 out of 389 genes, 0.8%	332 out of 17616 genes, 1.9%	1	CI01000035_00042693_00050440,CI01000069_03667639_03669979,CI01000054_02613166_02614884
biological_process	GO:0055080 cation homeostasis	7 out of 389 genes, 1.8%	232 out of 17616 genes, 1.3%	1	CI01000116_00496124_00508681,CI01000339_06743958_06745822,CI01000004_04594923_04600816,CI01069784_00002733_00003086,CI01000055_01806372_01832654,CI01000016_04400456_04412173,CI01000105_01638030_01639731
biological_process	GO:0051961 negative regulation of nervous system development	2 out of 389 genes, 0.5%	109 out of 17616 genes, 0.6%	1	CI01000029_08288440_08301175,CI01000168_00594523_00598420
biological_process	GO:0006886 intracellular protein transport	8 out of 389 genes, 2.1%	386 out of 17616 genes, 2.2%	1	CI01000029_05285683_05294300,CI01000013_05885911_05904644,CI01000055_01806372_01832654,CI01000027_02429134_02451902,CI01000034_00455762_00459788,CI01000066_01165569_01184166,CI01000324_01693952_01694542,CI01000069_04628032_04638137
biological_process	GO:0099537 trans-synaptic signaling	2 out of 389 genes, 0.5%	247 out of 17616 genes, 1.4%	1	CI01000027_02429134_02451902,CI01000024_01340875_01354219
biological_process	GO:0048704 embryonic skeletal system morphogenesis	6 out of 389 genes, 1.5%	159 out of 17616 genes, 0.9%	1	CI01000300_01225430_01228695,CI01000026_01587300_01603806,CI01000046_03761959_03768003,CI01000050_05728696_05760342,CI01000016_07743396_07746536,CI01000037_01538390_01570296
biological_process	GO:0009311 oligosaccharide metabolic process	2 out of 389 genes, 0.5%	48 out of 17616 genes, 0.3%	1	CI01000054_10172867_10177625,CI01000028_00525538_00533862
biological_process	GO:0010647 positive regulation of cell communication	9 out of 389 genes, 2.3%	431 out of 17616 genes, 2.4%	1	CI01000116_00472107_00480868,CI01000013_07463570_07636742,CI01000027_01078554_01079951,CI01000027_02429134_02451902,CI01000168_00594523_00598420,CI01000340_15485064_15523920,CI01000001_00500347_00500698,CI01000041_00436899_00449463,CI01000026_04083042_04094349
molecular_function	GO:0008195 phosphatidate phosphatase activity	2 out of 389 genes, 0.5%	7 out of 17616 genes, 0.0%	1	CI01000029_05577218_05577697,CI01000029_05578983_05588654
cellular_component	GO:0044456 synapse part	3 out of 389 genes, 0.8%	289 out of 17616 genes, 1.6%	1	CI01000340_04403305_04410695,CI01000027_02429134_02451902,CI01000306_00575882_00583996
molecular_function	GO:0008047 enzyme activator activity	10 out of 389 genes, 2.6%	248 out of 17616 genes, 1.4%	1	CI01000350_02455868_02456244,CI01000004_00812006_00813189,CI01000069_04628032_04638137,CI01000063_01500129_01504142,CI01000350_02415191_02431871,CI01000315_00386677_00395208,CI01000047_04826817_04834995,CI01000013_05885911_05904644,CI01000049_07477191_07532163,CI01000030_05784109_05788689
biological_process	GO:0070085 glycosylation	4 out of 389 genes, 1.0%	189 out of 17616 genes, 1.1%	1	CI01000300_01225430_01228695,CI01000339_05968915_05972679,CI01000304_16754929_16761111,CI01000028_00525538_00533862
biological_process	GO:0009952 anterior/posterior pattern specification	3 out of 389 genes, 0.8%	233 out of 17616 genes, 1.3%	1	CI01000037_01538390_01570296,CI01000047_04012371_04020979,CI01000055_03518013_03528878
molecular_function	GO:0001228 transcriptional activator activity, RNA polymerase II transcription regulatory region sequence-specific binding	2 out of 389 genes, 0.5%	94 out of 17616 genes, 0.5%	1	CI01000340_19115929_19119348,CI01000030_02472528_02477483
biological_process	GO:0051146 striated muscle cell differentiation	2 out of 389 genes, 0.5%	203 out of 17616 genes, 1.2%	1	CI01000069_03667639_03669979,CI01000054_02613166_02614884
biological_process	GO:0010629 negative regulation of gene expression	12 out of 389 genes, 3.1%	485 out of 17616 genes, 2.8%	1	CI01000004_16138496_16143438,CI01000304_08754563_08783858,CI01000024_03049920_03059085,CI01000086_02543856_02545475,CI01000315_00828277_00832022,CI01000306_08699884_08701812,CI01000050_05728696_05760342,CI01000032_03175176_03177613,CI01000053_00808245_00813766,CI01000325_06275779_06276922,CI01000055_03518013_03528878,CI01000004_01800502_01807872
biological_process	GO:0019941 modification-dependent protein catabolic process	4 out of 389 genes, 1.0%	282 out of 17616 genes, 1.6%	1	CI01000116_00472107_00480868,CI01000027_05789308_05795504,CI01000301_00582914_00589293,CI01000049_05614731_05618336
molecular_function	GO:1990837 sequence-specific double-stranded DNA binding	6 out of 389 genes, 1.5%	236 out of 17616 genes, 1.3%	1	CI01000339_05853559_05857997,CI01000340_19115929_19119348,CI01000347_00576004_00576843,CI01000030_02472528_02477483,CI01000029_01284636_01285656,CI01000024_03049920_03059085
molecular_function	GO:0046915 transition metal ion transmembrane transporter activity	2 out of 389 genes, 0.5%	29 out of 17616 genes, 0.2%	1	CI01069784_00002733_00003086,CI01000105_01638030_01639731
biological_process	GO:0030097 hemopoiesis	3 out of 389 genes, 0.8%	368 out of 17616 genes, 2.1%	1	CI01069784_00002733_00003086,CI01000105_01638030_01639731,CI01000004_01800502_01807872
biological_process	GO:0006818 hydrogen transport	6 out of 389 genes, 1.5%	91 out of 17616 genes, 0.5%	1	CI01000116_00496124_00508681,CI01000066_01829752_01832316,CI01000054_06951426_06955263,CI01000063_05252331_05253850,CI01000054_06956328_06957402,CI01000016_04400456_04412173
biological_process	GO:0042558 pteridine-containing compound metabolic process	2 out of 389 genes, 0.5%	24 out of 17616 genes, 0.1%	1	CI01000066_00925751_00935641,CI01000059_10285427_10291570
biological_process	GO:0010001 glial cell differentiation	5 out of 389 genes, 1.3%	104 out of 17616 genes, 0.6%	1	CI01000070_01822353_01824092,CI01000304_00983004_01018406,CI01000135_01036648_01040176,CI01000054_05841632_05851621,CI01000029_05410136_05418911
biological_process	GO:0014020 primary neural tube formation	2 out of 389 genes, 0.5%	26 out of 17616 genes, 0.1%	1	CI01000001_12006266_12048809,CI01000086_02543856_02545475
biological_process	GO:1901565 organonitrogen compound catabolic process	3 out of 389 genes, 0.8%	139 out of 17616 genes, 0.8%	1	CI01000066_00925751_00935641,CI01025188_00000170_00001069,CI01000054_10172867_10177625
biological_process	GO:0044271 cellular nitrogen compound biosynthetic process	17 out of 389 genes, 4.4%	890 out of 17616 genes, 5.1%	1	CI01000059_07418303_07423995,CI01000059_10285427_10291570,CI01000152_00265576_00324155,CI01000027_03110196_03113083,CI01000075_00001171_00013300,CI01000063_01079985_01087813,CI01000005_06331339_06350307,CI01000300_01225430_01228695,CI01000071_03062277_03064334,CI01000013_04869003_04877964,CI01000303_00346678_00347501,CI01000116_00496124_00508681,CI01000013_05885911_05904644,CI01000012_07556881_07…
biological_process	GO:0034645 cellular macromolecule biosynthetic process	18 out of 389 genes, 4.6%	961 out of 17616 genes, 5.5%	1	CI01000027_03110196_03113083,CI01000063_00562850_00563761,CI01000339_05968915_05972679,CI01000105_01638030_01639731,CI01000005_06331339_06350307,CI01000063_01079985_01087813,CI01000300_01225430_01228695,CI01000071_03062277_03064334,CI01000046_06960830_06969358,CI01000013_04869003_04877964,CI01000082_01885169_01923048,CI01000303_00346678_00347501,CI01000306_02995035_03002605,CI01069784_00002733_00…
biological_process	GO:0009152 purine ribonucleotide biosynthetic process	2 out of 389 genes, 0.5%	109 out of 17616 genes, 0.6%	1	CI01000116_00496124_00508681,CI01000152_00265576_00324155
biological_process	GO:0010563 negative regulation of phosphorus metabolic process	3 out of 389 genes, 0.8%	154 out of 17616 genes, 0.9%	1	CI01000006_07577082_07582303,CI01000050_05728696_05760342,CI01000116_00061123_00063290
biological_process	GO:0002684 positive regulation of immune system process	3 out of 389 genes, 0.8%	193 out of 17616 genes, 1.1%	1	CI01000339_04441515_04447089,CI01000052_02100167_02104118,CI01000026_04083042_04094349
biological_process	GO:0050727 regulation of inflammatory response	2 out of 389 genes, 0.5%	27 out of 17616 genes, 0.2%	1	CI01000052_02100167_02104118,CI01000004_01800502_01807872
molecular_function	GO:0046872 metal ion binding	73 out of 389 genes, 18.8%	2827 out of 17616 genes, 16.0%	1	CI01000059_07418303_07423995,CI01000026_01587300_01603806,CI01000340_13489016_13506783,CI01000014_00960029_00966472,CI01000105_01638030_01639731,CI01000312_00088636_00092704,CI01000027_03212432_03231800,CI01000027_02429134_02451902,CI01000314_01034963_01048224,CI01000110_00929399_00931607,CI01000001_02057429_02071506,CI01000350_02415191_02431871,CI01000073_00052714_00083425,CI01000050_05728696_05…
biological_process	GO:0022402 cell cycle process	3 out of 389 genes, 0.8%	386 out of 17616 genes, 2.2%	1	CI01000050_05728696_05760342,CI01000324_01693952_01694542,CI01000168_00594523_00598420
biological_process	GO:0009225 nucleotide-sugar metabolic process	2 out of 389 genes, 0.5%	28 out of 17616 genes, 0.2%	1	CI01000300_01225430_01228695,CI01000339_05968915_05972679
biological_process	GO:0043604 amide biosynthetic process	9 out of 389 genes, 2.3%	430 out of 17616 genes, 2.4%	1	CI01000059_10285427_10291570,CI01000013_04869003_04877964,CI01000027_03110196_03113083,CI01000012_07556881_07563284,CI01065097_00001499_00009160,CI01000075_00001171_00013300,CI01000005_06331339_06350307,CI01000028_00525538_00533862,CI01000063_01079985_01087813
biological_process	GO:0034660 ncRNA metabolic process	3 out of 389 genes, 0.8%	286 out of 17616 genes, 1.6%	1	CI01000314_01034963_01048224,CI01000013_04869003_04877964,CI01000055_03518013_03528878
molecular_function	GO:0022857 transmembrane transporter activity	25 out of 389 genes, 6.4%	999 out of 17616 genes, 5.7%	1	CI01000069_00966300_00979227,CI01000054_06956328_06957402,CI01000024_01340875_01354219,CI01000145_00802322_00823881,CI01000166_00529397_00536770,CI01000029_00653876_00662303,CI01000006_01897638_01904724,CI01000000_07386332_07396038,CI01000016_04400456_04412173,CI01000105_01638030_01639731,CI01000346_00049541_00058245,CI01000013_06405275_06423872,CI01000029_07332828_07336542,CI01000063_05252331_05…
biological_process	GO:0060627 regulation of vesicle-mediated transport	6 out of 389 genes, 1.5%	177 out of 17616 genes, 1.0%	1	CI01000340_04403305_04410695,CI01000032_00054024_00073898,CI01000013_07463570_07636742,CI01000013_05885911_05904644,CI01000027_02429134_02451902,CI01000069_04628032_04638137
cellular_component	GO:0044421 extracellular region part	21 out of 389 genes, 5.4%	1001 out of 17616 genes, 5.7%	1	CI01000340_10644426_10645811,CI01000057_04794580_04834143,CI01000013_07463570_07636742,CI01000339_04742986_04767624,CI01000054_06956328_06957402,CI01000340_17113868_17121061,CI01000037_01538390_01570296,CI01000110_01436253_01450759,CI01000039_03190180_03192097,CI01000008_02003944_02085183,CI01000053_00808245_00813766,CI01000324_01693952_01694542,CI01000189_02989005_03008501,CI01000004_04594923_04…
biological_process	GO:0007596 blood coagulation	3 out of 389 genes, 0.8%	66 out of 17616 genes, 0.4%	1	CI01000009_03145417_03159851,CI01000082_02743746_02747332,CI01000324_01693952_01694542
biological_process	GO:0030335 positive regulation of cell migration	4 out of 389 genes, 1.0%	112 out of 17616 genes, 0.6%	1	CI01000013_07463570_07636742,CI01000324_01693952_01694542,CI01000032_03175176_03177613,CI01000340_15485064_15523920
biological_process	GO:0009116 nucleoside metabolic process	4 out of 389 genes, 1.0%	208 out of 17616 genes, 1.2%	1	CI01000116_00496124_00508681,CI01000059_07418303_07423995,CI01000053_00808245_00813766,CI01000047_04012371_04020979
biological_process	GO:0045321 leukocyte activation	2 out of 389 genes, 0.5%	90 out of 17616 genes, 0.5%	1	CI01000054_05841632_05851621,CI01000004_01800502_01807872
biological_process	GO:0097659 nucleic acid-templated transcription	3 out of 389 genes, 0.8%	205 out of 17616 genes, 1.2%	1	CI01000071_03062277_03064334,CI01000057_00956994_00965947,CI01000303_00346678_00347501
cellular_component	GO:0044433 cytoplasmic vesicle part	2 out of 389 genes, 0.5%	119 out of 17616 genes, 0.7%	1	CI01000340_04403305_04410695,CI01000306_00575882_00583996
cellular_component	GO:0019012 virion	2 out of 389 genes, 0.5%	51 out of 17616 genes, 0.3%	1	CI01000306_02995035_03002605,CI01000325_10250179_10252706
biological_process	GO:0042398 cellular modified amino acid biosynthetic process	3 out of 389 genes, 0.8%	30 out of 17616 genes, 0.2%	1	CI01000340_13489016_13506783,CI01000059_07418303_07423995,CI01000059_10285427_10291570
biological_process	GO:0009163 nucleoside biosynthetic process	2 out of 389 genes, 0.5%	95 out of 17616 genes, 0.5%	1	CI01000116_00496124_00508681,CI01000059_07418303_07423995
biological_process	GO:0030832 regulation of actin filament length	2 out of 389 genes, 0.5%	92 out of 17616 genes, 0.5%	1	CI01000046_06970061_06977533,CI01000351_01829735_01856283
biological_process	GO:0071345 cellular response to cytokine stimulus	4 out of 389 genes, 1.0%	139 out of 17616 genes, 0.8%	1	CI01000018_07062582_07063654,CI01000015_07821506_07834213,CI01000009_11835682_11873220,CI01000082_02743746_02747332
biological_process	GO:0022610 biological adhesion	10 out of 389 genes, 2.6%	524 out of 17616 genes, 3.0%	1	CI01000026_06820877_06834597,CI01000013_07463570_07636742,CI01000339_04742986_04767624,CI01000027_03212432_03231800,CI01000300_01742156_01744802,CI01000027_07850115_07861432,CI01000037_01538390_01570296,CI01000304_00983004_01018406,CI01000324_01693952_01694542,CI01000009_14012800_14024940
molecular_function	GO:0042802 identical protein binding	6 out of 389 genes, 1.5%	316 out of 17616 genes, 1.8%	1	CI01000116_00472107_00480868,CI01000013_07463570_07636742,CI01000015_07821506_07834213,CI01000311_01583066_01617881,CI01000300_01742156_01744802,CI01000304_00983004_01018406
biological_process	GO:0035966 response to topologically incorrect protein	3 out of 389 genes, 0.8%	31 out of 17616 genes, 0.2%	1	CI01000010_01796914_01801139,CI01000325_09434932_09471529,CI01000325_06275779_06276922
biological_process	GO:0035107 appendage morphogenesis	2 out of 389 genes, 0.5%	87 out of 17616 genes, 0.5%	1	CI01000057_04794580_04834143,CI01000052_02100167_02104118
biological_process	GO:0048562 embryonic organ morphogenesis	8 out of 389 genes, 2.1%	429 out of 17616 genes, 2.4%	1	CI01000300_01225430_01228695,CI01000026_01587300_01603806,CI01000046_03761959_03768003,CI01000050_05728696_05760342,CI01000016_07743396_07746536,CI01000037_01538390_01570296,CI01000306_02244385_02249335,CI01000070_01822353_01824092
biological_process	GO:0019262 N-acetylneuraminate catabolic process	2 out of 389 genes, 0.5%	3 out of 17616 genes, 0.0%	1	CI01000010_03109809_03114298,CI01000113_02170894_02179511
molecular_function	GO:0005488 binding	213 out of 389 genes, 54.8%	9217 out of 17616 genes, 52.3%	1	CI01000059_07418303_07423995,CI01000004_01280983_01292761,CI01000026_04083042_04094349,CI01000325_09434932_09471529,CI01000075_00001171_00013300,CI01000324_01693952_01694542,CI01180000_05770782_05772080,CI01000105_01638030_01639731,CI01000314_01034963_01048224,CI01000001_02057429_02071506,CI01000110_00929399_00931607,CI01180000_04082957_04114030,CI01000024_03049920_03059085,CI01000340_15485064_15…
biological_process	GO:0007155 cell adhesion	10 out of 389 genes, 2.6%	524 out of 17616 genes, 3.0%	1	CI01000026_06820877_06834597,CI01000013_07463570_07636742,CI01000339_04742986_04767624,CI01000027_03212432_03231800,CI01000300_01742156_01744802,CI01000027_07850115_07861432,CI01000037_01538390_01570296,CI01000304_00983004_01018406,CI01000324_01693952_01694542,CI01000009_14012800_14024940
biological_process	GO:0009719 response to endogenous stimulus	8 out of 389 genes, 2.1%	459 out of 17616 genes, 2.6%	1	CI01000013_07463570_07636742,CI01000027_01078554_01079951,CI01180000_04082957_04114030,CI01000049_00439527_00443722,CI01000013_04438907_04455220,CI01000013_04368048_04369323,CI01000013_04350678_04363643,CI01000347_00576004_00576843
biological_process	GO:0070848 response to growth factor	4 out of 389 genes, 1.0%	151 out of 17616 genes, 0.9%	1	CI01000013_04438907_04455220,CI01000013_04350678_04363643,CI01000013_04368048_04369323,CI01180000_04082957_04114030
biological_process	GO:0043170 macromolecule metabolic process	66 out of 389 genes, 17.0%	3822 out of 17616 genes, 21.7%	1	CI01000055_00988065_01021037,CI01000340_16184729_16192901,CI01000340_13489016_13506783,CI01000027_01832797_01839912,CI01000105_01638030_01639731,CI01000300_01225430_01228695,CI01000242_00409651_00424172,CI01000071_03062277_03064334,CI01000312_00088636_00092704,CI01000012_12434858_12435727,CI01000314_01034963_01048224,CI01180000_04082957_04114030,CI01000304_00983004_01018406,CI01000340_15485064_15…
biological_process	GO:0051347 positive regulation of transferase activity	2 out of 389 genes, 0.5%	135 out of 17616 genes, 0.8%	1	CI01000041_00436899_00449463,CI01000004_01280983_01292761
cellular_component	GO:0031201 SNARE complex	2 out of 389 genes, 0.5%	51 out of 17616 genes, 0.3%	1	CI01000004_01859136_01861721,CI01000029_05285683_05294300
biological_process	GO:1903362 regulation of cellular protein catabolic process	2 out of 389 genes, 0.5%	86 out of 17616 genes, 0.5%	1	CI01000306_02244385_02249335,CI01000168_00594523_00598420
biological_process	GO:0006790 sulfur compound metabolic process	4 out of 389 genes, 1.0%	144 out of 17616 genes, 0.8%	1	CI01000059_07418303_07423995,CI01025188_00000170_00001069,CI01000037_03989733_04001865,CI01000029_05410136_05418911
molecular_function	GO:0033549 MAP kinase phosphatase activity	2 out of 389 genes, 0.5%	24 out of 17616 genes, 0.1%	1	CI01000006_07577082_07582303,CI01000116_00061123_00063290
biological_process	GO:0006829 zinc II ion transport	2 out of 389 genes, 0.5%	20 out of 17616 genes, 0.1%	1	CI01069784_00002733_00003086,CI01000105_01638030_01639731
biological_process	GO:0031346 positive regulation of cell projection organization	3 out of 389 genes, 0.8%	98 out of 17616 genes, 0.6%	1	CI01000027_02429134_02451902,CI01000029_08288440_08301175,CI01000304_00983004_01018406
biological_process	GO:0045893 positive regulation of transcription, DNA-templated	17 out of 389 genes, 4.4%	432 out of 17616 genes, 2.5%	1	CI01000013_07463570_07636742,CI01000029_05577218_05577697,CI01000034_00520790_00525323,CI01000010_09270527_09286978,CI01000009_11835682_11873220,CI01000002_00869204_00897499,CI01000030_02472528_02477483,CI01000015_07821506_07834213,CI01000069_04026932_04030927,CI01000086_02543856_02545475,CI01000024_03049920_03059085,CI01000313_00819117_00821323,CI01065097_00001499_00009160,CI01000050_05728696_05…
biological_process	GO:0009894 regulation of catabolic process	5 out of 389 genes, 1.3%	202 out of 17616 genes, 1.1%	1	CI01000116_00472107_00480868,CI01000004_01859136_01861721,CI01000037_03800223_03800920,CI01000306_02244385_02249335,CI01000168_00594523_00598420
biological_process	GO:0019953 sexual reproduction	3 out of 389 genes, 0.8%	171 out of 17616 genes, 1.0%	1	CI01065097_00001499_00009160,CI01000055_03518013_03528878,CI01000110_00929399_00931607
biological_process	GO:0043269 regulation of ion transport	3 out of 389 genes, 0.8%	234 out of 17616 genes, 1.3%	1	CI01000069_00966300_00979227,CI01000024_01340875_01354219,CI01000300_02573883_02577623
biological_process	GO:0007169 transmembrane receptor protein tyrosine kinase signaling pathway	6 out of 389 genes, 1.5%	219 out of 17616 genes, 1.2%	1	CI01000350_02415191_02431871,CI01000049_00439527_00443722,CI01000097_00115317_00182129,CI01000027_04725469_04727486,CI01180000_04082957_04114030,CI01000340_15485064_15523920
biological_process	GO:0009100 glycoprotein metabolic process	4 out of 389 genes, 1.0%	232 out of 17616 genes, 1.3%	1	CI01000300_01225430_01228695,CI01000339_05968915_05972679,CI01000304_16754929_16761111,CI01000028_00525538_00533862
biological_process	GO:1901617 organic hydroxy compound biosynthetic process	2 out of 389 genes, 0.5%	64 out of 17616 genes, 0.4%	1	CI01000013_05885911_05904644,CI01000063_00811088_00811849
biological_process	GO:0007264 small GTPase mediated signal transduction	10 out of 389 genes, 2.6%	289 out of 17616 genes, 1.6%	1	CI01000013_07463570_07636742,CI01000115_00322039_00381544,CI01000306_02109241_02110274,CI01000168_00594523_00598420,CI01000026_00516302_00519072,CI01000006_01890066_01892979,CI01000037_03800223_03800920,CI01000306_02107105_02108186,CI01000324_01693952_01694542,CI01000306_02112910_02114040
biological_process	GO:0051272 positive regulation of cellular component movement	4 out of 389 genes, 1.0%	119 out of 17616 genes, 0.7%	1	CI01000013_07463570_07636742,CI01000324_01693952_01694542,CI01000032_03175176_03177613,CI01000340_15485064_15523920
cellular_component	GO:0031012 extracellular matrix	11 out of 389 genes, 2.8%	231 out of 17616 genes, 1.3%	1	CI01000057_04794580_04834143,CI01000052_02100167_02104118,CI01000339_04742986_04767624,CI01000304_08754563_08783858,CI01000027_07850115_07861432,CI01000037_01538390_01570296,CI01000110_01436253_01450759,CI01000215_00114631_00129752,CI01000637_00000433_00003236,CI01000008_02003944_02085183,CI01000058_03136045_03137264
biological_process	GO:0046395 carboxylic acid catabolic process	7 out of 389 genes, 1.8%	82 out of 17616 genes, 0.5%	1	CI01000066_00925751_00935641,CI01000026_01587300_01603806,CI01000010_03109809_03114298,CI01025188_00000170_00001069,CI01000113_02170894_02179511,CI01000029_05577218_05577697,CI01000029_05578983_05588654
biological_process	GO:0071482 cellular response to light stimulus	2 out of 389 genes, 0.5%	47 out of 17616 genes, 0.3%	1	CI01000050_05728696_05760342,CI01000052_01368837_01373810
biological_process	GO:0090407 organophosphate biosynthetic process	5 out of 389 genes, 1.3%	259 out of 17616 genes, 1.5%	1	CI01000116_00496124_00508681,CI01000029_08346604_08357224,CI01000314_01034963_01048224,CI01000304_16754929_16761111,CI01000152_00265576_00324155
biological_process	GO:0048872 homeostasis of number of cells	2 out of 389 genes, 0.5%	128 out of 17616 genes, 0.7%	1	CI01069784_00002733_00003086,CI01000105_01638030_01639731
biological_process	GO:0034762 regulation of transmembrane transport	2 out of 389 genes, 0.5%	201 out of 17616 genes, 1.1%	1	CI01000069_00966300_00979227,CI01000024_01340875_01354219
biological_process	GO:1903506 regulation of nucleic acid-templated transcription	42 out of 389 genes, 10.8%	1759 out of 17616 genes, 10.0%	1	CI01000014_01260786_01262369,CI01000013_07463570_07636742,CI01000004_16138496_16143438,CI01000029_05577218_05577697,CI01000012_05648602_05650699,CI01000009_11835682_11873220,CI01000325_09434932_09471529,CI01000075_00001171_00013300,CI01000013_04438907_04455220,CI01000013_04368048_04369323,CI01000071_03062277_03064334,CI01000026_10351923_10354175,CI01000069_04026932_04030927,CI01000313_00819117_00…
molecular_function	GO:0015405 P-P-bond-hydrolysis-driven transmembrane transporter activity	7 out of 389 genes, 1.8%	101 out of 17616 genes, 0.6%	1	CI01000116_00496124_00508681,CI01000066_01829752_01832316,CI01000339_04441515_04447089,CI01000029_07332828_07336542,CI01000054_06956328_06957402,CI01000005_06623484_06646729,CI01000016_04400456_04412173
biological_process	GO:0044805 late nucleophagy	2 out of 389 genes, 0.5%	3 out of 17616 genes, 0.0%	1	CI01000082_04018472_04019339,CI01000082_04027327_04033232
biological_process	GO:0030856 regulation of epithelial cell differentiation	2 out of 389 genes, 0.5%	31 out of 17616 genes, 0.2%	1	CI01000032_03175176_03177613,CI01000024_04331195_04360958
biological_process	GO:0010948 negative regulation of cell cycle process	2 out of 389 genes, 0.5%	62 out of 17616 genes, 0.4%	1	CI01000050_05728696_05760342,CI01000168_00594523_00598420
biological_process	GO:0010631 epithelial cell migration	4 out of 389 genes, 1.0%	42 out of 17616 genes, 0.2%	1	CI01000013_07463570_07636742,CI01000304_08754563_08783858,CI01000037_01538390_01570296,CI01000054_11126599_11136327
biological_process	GO:0051336 regulation of hydrolase activity	11 out of 389 genes, 2.8%	427 out of 17616 genes, 2.4%	1	CI01000350_02455868_02456244,CI01000027_01078554_01079951,CI01000016_05878037_05885761,CI01000069_04628032_04638137,CI01000029_05410136_05418911,CI01000350_02415191_02431871,CI01000306_05250669_05357112,CI01000315_00386677_00395208,CI01000047_04826817_04834995,CI01000013_05885911_05904644,CI01000049_05614731_05618336
[truncated: 484 more rows]

## Sheet: GO_enrichment-24h_vs_72h
Catergory	GO_Term	Cluster frequency	Genome frequency of use	Corrected P-value	Genes annotated to the term
[truncated: 924 more rows]
