# Supplementary material for: Transcriptomics Sequencing Provides Insights into Understanding the Mechanism of Grass Carp Reovirus Infection
Source: Int J Mol Sci. 2018 Feb 6;19(2):488. doi: 10.3390/ijms19020488 (PMC5855710; doi:10.3390/ijms19020488)
Supplement: Supplementary file 1 [file ijms-19-00488-s001.zip › Table S3:Detailed information of the KEGG pathways of the differentially expressed genes in the three groups.xlsx]

## Sheet: KEGG_enrichment-0h_VS_8h
Pathway_ID	Pathway	level1	level2	0h_Up_Number	8h_Up_Number	DEG_number	Total_number	pvalue	FDR	A0_Up_Gene	A2_Up_Gene	A0_Up_KO	A2_Up_KO	URL
ko04512	ECM-receptor interaction	Environmental Information Processing	Signaling molecules and interaction	0	3	3	83	0.00221574	0.121866	-	CI01000306_07716780_07727777,CI01000339_04742986_04767624,CI01000009_13549003_13580198	-	K06252,K06238,K06483	http://www.kegg.jp/kegg-bin/show_pathway?map04512/K06252%09%23FFFFFF,green/K06238%09%23FFFFFF,green/K06483%09%23FFFFFF,green/
ko04510	Focal adhesion	Cellular Processes	Cellular commiunity	0	4	4	229	0.00558507	0.153589	-	CI01000306_07716780_07727777,CI01000339_04742986_04767624,CI01000009_13549003_13580198,CI01000001_05814686_05836203	-	K06252,K06238,K06483,K04437	http://www.kegg.jp/kegg-bin/show_pathway?map04510/K06252%09%23FFFFFF,green/K06238%09%23FFFFFF,green/K06483%09%23FFFFFF,green/K04437%09%23FFFFFF,green/
ko04978	Mineral absorption	Organismal Systems	Digestive system	2	0	2	44	0.00839149	0.153844	CI01000069_03612923_03614657,CI01000004_04594923_04600816	-	K00522,K14736	-	http://www.kegg.jp/kegg-bin/show_pathway?map04978/K00522%09%23FFFFFF,red/K14736%09%23FFFFFF,red/
ko00480	Glutathione metabolism	Metabolism	Metabolism of other amino acids	2	0	2	54	0.0124464	0.171138	CI01000319_00000067_00003612,CI01000306_08868661_08869685	-	K00432,K00799	-	http://www.kegg.jp/kegg-bin/show_pathway?map00480/K00799%09%23FFFFFF,red/K00432%09%23FFFFFF,red/
ko04060	Cytokine-cytokine receptor interaction	Environmental Information Processing	Signaling molecules and interaction	3	0	3	177	0.0179102	0.197012	CI01000029_05104260_05107686,CI01000306_11156216_11159574,CI01000039_04058417_04059141	-	K05146,K04662,K12672	-	http://www.kegg.jp/kegg-bin/show_pathway?map04060/K05146%09%23FFFFFF,red/K04662%09%23FFFFFF,red/K12672%09%23FFFFFF,red/
ko04151	PI3K-Akt signaling pathway	Environmental Information Processing	Signal transduction	1	3	4	361	0.0259749	0.214833	CI01000340_19267148_19271146	CI01000306_07716780_07727777,CI01000339_04742986_04767624,CI01000009_13549003_13580198	K01596	K06252,K06238,K06483	http://www.kegg.jp/kegg-bin/show_pathway?map04151/K06252%09%23FFFFFF,green/K06238%09%23FFFFFF,green/K01596%09%23FFFFFF,red/K06483%09%23FFFFFF,green/
ko04920	Adipocytokine signaling pathway	Organismal Systems	Endocrine system	1	1	2	82	0.0273423	0.214833	CI01000340_19267148_19271146	CI01000001_08365139_08380569	K01596	K07293	http://www.kegg.jp/kegg-bin/show_pathway?map04920/K07293%09%23FFFFFF,green/K01596%09%23FFFFFF,red/
ko04620	Toll-like receptor signaling pathway	Organismal Systems	Immune system	2	0	2	90	0.0324626	0.22318	CI01000330_01209985_01218019,CI01000039_04058417_04059141	-	K09447,K12672	-	http://www.kegg.jp/kegg-bin/show_pathway?map04620/K09447%09%23FFFFFF,red/K12672%09%23FFFFFF,red/
ko04013	MAPK signaling pathway - fly	Environmental Information Processing	Signal transduction	0	1	1	18	0.0552215	0.320957	-	CI01000001_08365139_08380569	-	K07293	http://www.kegg.jp/kegg-bin/show_pathway?map04013/K07293%09%23FFFFFF,green/
ko00532	Glycosaminoglycan biosynthesis - chondroitin sulfate / dermatan sulfate	Metabolism	Glycan biosynthesis and metabolism	0	1	1	20	0.061171	0.320957	-	CI01000069_00197131_00227540	-	K00771	http://www.kegg.jp/kegg-bin/show_pathway?map00532/K00771%09%23FFFFFF,green/
ko04670	Leukocyte transendothelial migration	Organismal Systems	Immune system	0	2	2	134	0.06631	0.320957	-	CI01000001_08365139_08380569,CI01000009_13549003_13580198	-	K07293,K06483	http://www.kegg.jp/kegg-bin/show_pathway?map04670/K07293%09%23FFFFFF,green/K06483%09%23FFFFFF,green/
ko00534	Glycosaminoglycan biosynthesis - heparan sulfate / heparin	Metabolism	Glycan biosynthesis and metabolism	0	1	1	23	0.0700271	0.320957	-	CI01000069_00197131_00227540	-	K00771	http://www.kegg.jp/kegg-bin/show_pathway?map00534/K00771%09%23FFFFFF,green/
ko04964	Proximal tubule bicarbonate reclamation	Organismal Systems	Excretory system	1	0	1	33	0.0989646	0.354298	CI01000340_19267148_19271146	-	K01596	-	http://www.kegg.jp/kegg-bin/show_pathway?map04964/K01596%09%23FFFFFF,red/
ko00982	Drug metabolism - cytochrome P450	Metabolism	Xenobiotics biodegradation and metabolism	1	0	1	34	0.10181	0.354298	CI01000319_00000067_00003612	-	K00799	-	http://www.kegg.jp/kegg-bin/show_pathway?map00982/K00799%09%23FFFFFF,red/
ko00020	Citrate cycle (TCA cycle)	Metabolism	Carbohydrate metabolism	1	0	1	35	0.104646	0.354298	CI01000340_19267148_19271146	-	K01596	-	http://www.kegg.jp/kegg-bin/show_pathway?map00020/K01596%09%23FFFFFF,red/
ko00980	Metabolism of xenobiotics by cytochrome P450	Metabolism	Xenobiotics biodegradation and metabolism	1	0	1	36	0.107474	0.354298	CI01000319_00000067_00003612	-	K00799	-	http://www.kegg.jp/kegg-bin/show_pathway?map00980/K00799%09%23FFFFFF,red/
ko00500	Starch and sucrose metabolism	Metabolism	Carbohydrate metabolism	1	0	1	40	0.118698	0.354298	CI01000082_01885169_01923048	-	K01196	-	http://www.kegg.jp/kegg-bin/show_pathway?map00500/K01196%09%23FFFFFF,red/
ko02010	ABC transporters	Environmental Information Processing	Membrane transport	1	0	1	41	0.121482	0.354298	CI01000005_06623484_06646729	-	K05666	-	http://www.kegg.jp/kegg-bin/show_pathway?map02010/K05666%09%23FFFFFF,red/
ko04623	Cytosolic DNA-sensing pathway	Organismal Systems	Immune system	1	0	1	44	0.129785	0.354298	CI01000330_01209985_01218019	-	K09447	-	http://www.kegg.jp/kegg-bin/show_pathway?map04623/K09447%09%23FFFFFF,red/
ko00620	Pyruvate metabolism	Metabolism	Carbohydrate metabolism	1	0	1	45	0.132535	0.354298	CI01000340_19267148_19271146	-	K01596	-	http://www.kegg.jp/kegg-bin/show_pathway?map00620/K01596%09%23FFFFFF,red/
ko04672	Intestinal immune network for IgA production	Organismal Systems	Immune system	0	1	1	46	0.135277	0.354298	-	CI01000009_13549003_13580198	-	K06483	http://www.kegg.jp/kegg-bin/show_pathway?map04672/K06483%09%23FFFFFF,green/
ko00520	Amino sugar and nucleotide sugar metabolism	Metabolism	Carbohydrate metabolism	1	0	1	50	0.146161	0.365403	CI01000115_01979913_01986183	-	K00326	-	http://www.kegg.jp/kegg-bin/show_pathway?map00520/K00326%09%23FFFFFF,red/
ko00590	Arachidonic acid metabolism	Metabolism	Lipid metabolism	1	0	1	56	0.162238	0.365521	CI01000306_08868661_08869685	-	K00432	-	http://www.kegg.jp/kegg-bin/show_pathway?map00590/K00432%09%23FFFFFF,red/
ko04622	RIG-I-like receptor signaling pathway	Organismal Systems	Immune system	1	0	1	57	0.164889	0.365521	CI01000330_01209985_01218019	-	K09447	-	http://www.kegg.jp/kegg-bin/show_pathway?map04622/K09447%09%23FFFFFF,red/
ko04340	Hedgehog signaling pathway	Environmental Information Processing	Signal transduction	1	0	1	59	0.170166	0.365521	CI01000029_05104260_05107686	-	K04662	-	http://www.kegg.jp/kegg-bin/show_pathway?map04340/K04662%09%23FFFFFF,red/
ko03320	PPAR signaling pathway	Organismal Systems	Endocrine system	1	0	1	60	0.172792	0.365521	CI01000340_19267148_19271146	-	K01596	-	http://www.kegg.jp/kegg-bin/show_pathway?map03320/K01596%09%23FFFFFF,red/
ko04640	Hematopoietic cell lineage	Organismal Systems	Immune system	0	1	1	64	0.183216	0.370034	-	CI01000009_13549003_13580198	-	K06483	http://www.kegg.jp/kegg-bin/show_pathway?map04640/K06483%09%23FFFFFF,green/
ko00010	Glycolysis / Gluconeogenesis	Metabolism	Carbohydrate metabolism	1	0	1	66	0.188381	0.370034	CI01000340_19267148_19271146	-	K01596	-	http://www.kegg.jp/kegg-bin/show_pathway?map00010/K01596%09%23FFFFFF,red/
ko04976	Bile secretion	Organismal Systems	Digestive system	1	0	1	78	0.218706	0.392421	CI01000005_06623484_06646729	-	K05666	-	http://www.kegg.jp/kegg-bin/show_pathway?map04976/K05666%09%23FFFFFF,red/
ko00562	Inositol phosphate metabolism	Metabolism	Carbohydrate metabolism	0	1	1	79	0.221183	0.392421	-	CI01000146_01073746_01089010	-	K01106	http://www.kegg.jp/kegg-bin/show_pathway?map00562/K01106%09%23FFFFFF,green/
ko04918	Thyroid hormone synthesis	Organismal Systems	Endocrine system	1	0	1	79	0.221183	0.392421	CI01000306_08868661_08869685	-	K00432	-	http://www.kegg.jp/kegg-bin/show_pathway?map04918/K00432%09%23FFFFFF,red/
ko04650	Natural killer cell mediated cytotoxicity	Organismal Systems	Immune system	0	1	1	90	0.247929	0.41382	-	CI01000001_08365139_08380569	-	K07293	http://www.kegg.jp/kegg-bin/show_pathway?map04650/K07293%09%23FFFFFF,green/
ko04974	Protein digestion and absorption	Organismal Systems	Digestive system	0	1	1	97	0.264482	0.41382	-	CI01000306_07716780_07727777	-	K06238	http://www.kegg.jp/kegg-bin/show_pathway?map04974/K06238%09%23FFFFFF,green/
ko04350	TGF-beta signaling pathway	Environmental Information Processing	Signal transduction	1	0	1	98	0.266817	0.41382	CI01000029_05104260_05107686	-	K04662	-	http://www.kegg.jp/kegg-bin/show_pathway?map04350/K04662%09%23FFFFFF,red/
ko04070	Phosphatidylinositol signaling system	Environmental Information Processing	Signal transduction	0	1	1	99	0.269146	0.41382	-	CI01000146_01073746_01089010	-	K01106	http://www.kegg.jp/kegg-bin/show_pathway?map04070/K01106%09%23FFFFFF,green/
ko04066	HIF-1 signaling pathway	Environmental Information Processing	Signal transduction	1	0	1	102	0.276088	0.41382	CI01000004_04594923_04600816	-	K14736	-	http://www.kegg.jp/kegg-bin/show_pathway?map04066/K14736%09%23FFFFFF,red/
ko00240	Pyrimidine metabolism	Metabolism	Nucleotide metabolism	1	0	1	103	0.278388	0.41382	CI01000062_02400091_02406400	-	K13809	-	http://www.kegg.jp/kegg-bin/show_pathway?map00240/K13809%09%23FFFFFF,red/
ko04922	Glucagon signaling pathway	Organismal Systems	Endocrine system	1	0	1	111	0.296532	0.429191	CI01000340_19267148_19271146	-	K01596	-	http://www.kegg.jp/kegg-bin/show_pathway?map04922/K01596%09%23FFFFFF,red/
ko04630	Jak-STAT signaling pathway	Environmental Information Processing	Signal transduction	0	1	1	118	0.312043	0.440061	-	CI01000001_08365139_08380569	-	K07293	http://www.kegg.jp/kegg-bin/show_pathway?map04630/K07293%09%23FFFFFF,green/
ko04722	Neurotrophin signaling pathway	Organismal Systems	Nervous system	0	1	1	134	0.34626	0.467045	-	CI01000001_08365139_08380569	-	K07293	http://www.kegg.jp/kegg-bin/show_pathway?map04722/K07293%09%23FFFFFF,green/
ko04152	AMPK signaling pathway	Environmental Information Processing	Signal transduction	1	0	1	135	0.348343	0.467045	CI01000340_19267148_19271146	-	K01596	-	http://www.kegg.jp/kegg-bin/show_pathway?map04152/K01596%09%23FFFFFF,red/
ko04514	Cell adhesion molecules (CAMs)	Environmental Information Processing	Signaling molecules and interaction	0	1	1	146	0.370831	0.467045	-	CI01000009_13549003_13580198	-	K06483	http://www.kegg.jp/kegg-bin/show_pathway?map04514/K06483%09%23FFFFFF,green/
ko04068	FoxO signaling pathway	Environmental Information Processing	Signal transduction	1	0	1	151	0.380802	0.467045	CI01000340_19267148_19271146	-	K01596	-	http://www.kegg.jp/kegg-bin/show_pathway?map04068/K01596%09%23FFFFFF,red/
ko04550	Signaling pathways regulating pluripotency of stem cells	Cellular Processes	Cellular commiunity	1	0	1	152	0.382778	0.467045	CI01000029_05104260_05107686	-	K04662	-	http://www.kegg.jp/kegg-bin/show_pathway?map04550/K04662%09%23FFFFFF,red/
ko04910	Insulin signaling pathway	Organismal Systems	Endocrine system	1	0	1	153	0.384747	0.467045	CI01000340_19267148_19271146	-	K01596	-	http://www.kegg.jp/kegg-bin/show_pathway?map04910/K01596%09%23FFFFFF,red/
ko04210	Apoptosis	Cellular Processes	Cell growth and death	0	1	1	156	0.390619	0.467045	-	CI01000027_08483034_08503082	-	K12641	http://www.kegg.jp/kegg-bin/show_pathway?map04210/K12641%09%23FFFFFF,green/
ko04072	Phospholipase D signaling pathway	Environmental Information Processing	Signal transduction	0	1	1	170	0.417309	0.480853	-	CI01000001_08365139_08380569	-	K07293	http://www.kegg.jp/kegg-bin/show_pathway?map04072/K07293%09%23FFFFFF,green/
ko04390	Hippo signaling pathway	Environmental Information Processing	Signal transduction	1	0	1	175	0.426563	0.480853	CI01000029_05104260_05107686	-	K04662	-	http://www.kegg.jp/kegg-bin/show_pathway?map04390/K04662%09%23FFFFFF,red/
ko04062	Chemokine signaling pathway	Organismal Systems	Immune system	1	0	1	176	0.428396	0.480853	CI01000039_04058417_04059141	-	K12672	-	http://www.kegg.jp/kegg-bin/show_pathway?map04062/K12672%09%23FFFFFF,red/
ko04360	Axon guidance	Organismal Systems	Development	0	1	1	205	0.479158	0.527073	-	CI01000001_08365139_08380569	-	K07293	http://www.kegg.jp/kegg-bin/show_pathway?map04360/K07293%09%23FFFFFF,green/
ko04810	Regulation of actin cytoskeleton	Cellular Processes	Cell motility	0	1	1	242	0.537593	0.577974	-	CI01000009_13549003_13580198	-	K06483	http://www.kegg.jp/kegg-bin/show_pathway?map04810/K06483%09%23FFFFFF,green/
ko04014	Ras signaling pathway	Environmental Information Processing	Signal transduction	0	1	1	248	0.546448	0.577974	-	CI01000001_08365139_08380569	-	K07293	http://www.kegg.jp/kegg-bin/show_pathway?map04014/K07293%09%23FFFFFF,green/
ko04010	MAPK signaling pathway	Environmental Information Processing	Signal transduction	0	1	1	276	0.585637	0.607737	-	CI01000001_05814686_05836203	-	K04437	http://www.kegg.jp/kegg-bin/show_pathway?map04010/K04437%09%23FFFFFF,green/
ko04144	Endocytosis	Cellular Processes	Transport and catabolism	0	1	1	299	0.615347	0.626742	-	CI01000082_04166987_04239812	-	K12491	http://www.kegg.jp/kegg-bin/show_pathway?map04144/K12491%09%23FFFFFF,green/
ko04080	Neuroactive ligand-receptor interaction	Environmental Information Processing	Signaling molecules and interaction	1	0	1	409	0.731091	0.731091	CI01000013_06301721_06305684	-	K05235	-	http://www.kegg.jp/kegg-bin/show_pathway?map04080/K05235%09%23FFFFFF,red/

## Sheet: KEGG_enrichment-8h_VS_24h
Pathway_ID	Pathway	level1	level2	8h_Up_Number	24h_Up_Number	DEG_number	Total_number	pvalue	FDR	A2_Up_Gene	A4_Up_Gene	A2_Up_KO	A4_Up_KO	URL
ko04966	Collecting duct acid secretion	Organismal Systems	Excretory system	0	4	4	21	0.00176891	0.134369	-	CI01000066_01829752_01832316,CI01000116_00496124_00508681,CI01000029_07332828_07336542,CI01000054_06951426_06955263	-	K02150,K02149,K02148,K02154	http://www.kegg.jp/kegg-bin/show_pathway?map04966/K02150%09%23FFFFFF,green/K02149%09%23FFFFFF,green/K02154%09%23FFFFFF,green/K02148%09%23FFFFFF,green/
ko04142	Lysosome	Cellular Processes	Transport and catabolism	0	10	10	131	0.00192083	0.134369	-	CI01000043_07204216_07216573,CI01000302_00141480_00150149,CI01000300_05338723_05344483,CI01000054_10172867_10177625,CI01000110_03015589_03024689,CI01000116_00496124_00508681,CI01000029_03649051_03684709,CI01000339_04441515_04447089,CI01000039_03190180_03192097,CI01000027_01832797_01839912	-	K05656,K12348,K01136,K02154,K12309,K01365,K01186,K01158,K01132,K06564	http://www.kegg.jp/kegg-bin/show_pathway?map04142/K05656%09%23FFFFFF,green/K12348%09%23FFFFFF,green/K02154%09%23FFFFFF,green/K01136%09%23FFFFFF,green/K01365%09%23FFFFFF,green/K12309%09%23FFFFFF,green/K01186%09%23FFFFFF,green/K01158%09%23FFFFFF,green/K06564%09%23FFFFFF,green/K01132%09%23FFFFFF,green/
ko04145	Phagosome	Cellular Processes	Transport and catabolism	2	8	10	135	0.00239945	0.134369	CI01000027_03212432_03231800,CI01000016_04193887_04198494	CI01000029_07332828_07336542,CI01000158_01886986_01905003,CI01000066_01829752_01832316,CI01000116_00496124_00508681,CI01000004_01859136_01861721,CI01000054_06951426_06955263,CI01000039_03190180_03192097,CI01000009_14012800_14024940	K07375,K04659	K02154,K02148,K08517,K01365,K02150,K06464,K02149,K13885	http://www.kegg.jp/kegg-bin/show_pathway?map04145/K07375%09%23FFFFFF,red/K02148%09%23FFFFFF,green/K02154%09%23FFFFFF,green/K01365%09%23FFFFFF,green/K08517%09%23FFFFFF,green/K02150%09%23FFFFFF,green/K06464%09%23FFFFFF,green/K02149%09%23FFFFFF,green/K04659%09%23FFFFFF,red/K13885%09%23FFFFFF,green/
ko04390	Hippo signaling pathway	Environmental Information Processing	Signal transduction	4	7	11	175	0.00527566	0.221578	CI01000082_04526812_04528370,CI01000046_04098044_04120141,CI01000070_01822353_01824092,CI01000086_02543856_02545475	CI01000312_00088636_00092704,CI01000050_05728696_05760342,CI01000002_00869204_00897499,CI01000171_00493834_00494490,CI01000030_01518641_01634086,CI01000013_04350678_04363643,CI01000009_14012800_14024940	K06094,K05706,K02432,K02375	K16198,K06464,K09448,K04500,K06269,K06092,K10148	http://www.kegg.jp/kegg-bin/show_pathway?map04390/K16198%09%23FFFFFF,green/K06094%09%23FFFFFF,red/K05706%09%23FFFFFF,red/K02432%09%23FFFFFF,red/K09448%09%23FFFFFF,green/K10148%09%23FFFFFF,green/K06092%09%23FFFFFF,green/K06464%09%23FFFFFF,green/K04500%09%23FFFFFF,green/K06269%09%23FFFFFF,green/K02375%09%23FFFFFF,red/
ko00600	Sphingolipid metabolism	Metabolism	Lipid metabolism	0	5	5	56	0.0138642	0.313307	-	CI01000302_00141480_00150149,CI01000300_05338723_05344483,CI01000043_00670862_00685333,CI01000075_00001171_00013300,CI01000054_10172867_10177625	-	K01186,K12348,K01441,K04710,K12309	http://www.kegg.jp/kegg-bin/show_pathway?map00600/K01186%09%23FFFFFF,green/K12348%09%23FFFFFF,green/K04710%09%23FFFFFF,green/K01441%09%23FFFFFF,green/K12309%09%23FFFFFF,green/
ko04622	RIG-I-like receptor signaling pathway	Organismal Systems	Immune system	0	5	5	57	0.0148892	0.313307	-	CI01000034_05419465_05426380,CI01000330_01209985_01218019,CI01000322_00114516_00119522,CI01000300_03901275_03902800,CI01000047_03501347_03512538	-	K09447,K05410,K10030,K12649,K05411	http://www.kegg.jp/kegg-bin/show_pathway?map04622/K09447%09%23FFFFFF,green/K05410%09%23FFFFFF,green/K05411%09%23FFFFFF,green/K12649%09%23FFFFFF,green/K10030%09%23FFFFFF,green/
ko04068	FoxO signaling pathway	Environmental Information Processing	Signal transduction	2	7	9	151	0.0153708	0.313307	CI01000300_00781242_00787814,CI01000346_00049541_00058245	CI01000340_19267148_19271146,CI01000049_00439527_00443722,CI01000106_02453326_02454957,CI01000027_05789308_05795504,CI01000004_03433963_03436906,CI01000168_00594523_00598420,CI01000013_04350678_04363643	K07191,K06631	K07187,K10305,K15464,K04500,K01596,K08861,K04402	http://www.kegg.jp/kegg-bin/show_pathway?map04068/K15464%09%23FFFFFF,green/K01596%09%23FFFFFF,green/K04402%09%23FFFFFF,green/K07187%09%23FFFFFF,green/K10305%09%23FFFFFF,green/K07191%09%23FFFFFF,red/K06631%09%23FFFFFF,red/K04500%09%23FFFFFF,green/K08861%09%23FFFFFF,green/
ko00531	Glycosaminoglycan degradation	Metabolism	Glycan biosynthesis and metabolism	0	3	3	22	0.0177233	0.313307	-	CI01000043_07204216_07216573,CI01000302_00141480_00150149,CI01000110_03015589_03024689	-	K01132,K01136,K12309	http://www.kegg.jp/kegg-bin/show_pathway?map00531/K01136%09%23FFFFFF,green/K01132%09%23FFFFFF,green/K12309%09%23FFFFFF,green/
ko04920	Adipocytokine signaling pathway	Organismal Systems	Endocrine system	1	5	6	82	0.018262	0.313307	CI01000346_00049541_00058245	CI01000340_19267148_19271146,CI01000340_04685622_04711254,CI01000049_00439527_00443722,CI01000020_00501322_00502978,CI01000014_01276527_01296594	K07191	K07187,K01897,K01596,K05062,K05424	http://www.kegg.jp/kegg-bin/show_pathway?map04920/K07187%09%23FFFFFF,green/K07191%09%23FFFFFF,red/K01897%09%23FFFFFF,green/K01596%09%23FFFFFF,green/K05424%09%23FFFFFF,green/K05062%09%23FFFFFF,green/
ko02010	ABC transporters	Environmental Information Processing	Membrane transport	0	4	4	41	0.0201014	0.313307	-	CI01000000_01411979_01443908,CI01000339_04441515_04447089,CI01000026_10421310_10440151,CI01000005_06623484_06646729	-	K05641,K05666,K05656,K05672	http://www.kegg.jp/kegg-bin/show_pathway?map02010/K05656%09%23FFFFFF,green/K05666%09%23FFFFFF,green/K05641%09%23FFFFFF,green/K05672%09%23FFFFFF,green/
ko04668	TNF signaling pathway	Environmental Information Processing	Signal transduction	1	6	7	109	0.0215235	0.313307	CI01000018_07062582_07063654	CI01000052_02100167_02104118,CI01000158_00749321_00751813,CI01000010_01796914_01801139,CI01000325_09641427_09644339,CI01000347_00576004_00576843,CI01000353_01135934_01142509	K14625	K01403,K09048,K04724,K10048,K04397,K11987	http://www.kegg.jp/kegg-bin/show_pathway?map04668/K01403%09%23FFFFFF,green/K09048%09%23FFFFFF,green/K04724%09%23FFFFFF,green/K10048%09%23FFFFFF,green/K11987%09%23FFFFFF,green/K04397%09%23FFFFFF,green/K14625%09%23FFFFFF,red/
ko04152	AMPK signaling pathway	Environmental Information Processing	Signal transduction	1	7	8	135	0.022379	0.313307	CI01000346_00049541_00058245	CI01000340_19267148_19271146,CI01000049_00439527_00443722,CI01000340_04685622_04711254,CI01000113_02685260_02707606,CI01000010_01796914_01801139,CI01000020_00501322_00502978,CI01000306_08045293_08057171	K07191	K07187,K09048,K01596,K07197,K19030,K05062,K05424	http://www.kegg.jp/kegg-bin/show_pathway?map04152/K09048%09%23FFFFFF,green/K01596%09%23FFFFFF,green/K05424%09%23FFFFFF,green/K07187%09%23FFFFFF,green/K07191%09%23FFFFFF,red/K07197%09%23FFFFFF,green/K19030%09%23FFFFFF,green/K05062%09%23FFFFFF,green/
ko00511	Other glycan degradation	Metabolism	Glycan biosynthesis and metabolism	0	3	3	25	0.0250296	0.323459	-	CI01000302_00141480_00150149,CI01000054_10172867_10177625,CI01000054_07198599_07202146	-	K01186,K01206,K12309	http://www.kegg.jp/kegg-bin/show_pathway?map00511/K01186%09%23FFFFFF,green/K01206%09%23FFFFFF,green/K12309%09%23FFFFFF,green/
ko04977	Vitamin digestion and absorption	Organismal Systems	Digestive system	0	3	3	28	0.0337187	0.402539	-	CI01000189_02989005_03008501,CI01000029_00653876_00662303,CI01000158_01886986_01905003	-	K14462,K14386,K13885	http://www.kegg.jp/kegg-bin/show_pathway?map04977/K14462%09%23FFFFFF,green/K13885%09%23FFFFFF,green/K14386%09%23FFFFFF,green/
ko00510	N-Glycan biosynthesis	Metabolism	Glycan biosynthesis and metabolism	0	4	4	49	0.0359409	0.402539	-	CI01000049_00848509_00854128,CI01000339_05968915_05972679,CI01000304_16754929_16761111,CI01000037_01925100_01960498	-	K03844,K00738,K01001,K00729	http://www.kegg.jp/kegg-bin/show_pathway?map00510/K03844%09%23FFFFFF,green/K00738%09%23FFFFFF,green/K00729%09%23FFFFFF,green/K01001%09%23FFFFFF,green/
ko04976	Bile secretion	Organismal Systems	Digestive system	1	4	5	78	0.0490002	0.470278	CI01000016_04400456_04412173	CI01000312_00969873_00976978,CI01000005_06623484_06646729,CI01000158_01886986_01905003,CI01000312_00964529_00968018	K01539	K05666,K08204,K13885	http://www.kegg.jp/kegg-bin/show_pathway?map04976/K05666%09%23FFFFFF,green/K01539%09%23FFFFFF,red/K08204%09%23FFFFFF,green/K13885%09%23FFFFFF,green/
ko04141	Protein processing in endoplasmic reticulum	Genetic Information Processing	Folding, sorting and degradation	2	6	8	158	0.0496726	0.470278	CI01000315_00177207_00200023,CI01000029_08722756_08730839	CI01000071_03062277_03064334,CI01000205_00910423_00913491,CI01000325_09434932_09471529,CI01000300_00791134_00804871,CI01000205_00526387_00529708,CI01000063_01079985_01087813	K09485,K04079	K10666,K09027,K08852,K09490,K09054,K16194	http://www.kegg.jp/kegg-bin/show_pathway?map04141/K09027%09%23FFFFFF,green/K10666%09%23FFFFFF,green/K08852%09%23FFFFFF,green/K09490%09%23FFFFFF,green/K09054%09%23FFFFFF,green/K09485%09%23FFFFFF,red/K16194%09%23FFFFFF,green/K04079%09%23FFFFFF,red/
ko04918	Thyroid hormone synthesis	Organismal Systems	Endocrine system	1	4	5	79	0.051268	0.470278	CI01000016_04400456_04412173	CI01000340_10644426_10645811,CI01000027_09002993_09040903,CI01000205_00910423_00913491,CI01000010_01796914_01801139	K01539	K09048,K00432,K09490,K10809	http://www.kegg.jp/kegg-bin/show_pathway?map04918/K09490%09%23FFFFFF,green/K00432%09%23FFFFFF,green/K09048%09%23FFFFFF,green/K10809%09%23FFFFFF,green/K01539%09%23FFFFFF,red/
ko04975	Fat digestion and absorption	Organismal Systems	Digestive system	0	3	3	34	0.0551355	0.470278	-	CI01000189_02989005_03008501,CI01000000_01411979_01443908,CI01000158_01886986_01905003	-	K14462,K05641,K13885	http://www.kegg.jp/kegg-bin/show_pathway?map04975/K14462%09%23FFFFFF,green/K05641%09%23FFFFFF,green/K13885%09%23FFFFFF,green/
ko01230	Biosynthesis of amino acids	Metabolism	Overview	1	4	5	81	0.0559854	0.470278	CI01000047_04012371_04020979	CI01000012_07556881_07563284,CI01000059_07418303_07423995,CI01000006_01531182_01543508,CI01000009_15726357_15736168	K01623	K00789,K01755,K00058,K01476	http://www.kegg.jp/kegg-bin/show_pathway?map01230/K00789%09%23FFFFFF,green/K01755%09%23FFFFFF,green/K00058%09%23FFFFFF,green/K01476%09%23FFFFFF,green/K01623%09%23FFFFFF,red/
ko00051	Fructose and mannose metabolism	Metabolism	Carbohydrate metabolism	1	2	3	37	0.0677603	0.542082	CI01000047_04012371_04020979	CI01000300_01225430_01228695,CI01000306_08045293_08057171	K01623	K17497,K19030	http://www.kegg.jp/kegg-bin/show_pathway?map00051/K17497%09%23FFFFFF,green/K19030%09%23FFFFFF,green/K01623%09%23FFFFFF,red/
ko04620	Toll-like receptor signaling pathway	Organismal Systems	Immune system	0	5	5	90	0.080197	0.561498	-	CI01000330_01209985_01218019,CI01000322_00114516_00119522,CI01000015_07821506_07834213,CI01000300_03901275_03902800,CI01000047_03501347_03512538	-	K09447,K11220,K05410,K10030,K05411	http://www.kegg.jp/kegg-bin/show_pathway?map04620/K09447%09%23FFFFFF,green/K11220%09%23FFFFFF,green/K05410%09%23FFFFFF,green/K05411%09%23FFFFFF,green/K10030%09%23FFFFFF,green/
ko00100	Steroid biosynthesis	Metabolism	Lipid metabolism	0	2	2	19	0.0835882	0.561498	-	CI01000014_00960029_00966472,CI01000009_10376105_10382009	-	K07750,K01852	http://www.kegg.jp/kegg-bin/show_pathway?map00100/K07750%09%23FFFFFF,green/K01852%09%23FFFFFF,green/
ko04060	Cytokine-cytokine receptor interaction	Environmental Information Processing	Signaling molecules and interaction	1	7	8	177	0.0839758	0.561498	CI01000018_07062582_07063654	CI01000340_04685622_04711254,CI01000004_12390372_12391923,CI01000013_09828630_09852321,CI01000223_00499536_00501518,CI01000300_03901275_03902800,CI01000020_00501322_00502978,CI01000306_11156216_11159574	K14625	K05146,K05423,K10030,K05460,K05062,K05424,K04184	http://www.kegg.jp/kegg-bin/show_pathway?map04060/K05146%09%23FFFFFF,green/K05423%09%23FFFFFF,green/K05460%09%23FFFFFF,green/K10030%09%23FFFFFF,green/K14625%09%23FFFFFF,red/K05424%09%23FFFFFF,green/K05062%09%23FFFFFF,green/K04184%09%23FFFFFF,green/
ko00670	One carbon pool by folate	Metabolism	Metabolism of cofactors and vitamins	0	2	2	20	0.0913624	0.561498	-	CI01000066_00925751_00935641,CI01000059_10285427_10291570	-	K13403,K00289	http://www.kegg.jp/kegg-bin/show_pathway?map00670/K13403%09%23FFFFFF,green/K00289%09%23FFFFFF,green/
ko00513	Various types of N-glycan biosynthesis	Metabolism	Glycan biosynthesis and metabolism	0	3	3	42	0.0913953	0.561498	-	CI01000049_00848509_00854128,CI01000330_00514166_00689989,CI01000037_01925100_01960498	-	K09657,K03844,K00738	http://www.kegg.jp/kegg-bin/show_pathway?map00513/K09657%09%23FFFFFF,green/K03844%09%23FFFFFF,green/K00738%09%23FFFFFF,green/
ko00970	Aminoacyl-tRNA biosynthesis	Genetic Information Processing	Translation	0	3	3	42	0.0913953	0.561498	-	CI01000016_04246693_04261518,CI01000049_00379082_00388164,CI01000013_04869003_04877964	-	K01872,K01873,K01883	http://www.kegg.jp/kegg-bin/show_pathway?map00970/K01872%09%23FFFFFF,green/K01883%09%23FFFFFF,green/K01873%09%23FFFFFF,green/
ko04214	Apoptosis - fly	Cellular Processes	Cell growth and death	0	4	4	68	0.0956177	0.561498	-	CI01000006_07577082_07582303,CI01000158_00749321_00751813,CI01000116_00061123_00063290,CI01180000_04970618_04977149	-	K08669,K04459,K04397	http://www.kegg.jp/kegg-bin/show_pathway?map04214/K04459%09%23FFFFFF,green/K08669%09%23FFFFFF,green/K04397%09%23FFFFFF,green/
ko04910	Insulin signaling pathway	Organismal Systems	Endocrine system	1	6	7	153	0.0971359	0.561498	CI01000346_00049541_00058245	CI01000340_19267148_19271146,CI01000049_00439527_00443722,CI01000312_00088636_00092704,CI01000113_02685260_02707606,CI01000063_00562850_00563761,CI01000010_02530251_02538713	K07191	K04372,K07187,K07189,K01596,K06269,K07197	http://www.kegg.jp/kegg-bin/show_pathway?map04910/K07187%09%23FFFFFF,green/K04372%09%23FFFFFF,green/K07191%09%23FFFFFF,red/K07189%09%23FFFFFF,green/K07197%09%23FFFFFF,green/K06269%09%23FFFFFF,green/K01596%09%23FFFFFF,green/
ko04623	Cytosolic DNA-sensing pathway	Organismal Systems	Immune system	0	3	3	44	0.101685	0.561498	-	CI01000330_01209985_01218019,CI01000322_00114516_00119522,CI01000047_03501347_03512538	-	K09447,K05410,K05411	http://www.kegg.jp/kegg-bin/show_pathway?map04623/K09447%09%23FFFFFF,green/K05410%09%23FFFFFF,green/K05411%09%23FFFFFF,green/
ko04721	Synaptic vesicle cycle	Organismal Systems	Nervous system	0	4	4	70	0.10361	0.561498	-	CI01000066_01829752_01832316,CI01000116_00496124_00508681,CI01000029_07332828_07336542,CI01000054_06951426_06955263	-	K02150,K02149,K02154,K02148	http://www.kegg.jp/kegg-bin/show_pathway?map04721/K02150%09%23FFFFFF,green/K02149%09%23FFFFFF,green/K02148%09%23FFFFFF,green/K02154%09%23FFFFFF,green/
ko04610	Complement and coagulation cascades	Organismal Systems	Immune system	1	3	4	71	0.107717	0.565515	CI01000004_05355484_05357726	CI01000009_03145417_03159851,CI01000082_02743746_02747332,CI01000009_14012800_14024940	K03901	K06464,K03901,K03902	http://www.kegg.jp/kegg-bin/show_pathway?map04610/K06464%09%23FFFFFF,green/K03901%09%23FFFFFF,purple/K03902%09%23FFFFFF,green/
ko04151	PI3K-Akt signaling pathway	Environmental Information Processing	Signal transduction	5	8	13	361	0.134417	0.667398	CI01000027_03212432_03231800,CI01000097_00115317_00182129,CI01000339_04742986_04767624,CI01000037_01538390_01570296,CI01000029_08722756_08730839	CI01000340_19267148_19271146,CI01000057_04794580_04834143,CI01000013_09828630_09852321,CI01000223_00499536_00501518,CI01000010_01796914_01801139,CI01000171_00493834_00494490,CI01000027_04725469_04727486,CI01180000_04082957_04114030	K05717,K06252,K04659,K05465,K04079	K16198,K19719,K05462,K05423,K09048,K01596,K05460,K05094	http://www.kegg.jp/kegg-bin/show_pathway?map04151/K16198%09%23FFFFFF,green/K05717%09%23FFFFFF,red/K09048%09%23FFFFFF,green/K06252%09%23FFFFFF,red/K05460%09%23FFFFFF,green/K01596%09%23FFFFFF,green/K05465%09%23FFFFFF,red/K05094%09%23FFFFFF,green/K04079%09%23FFFFFF,red/K19719%09%23FFFFFF,green/K05462%09%23FFFFFF,green/K05423%09%23FFFFFF,green/K04659%09%23FFFFFF,red/
ko00520	Amino sugar and nucleotide sugar metabolism	Metabolism	Carbohydrate metabolism	0	3	3	50	0.135069	0.667398	-	CI01000300_01225430_01228695,CI01000010_03109809_03114298,CI01000113_02170894_02179511	-	K17497,K01443,K01639	http://www.kegg.jp/kegg-bin/show_pathway?map00520/K17497%09%23FFFFFF,green/K01443%09%23FFFFFF,green/K01639%09%23FFFFFF,green/
ko00220	Arginine biosynthesis	Metabolism	Amino acid metabolism	0	2	2	26	0.141722	0.67107	-	CI01000012_07556881_07563284,CI01000006_01531182_01543508	-	K01755,K01476	http://www.kegg.jp/kegg-bin/show_pathway?map00220/K01755%09%23FFFFFF,green/K01476%09%23FFFFFF,green/
ko04122	Sulfur relay system	Genetic Information Processing	Folding, sorting and degradation	0	1	1	6	0.143801	0.67107	-	CI01000314_01034963_01048224	-	K11996	http://www.kegg.jp/kegg-bin/show_pathway?map04122/K11996%09%23FFFFFF,green/
ko00190	Oxidative phosphorylation	Metabolism	Energy metabolism	1	4	5	110	0.150401	0.682901	CI01000063_05252331_05253850	CI01000116_00496124_00508681,CI01000066_01829752_01832316,CI01000029_07332828_07336542,CI01000054_06951426_06955263	K02270	K02150,K02149,K02154,K02148	http://www.kegg.jp/kegg-bin/show_pathway?map00190/K02150%09%23FFFFFF,green/K02149%09%23FFFFFF,green/K02270%09%23FFFFFF,red/K02148%09%23FFFFFF,green/K02154%09%23FFFFFF,green/
ko00680	Methane metabolism	Metabolism	Energy metabolism	1	1	2	28	0.159597	0.695846	CI01000047_04012371_04020979	CI01000009_15726357_15736168	K01623	K00058	http://www.kegg.jp/kegg-bin/show_pathway?map00680/K00058%09%23FFFFFF,green/K01623%09%23FFFFFF,red/
ko04512	ECM-receptor interaction	Environmental Information Processing	Signaling molecules and interaction	3	1	4	83	0.162257	0.695846	CI01000339_04742986_04767624,CI01000027_03212432_03231800,CI01000037_01538390_01570296	CI01000057_04794580_04834143	K05717,K06252,K04659	K19719	http://www.kegg.jp/kegg-bin/show_pathway?map04512/K19719%09%23FFFFFF,green/K05717%09%23FFFFFF,red/K06252%09%23FFFFFF,red/K04659%09%23FFFFFF,red/
ko00750	Vitamin B6 metabolism	Metabolism	Metabolism of cofactors and vitamins	1	0	1	7	0.165678	0.695846	CI01000178_00765167_00767977	-	K07758	-	http://www.kegg.jp/kegg-bin/show_pathway?map00750/K07758%09%23FFFFFF,red/
ko00590	Arachidonic acid metabolism	Metabolism	Lipid metabolism	0	3	3	56	0.171634	0.703279	-	CI01000340_10644426_10645811,CI01000325_09641427_09644339,CI01000000_05701534_05704189	-	K00432,K16817,K11987	http://www.kegg.jp/kegg-bin/show_pathway?map00590/K00432%09%23FFFFFF,green/K11987%09%23FFFFFF,green/K16817%09%23FFFFFF,green/
ko04630	Jak-STAT signaling pathway	Environmental Information Processing	Signal transduction	0	5	5	118	0.183934	0.731013	-	CI01000340_04685622_04711254,CI01000015_07821506_07834213,CI01000223_00499536_00501518,CI01000009_11835682_11873220,CI01000020_00501322_00502978	-	K11220,K05423,K11222,K05062,K05424	http://www.kegg.jp/kegg-bin/show_pathway?map04630/K05423%09%23FFFFFF,green/K11220%09%23FFFFFF,green/K11222%09%23FFFFFF,green/K05424%09%23FFFFFF,green/K05062%09%23FFFFFF,green/
ko04139	Regulation of mitophagy - yeast	Cellular Processes	Transport and catabolism	0	2	2	31	0.187105	0.731013	-	CI01000053_04066211_04089730,CI01000344_02065294_02066962	-	K08269,K17969	http://www.kegg.jp/kegg-bin/show_pathway?map04139/K08269%09%23FFFFFF,green/K17969%09%23FFFFFF,green/
ko03320	PPAR signaling pathway	Organismal Systems	Endocrine system	1	2	3	60	0.197402	0.732079	CI01000340_17113868_17121061	CI01000340_19267148_19271146,CI01000014_01276527_01296594	K08761	K01897,K01596	http://www.kegg.jp/kegg-bin/show_pathway?map03320/K08761%09%23FFFFFF,red/K01897%09%23FFFFFF,green/K01596%09%23FFFFFF,green/
ko04612	Antigen processing and presentation	Organismal Systems	Immune system	2	1	3	60	0.197402	0.732079	CI01000029_08722756_08730839,CI01000040_01160713_01185710	CI01000039_03190180_03192097	K09489,K04079	K01365	http://www.kegg.jp/kegg-bin/show_pathway?map04612/K01365%09%23FFFFFF,green/K04079%09%23FFFFFF,red/K09489%09%23FFFFFF,red/
ko04964	Proximal tubule bicarbonate reclamation	Organismal Systems	Excretory system	1	1	2	33	0.205786	0.732079	CI01000016_04400456_04412173	CI01000340_19267148_19271146	K01539	K01596	http://www.kegg.jp/kegg-bin/show_pathway?map04964/K01539%09%23FFFFFF,red/K01596%09%23FFFFFF,green/
ko04626	Plant-pathogen interaction	Organismal Systems	Environmental adaptation	1	0	1	9	0.207775	0.732079	CI01000029_08722756_08730839	-	K04079	-	http://www.kegg.jp/kegg-bin/show_pathway?map04626/K04079%09%23FFFFFF,red/
ko04210	Apoptosis	Cellular Processes	Cell growth and death	0	6	6	156	0.209165	0.732079	-	CI01000039_03190180_03192097,CI01000158_00749321_00751813,CI01000004_03433963_03436906,CI01000300_00791134_00804871,CI01180000_04970618_04977149,CI01000353_01135934_01142509	-	K08852,K08669,K04724,K04397,K04402,K01365	http://www.kegg.jp/kegg-bin/show_pathway?map04210/K08852%09%23FFFFFF,green/K08669%09%23FFFFFF,green/K04724%09%23FFFFFF,green/K04397%09%23FFFFFF,green/K04402%09%23FFFFFF,green/K01365%09%23FFFFFF,green/
ko04130	SNARE interactions in vesicular transport	Genetic Information Processing	Folding, sorting and degradation	0	2	2	34	0.215201	0.737834	-	CI01000004_01859136_01861721,CI01000184_00473809_00474920	-	K08504,K08517	http://www.kegg.jp/kegg-bin/show_pathway?map04130/K08504%09%23FFFFFF,green/K08517%09%23FFFFFF,green/
ko04974	Protein digestion and absorption	Organismal Systems	Digestive system	3	1	4	97	0.23559	0.791581	CI01000314_00072148_00163976,CI01000016_04400456_04412173,CI01000070_00350249_00395764	CI01000057_04794580_04834143	K08135,K01539,K08132	K19719	http://www.kegg.jp/kegg-bin/show_pathway?map04974/K19719%09%23FFFFFF,green/K08135%09%23FFFFFF,red/K01539%09%23FFFFFF,red/K08132%09%23FFFFFF,red/
ko04711	Circadian rhythm - fly	Organismal Systems	Environmental adaptation	0	1	1	11	0.247754	0.801918	-	CI01000345_00736993_00752689	-	K02633	http://www.kegg.jp/kegg-bin/show_pathway?map04711/K02633%09%23FFFFFF,green/
ko04710	Circadian rhythm	Organismal Systems	Environmental adaptation	0	2	2	38	0.253171	0.801918	-	CI01000345_00736993_00752689,CI01000306_08699884_08701812	-	K03729,K02633	http://www.kegg.jp/kegg-bin/show_pathway?map04710/K03729%09%23FFFFFF,green/K02633%09%23FFFFFF,green/
ko04215	Apoptosis - multiple species	Cellular Processes	Cell growth and death	0	2	2	39	0.262702	0.801918	-	CI01000158_00749321_00751813,CI01180000_04970618_04977149	-	K08669,K04397	http://www.kegg.jp/kegg-bin/show_pathway?map04215/K08669%09%23FFFFFF,green/K04397%09%23FFFFFF,green/
ko04911	Insulin secretion	Organismal Systems	Endocrine system	1	3	4	102	0.263506	0.801918	CI01000016_04400456_04412173	CI01000049_00732479_00766646,CI01180000_06190134_06283760,CI01000010_01796914_01801139	K01539	K09048,K04194,K04936	http://www.kegg.jp/kegg-bin/show_pathway?map04911/K09048%09%23FFFFFF,green/K01539%09%23FFFFFF,red/K04194%09%23FFFFFF,green/K04936%09%23FFFFFF,green/
ko04022	cGMP-PKG signaling pathway	Environmental Information Processing	Signal transduction	1	6	7	209	0.286289	0.801918	CI01000016_04400456_04412173	CI01000325_05360218_05367885,CI01000049_00439527_00443722,CI01180000_06190134_06283760,CI01000312_00088636_00092704,CI01000010_01796914_01801139,CI01000030_02472528_02477483	K01539	K07187,K00907,K09048,K09261,K06269,K04936	http://www.kegg.jp/kegg-bin/show_pathway?map04022/K07187%09%23FFFFFF,green/K00907%09%23FFFFFF,green/K09048%09%23FFFFFF,green/K09261%09%23FFFFFF,green/K01539%09%23FFFFFF,red/K06269%09%23FFFFFF,green/K04936%09%23FFFFFF,green/
ko04270	Vascular smooth muscle contraction	Organismal Systems	Circulatory system	0	5	5	142	0.297181	0.801918	-	CI01000325_05360218_05367885,CI01180000_06190134_06283760,CI01000312_00088636_00092704,CI01000063_00839103_00843726,CI01000027_06168620_06195620	-	K00907,K12330,K12313,K06269,K04936	http://www.kegg.jp/kegg-bin/show_pathway?map04270/K12330%09%23FFFFFF,green/K00907%09%23FFFFFF,green/K12313%09%23FFFFFF,green/K06269%09%23FFFFFF,green/K04936%09%23FFFFFF,green/
ko04923	Regulation of lipolysis in adipocytes	Organismal Systems	Endocrine system	0	3	3	75	0.300009	0.801918	-	CI01000049_00439527_00443722,CI01000325_09641427_09644339,CI01000000_05701534_05704189	-	K07187,K16817,K11987	http://www.kegg.jp/kegg-bin/show_pathway?map04923/K07187%09%23FFFFFF,green/K11987%09%23FFFFFF,green/K16817%09%23FFFFFF,green/
ko04391	Hippo signaling pathway - fly	Environmental Information Processing	Signal transduction	1	2	3	75	0.300009	0.801918	CI01000046_04098044_04120141	CI01000001_01088316_01091350,CI01000002_00869204_00897499	K06094	K09236,K09448	http://www.kegg.jp/kegg-bin/show_pathway?map04391/K06094%09%23FFFFFF,red/K09236%09%23FFFFFF,green/K09448%09%23FFFFFF,green/
ko04960	Aldosterone-regulated sodium reabsorption	Organismal Systems	Excretory system	1	1	2	43	0.300785	0.801918	CI01000016_04400456_04412173	CI01000006_12808989_12841786	K01539	K13305	http://www.kegg.jp/kegg-bin/show_pathway?map04960/K01539%09%23FFFFFF,red/K13305%09%23FFFFFF,green/
ko00604	Glycosphingolipid biosynthesis - ganglio series	Metabolism	Glycan biosynthesis and metabolism	0	1	1	14	0.303985	0.801918	-	CI01000302_00141480_00150149	-	K12309	http://www.kegg.jp/kegg-bin/show_pathway?map00604/K12309%09%23FFFFFF,green/
ko00061	Fatty acid biosynthesis	Metabolism	Lipid metabolism	0	1	1	14	0.303985	0.801918	-	CI01000014_01276527_01296594	-	K01897	http://www.kegg.jp/kegg-bin/show_pathway?map00061/K01897%09%23FFFFFF,green/
ko00430	Taurine and hypotaurine metabolism	Metabolism	Metabolism of other amino acids	1	0	1	14	0.303985	0.801918	CI01025188_00000170_00001069	-	K00456	-	http://www.kegg.jp/kegg-bin/show_pathway?map00430/K00456%09%23FFFFFF,red/
ko00260	Glycine, serine and threonine metabolism	Metabolism	Amino acid metabolism	0	2	2	44	0.310266	0.801918	-	CI01000311_00368494_00376259,CI01000009_15726357_15736168	-	K00058,K00552	http://www.kegg.jp/kegg-bin/show_pathway?map00260/K00058%09%23FFFFFF,green/K00552%09%23FFFFFF,green/
ko04978	Mineral absorption	Organismal Systems	Digestive system	1	1	2	44	0.310266	0.801918	CI01000016_04400456_04412173	CI01000004_04594923_04600816	K01539	K14736	http://www.kegg.jp/kegg-bin/show_pathway?map04978/K01539%09%23FFFFFF,red/K14736%09%23FFFFFF,green/
ko00270	Cysteine and methionine metabolism	Metabolism	Amino acid metabolism	1	1	2	44	0.310266	0.801918	CI01025188_00000170_00001069	CI01000059_07418303_07423995	K00456	K00789	http://www.kegg.jp/kegg-bin/show_pathway?map00270/K00789%09%23FFFFFF,green/K00456%09%23FFFFFF,red/
ko04260	Cardiac muscle contraction	Organismal Systems	Circulatory system	2	1	3	80	0.335121	0.853036	CI01000063_05252331_05253850,CI01000016_04400456_04412173	CI01000024_01340875_01354219	K01539,K02270	K04865	http://www.kegg.jp/kegg-bin/show_pathway?map04260/K04865%09%23FFFFFF,green/K01539%09%23FFFFFF,red/K02270%09%23FFFFFF,red/
ko00565	Ether lipid metabolism	Metabolism	Lipid metabolism	0	2	2	48	0.347878	0.87229	-	CI01000274_00049106_00060472,CI01000000_05701534_05704189	-	K13512,K16817	http://www.kegg.jp/kegg-bin/show_pathway?map00565/K13512%09%23FFFFFF,green/K16817%09%23FFFFFF,green/
ko01212	Fatty acid metabolism	Metabolism	Overview	0	2	2	50	0.366435	0.881398	-	CI01000344_00911013_00918153,CI01000014_01276527_01296594	-	K10703,K01897	http://www.kegg.jp/kegg-bin/show_pathway?map01212/K01897%09%23FFFFFF,green/K10703%09%23FFFFFF,green/
ko04530	Tight junction	Cellular Processes	Cellular commiunity	1	4	5	156	0.367908	0.881398	CI01000046_04098044_04120141	CI01000001_09618505_09684857,CI01000006_04268235_04268891,CI01000030_01518641_01634086,CI01000024_04331195_04360958	K06094	K10352,K06087,K06092,K06112	http://www.kegg.jp/kegg-bin/show_pathway?map04530/K06087%09%23FFFFFF,green/K10352%09%23FFFFFF,green/K06094%09%23FFFFFF,red/K06092%09%23FFFFFF,green/K06112%09%23FFFFFF,green/
ko04510	Focal adhesion	Cellular Processes	Cellular commiunity	3	4	7	229	0.368702	0.881398	CI01000027_03212432_03231800,CI01000339_04742986_04767624,CI01000037_01538390_01570296	CI01000325_05360218_05367885,CI01000057_04794580_04834143,CI01000013_09828630_09852321,CI01000312_00088636_00092704	K05717,K06252,K04659	K19719,K00907,K06269,K05460	http://www.kegg.jp/kegg-bin/show_pathway?map04510/K19719%09%23FFFFFF,green/K00907%09%23FFFFFF,green/K05717%09%23FFFFFF,red/K06252%09%23FFFFFF,red/K04659%09%23FFFFFF,red/K05460%09%23FFFFFF,green/K06269%09%23FFFFFF,green/
ko00120	Primary bile acid biosynthesis	Metabolism	Lipid metabolism	0	1	1	18	0.372495	0.881398	-	CI01000063_00811088_00811849	-	K10223	http://www.kegg.jp/kegg-bin/show_pathway?map00120/K10223%09%23FFFFFF,green/
ko04621	NOD-like receptor signaling pathway	Organismal Systems	Immune system	1	1	2	53	0.393875	0.917614	CI01000029_08722756_08730839	CI01000300_03901275_03902800	K04079	K10030	http://www.kegg.jp/kegg-bin/show_pathway?map04621/K10030%09%23FFFFFF,green/K04079%09%23FFFFFF,red/
ko03060	Protein export	Genetic Information Processing	Folding, sorting and degradation	0	1	1	20	0.404187	0.917614	-	CI01000205_00910423_00913491	-	K09490	http://www.kegg.jp/kegg-bin/show_pathway?map03060/K09490%09%23FFFFFF,green/
ko00910	Nitrogen metabolism	Metabolism	Energy metabolism	0	1	1	20	0.404187	0.917614	-	CI01000304_01392985_01399147	-	K01672	http://www.kegg.jp/kegg-bin/show_pathway?map00910/K01672%09%23FFFFFF,green/
ko04913	Ovarian steroidogenesis	Organismal Systems	Endocrine system	0	2	2	55	0.411868	0.922584	-	CI01000325_09641427_09644339,CI01000158_01886986_01905003	-	K11987,K13885	http://www.kegg.jp/kegg-bin/show_pathway?map04913/K11987%09%23FFFFFF,green/K13885%09%23FFFFFF,green/
ko01040	Biosynthesis of unsaturated fatty acids	Metabolism	Lipid metabolism	0	1	1	21	0.41943	0.92716	-	CI01000344_00911013_00918153	-	K10703	http://www.kegg.jp/kegg-bin/show_pathway?map01040/K10703%09%23FFFFFF,green/
ko04520	Adherens junction	Cellular Processes	Cellular commiunity	1	2	3	93	0.425399	0.928143	CI01000082_04526812_04528370	CI01000018_04579960_04588477,CI01000013_04350678_04363643	K05706	K06083,K04500	http://www.kegg.jp/kegg-bin/show_pathway?map04520/K06083%09%23FFFFFF,green/K05706%09%23FFFFFF,red/K04500%09%23FFFFFF,green/
ko04110	Cell cycle	Cellular Processes	Cell growth and death	1	3	4	132	0.436785	0.940768	CI01000300_00781242_00787814	CI01000004_03433963_03436906,CI01000171_00493834_00494490,CI01000013_04350678_04363643	K06631	K16198,K04500,K04402	http://www.kegg.jp/kegg-bin/show_pathway?map04110/K16198%09%23FFFFFF,green/K06631%09%23FFFFFF,red/K04500%09%23FFFFFF,green/K04402%09%23FFFFFF,green/
ko04064	NF-kappa B signaling pathway	Environmental Information Processing	Signal transduction	0	3	3	97	0.452408	0.950057	-	CI01000300_03901275_03902800,CI01000325_09641427_09644339,CI01000353_01135934_01142509	-	K04724,K10030,K11987	http://www.kegg.jp/kegg-bin/show_pathway?map04064/K04724%09%23FFFFFF,green/K11987%09%23FFFFFF,green/K10030%09%23FFFFFF,green/
ko04972	Pancreatic secretion	Organismal Systems	Digestive system	1	2	3	97	0.452408	0.950057	CI01000016_04400456_04412173	CI01000049_00732479_00766646,CI01180000_06190134_06283760	K01539	K04194,K04936	http://www.kegg.jp/kegg-bin/show_pathway?map04972/K01539%09%23FFFFFF,red/K04194%09%23FFFFFF,green/K04936%09%23FFFFFF,green/
ko00591	Linoleic acid metabolism	Metabolism	Lipid metabolism	0	1	1	25	0.47661	0.959638	-	CI01000000_05701534_05704189	-	K16817	http://www.kegg.jp/kegg-bin/show_pathway?map00591/K16817%09%23FFFFFF,green/
ko00592	alpha-Linolenic acid metabolism	Metabolism	Lipid metabolism	0	1	1	25	0.47661	0.959638	-	CI01000000_05701534_05704189	-	K16817	http://www.kegg.jp/kegg-bin/show_pathway?map00592/K16817%09%23FFFFFF,green/
ko04066	HIF-1 signaling pathway	Environmental Information Processing	Signal transduction	1	2	3	102	0.485412	0.959638	CI01000097_00115317_00182129	CI01000004_04594923_04600816,CI01000010_02530251_02538713	K05465	K04372,K14736	http://www.kegg.jp/kegg-bin/show_pathway?map04066/K04372%09%23FFFFFF,green/K14736%09%23FFFFFF,green/K05465%09%23FFFFFF,red/
ko00601	Glycosphingolipid biosynthesis - lacto and neolacto series	Metabolism	Glycan biosynthesis and metabolism	0	1	1	26	0.490006	0.959638	-	CI01000028_00525538_00533862	-	K03494	http://www.kegg.jp/kegg-bin/show_pathway?map00601/K03494%09%23FFFFFF,green/
ko00710	Carbon fixation in photosynthetic organisms	Metabolism	Energy metabolism	1	0	1	27	0.50306	0.959638	CI01000047_04012371_04020979	-	K01623	-	http://www.kegg.jp/kegg-bin/show_pathway?map00710/K01623%09%23FFFFFF,red/
ko00030	Pentose phosphate pathway	Metabolism	Carbohydrate metabolism	1	0	1	27	0.50306	0.959638	CI01000047_04012371_04020979	-	K01623	-	http://www.kegg.jp/kegg-bin/show_pathway?map00030/K01623%09%23FFFFFF,red/
ko00010	Glycolysis / Gluconeogenesis	Metabolism	Carbohydrate metabolism	1	1	2	66	0.505614	0.959638	CI01000047_04012371_04020979	CI01000340_19267148_19271146	K01623	K01596	http://www.kegg.jp/kegg-bin/show_pathway?map00010/K01596%09%23FFFFFF,green/K01623%09%23FFFFFF,red/
ko00564	Glycerophospholipid metabolism	Metabolism	Lipid metabolism	0	3	3	106	0.511116	0.959638	-	CI01000274_00049106_00060472,CI01000029_05578983_05588654,CI01000000_05701534_05704189	-	K13512,K15728,K16817	http://www.kegg.jp/kegg-bin/show_pathway?map00564/K15728%09%23FFFFFF,green/K13512%09%23FFFFFF,green/K16817%09%23FFFFFF,green/
ko04140	Regulation of autophagy	Cellular Processes	Transport and catabolism	0	1	1	29	0.528177	0.959638	-	CI01000053_04066211_04089730	-	K08269	http://www.kegg.jp/kegg-bin/show_pathway?map04140/K08269%09%23FFFFFF,green/
ko00062	Fatty acid elongation	Metabolism	Lipid metabolism	0	1	1	29	0.528177	0.959638	-	CI01000344_00911013_00918153	-	K10703	http://www.kegg.jp/kegg-bin/show_pathway?map00062/K10703%09%23FFFFFF,green/
ko00052	Galactose metabolism	Metabolism	Carbohydrate metabolism	0	1	1	29	0.528177	0.959638	-	CI01000302_00141480_00150149	-	K12309	http://www.kegg.jp/kegg-bin/show_pathway?map00052/K12309%09%23FFFFFF,green/
ko04115	p53 signaling pathway	Cellular Processes	Cell growth and death	0	2	2	69	0.529463	0.959638	-	CI01000050_05728696_05760342,CI01000004_03433963_03436906	-	K10148,K04402	http://www.kegg.jp/kegg-bin/show_pathway?map04115/K10148%09%23FFFFFF,green/K04402%09%23FFFFFF,green/
ko04915	Estrogen signaling pathway	Organismal Systems	Endocrine system	1	2	3	110	0.536131	0.959638	CI01000029_08722756_08730839	CI01000052_02100167_02104118,CI01000010_01796914_01801139	K04079	K01403,K09048	http://www.kegg.jp/kegg-bin/show_pathway?map04915/K01403%09%23FFFFFF,green/K09048%09%23FFFFFF,green/K04079%09%23FFFFFF,red/
ko00760	Nicotinate and nicotinamide metabolism	Metabolism	Metabolism of cofactors and vitamins	1	0	1	30	0.540257	0.959638	CI01000325_00349224_00395426	-	K19970	-	http://www.kegg.jp/kegg-bin/show_pathway?map00760/K19970%09%23FFFFFF,red/
ko04550	Signaling pathways regulating pluripotency of stem cells	Cellular Processes	Cellular commiunity	2	2	4	152	0.546556	0.959638	CI01000070_01822353_01824092,CI01000086_02543856_02545475	CI01000013_04350678_04363643,CI01180000_04082957_04114030	K02432,K02375	K04500,K05094	http://www.kegg.jp/kegg-bin/show_pathway?map04550/K02432%09%23FFFFFF,red/K04500%09%23FFFFFF,green/K05094%09%23FFFFFF,green/K02375%09%23FFFFFF,red/
ko04916	Melanogenesis	Organismal Systems	Endocrine system	2	1	3	112	0.548365	0.959638	CI01000070_01822353_01824092,CI01000086_02543856_02545475	CI01000010_01796914_01801139	K02432,K02375	K09048	http://www.kegg.jp/kegg-bin/show_pathway?map04916/K09048%09%23FFFFFF,green/K02432%09%23FFFFFF,red/K02375%09%23FFFFFF,red/
ko04114	Oocyte meiosis	Cellular Processes	Cell growth and death	1	2	3	114	0.560407	0.963071	CI01000300_00781242_00787814	CI01000312_00088636_00092704,CI01000171_00493834_00494490	K06631	K16198,K06269	http://www.kegg.jp/kegg-bin/show_pathway?map04114/K16198%09%23FFFFFF,green/K06631%09%23FFFFFF,red/K06269%09%23FFFFFF,green/
ko04015	Rap1 signaling pathway	Environmental Information Processing	Signal transduction	1	5	6	236	0.562458	0.963071	CI01000097_00115317_00182129	CI01000001_09618505_09684857,CI01000013_09828630_09852321,CI01000027_04725469_04727486,CI01180000_04082957_04114030,CI01000009_14012800_14024940	K05465	K05462,K06464,K05460,K06112,K05094	http://www.kegg.jp/kegg-bin/show_pathway?map04015/K05462%09%23FFFFFF,green/K06464%09%23FFFFFF,green/K05460%09%23FFFFFF,green/K06112%09%23FFFFFF,green/K05465%09%23FFFFFF,red/K05094%09%23FFFFFF,green/
ko04211	Longevity regulating pathway	Organismal Systems	Aging	0	3	3	116	0.572256	0.963071	-	CI01000053_04066211_04089730,CI01000049_00439527_00443722,CI01000010_01796914_01801139	-	K07187,K09048,K08269	http://www.kegg.jp/kegg-bin/show_pathway?map04211/K07187%09%23FFFFFF,green/K08269%09%23FFFFFF,green/K09048%09%23FFFFFF,green/
ko04011	MAPK signaling pathway - yeast	Environmental Information Processing	Signal transduction	0	1	1	33	0.574678	0.963071	-	CI01000002_00869204_00897499	-	K09448	http://www.kegg.jp/kegg-bin/show_pathway?map04011/K09448%09%23FFFFFF,green/
ko04810	Regulation of actin cytoskeleton	Cellular Processes	Cell motility	1	5	6	242	0.587134	0.963071	CI01000037_01538390_01570296	CI01000325_05360218_05367885,CI01000312_00088636_00092704,CI01000027_06168620_06195620,CI01180000_04082957_04114030,CI01000009_14012800_14024940	K05717	K00907,K12330,K06464,K06269,K05094	http://www.kegg.jp/kegg-bin/show_pathway?map04810/K12330%09%23FFFFFF,green/K00907%09%23FFFFFF,green/K05717%09%23FFFFFF,red/K06464%09%23FFFFFF,green/K06269%09%23FFFFFF,green/K05094%09%23FFFFFF,green/
ko04917	Prolactin signaling pathway	Organismal Systems	Endocrine system	0	2	2	77	0.589155	0.963071	-	CI01000014_01260786_01262369,CI01000015_07821506_07834213	-	K09444,K11220	http://www.kegg.jp/kegg-bin/show_pathway?map04917/K09444%09%23FFFFFF,green/K11220%09%23FFFFFF,green/
ko00020	Citrate cycle (TCA cycle)	Metabolism	Carbohydrate metabolism	0	1	1	35	0.596187	0.963071	-	CI01000340_19267148_19271146	-	K01596	http://www.kegg.jp/kegg-bin/show_pathway?map00020/K01596%09%23FFFFFF,green/
ko00830	Retinol metabolism	Metabolism	Metabolism of cofactors and vitamins	0	1	1	35	0.596187	0.963071	-	CI01000026_01587300_01603806	-	K12664	http://www.kegg.jp/kegg-bin/show_pathway?map00830/K12664%09%23FFFFFF,green/
ko04014	Ras signaling pathway	Environmental Information Processing	Signal transduction	1	5	6	248	0.611079	0.972376	CI01000097_00115317_00182129	CI01000013_09828630_09852321,CI01000322_00114516_00119522,CI01000027_04725469_04727486,CI01180000_04082957_04114030,CI01000000_05701534_05704189	K05465	K05462,K05410,K16817,K05460,K05094	http://www.kegg.jp/kegg-bin/show_pathway?map04014/K05462%09%23FFFFFF,green/K05410%09%23FFFFFF,green/K05460%09%23FFFFFF,green/K16817%09%23FFFFFF,green/K05465%09%23FFFFFF,red/K05094%09%23FFFFFF,green/
ko04261	Adrenergic signaling in cardiomyocytes	Organismal Systems	Circulatory system	1	3	4	168	0.625832	0.972376	CI01000016_04400456_04412173	CI01000312_00088636_00092704,CI01000010_01796914_01801139,CI01000024_01340875_01354219	K01539	K04865,K09048,K06269	http://www.kegg.jp/kegg-bin/show_pathway?map04261/K04865%09%23FFFFFF,green/K09048%09%23FFFFFF,green/K01539%09%23FFFFFF,red/K06269%09%23FFFFFF,green/
ko04970	Salivary secretion	Organismal Systems	Digestive system	1	1	2	83	0.630122	0.972376	CI01000016_04400456_04412173	CI01180000_06190134_06283760	K01539	K04936	http://www.kegg.jp/kegg-bin/show_pathway?map04970/K01539%09%23FFFFFF,red/K04936%09%23FFFFFF,green/
ko04971	Gastric acid secretion	Organismal Systems	Digestive system	1	1	2	84	0.636633	0.972376	CI01000016_04400456_04412173	CI01000325_05360218_05367885	K01539	K00907	http://www.kegg.jp/kegg-bin/show_pathway?map04971/K00907%09%23FFFFFF,green/K01539%09%23FFFFFF,red/
ko00500	Starch and sucrose metabolism	Metabolism	Carbohydrate metabolism	0	1	1	40	0.645333	0.972376	-	CI01000082_01885169_01923048	-	K01196	http://www.kegg.jp/kegg-bin/show_pathway?map00500/K01196%09%23FFFFFF,green/
ko04973	Carbohydrate digestion and absorption	Organismal Systems	Digestive system	1	0	1	40	0.645333	0.972376	CI01000016_04400456_04412173	-	K01539	-	http://www.kegg.jp/kegg-bin/show_pathway?map04973/K01539%09%23FFFFFF,red/
ko04144	Endocytosis	Cellular Processes	Transport and catabolism	1	6	7	299	0.645849	0.972376	CI01000028_03208231_03214842	CI01000029_03649051_03684709,CI01000300_05217150_05224947,CI01000013_04350678_04363643,CI01000140_01958780_01966655,CI01180000_04082957_04114030,CI01000006_12808989_12841786	K12469	K12493,K04500,K13305,K12185,K06564,K05094	http://www.kegg.jp/kegg-bin/show_pathway?map04144/K12493%09%23FFFFFF,green/K13305%09%23FFFFFF,green/K04500%09%23FFFFFF,green/K12185%09%23FFFFFF,green/K06564%09%23FFFFFF,green/K05094%09%23FFFFFF,green/K12469%09%23FFFFFF,red/
ko00071	Fatty acid degradation	Metabolism	Lipid metabolism	0	1	1	41	0.654423	0.972376	-	CI01000014_01276527_01296594	-	K01897	http://www.kegg.jp/kegg-bin/show_pathway?map00071/K01897%09%23FFFFFF,green/
ko04062	Chemokine signaling pathway	Organismal Systems	Immune system	1	3	4	176	0.66202	0.972376	CI01000018_07062582_07063654	CI01000004_12390372_12391923,CI01000015_07821506_07834213,CI01000300_03901275_03902800	K14625	K11220,K10030,K04184	http://www.kegg.jp/kegg-bin/show_pathway?map04062/K11220%09%23FFFFFF,green/K10030%09%23FFFFFF,green/K14625%09%23FFFFFF,red/K04184%09%23FFFFFF,green/
ko00250	Alanine, aspartate and glutamate metabolism	Metabolism	Amino acid metabolism	0	1	1	42	0.66328	0.972376	-	CI01000006_01531182_01543508	-	K01755	http://www.kegg.jp/kegg-bin/show_pathway?map00250/K01755%09%23FFFFFF,green/
ko04670	Leukocyte transendothelial migration	Organismal Systems	Immune system	0	3	3	134	0.669605	0.972376	-	CI01000052_02100167_02104118,CI01000006_04268235_04268891,CI01000009_14012800_14024940	-	K06087,K01403,K06464	http://www.kegg.jp/kegg-bin/show_pathway?map04670/K06087%09%23FFFFFF,green/K01403%09%23FFFFFF,green/K06464%09%23FFFFFF,green/
ko04914	Progesterone-mediated oocyte maturation	Organismal Systems	Endocrine system	2	0	2	90	0.673824	0.972376	CI01000300_00781242_00787814,CI01000029_08722756_08730839	-	K06631,K04079	-	http://www.kegg.jp/kegg-bin/show_pathway?map04914/K06631%09%23FFFFFF,red/K04079%09%23FFFFFF,red/
ko00620	Pyruvate metabolism	Metabolism	Carbohydrate metabolism	0	1	1	45	0.688516	0.972376	-	CI01000340_19267148_19271146	-	K01596	http://www.kegg.jp/kegg-bin/show_pathway?map00620/K01596%09%23FFFFFF,green/
ko04672	Intestinal immune network for IgA production	Organismal Systems	Immune system	0	1	1	46	0.696502	0.972376	-	CI01000004_12390372_12391923	-	K04184	http://www.kegg.jp/kegg-bin/show_pathway?map04672/K04184%09%23FFFFFF,green/
ko04925	Aldosterone synthesis and secretion	Organismal Systems	Endocrine system	0	2	2	94	0.696865	0.972376	-	CI01000010_01796914_01801139,CI01000158_01886986_01905003	-	K09048,K13885	http://www.kegg.jp/kegg-bin/show_pathway?map04925/K09048%09%23FFFFFF,green/K13885%09%23FFFFFF,green/
ko04071	Sphingolipid signaling pathway	Environmental Information Processing	Signal transduction	0	3	3	140	0.698227	0.972376	-	CI01000300_05338723_05344483,CI01000043_00670862_00685333,CI01000075_00001171_00013300	-	K12348,K01441,K04710	http://www.kegg.jp/kegg-bin/show_pathway?map04071/K12348%09%23FFFFFF,green/K04710%09%23FFFFFF,green/K01441%09%23FFFFFF,green/
ko04611	Platelet activation	Organismal Systems	Immune system	0	3	3	141	0.70281	0.972376	-	CI01000325_05360218_05367885,CI01000312_00088636_00092704,CI01000027_06168620_06195620	-	K00907,K12330,K06269	http://www.kegg.jp/kegg-bin/show_pathway?map04611/K12330%09%23FFFFFF,green/K00907%09%23FFFFFF,green/K06269%09%23FFFFFF,green/
ko04921	Oxytocin signaling pathway	Organismal Systems	Endocrine system	0	4	4	188	0.711723	0.972376	-	CI01000325_05360218_05367885,CI01000312_00088636_00092704,CI01000024_01340875_01354219,CI01000325_09641427_09644339	-	K04865,K00907,K06269,K11987	http://www.kegg.jp/kegg-bin/show_pathway?map04921/K04865%09%23FFFFFF,green/K00907%09%23FFFFFF,green/K11987%09%23FFFFFF,green/K06269%09%23FFFFFF,green/
ko04010	MAPK signaling pathway	Environmental Information Processing	Signal transduction	0	6	6	276	0.711918	0.972376	-	CI01000006_07577082_07582303,CI01000116_00061123_00063290,CI01000004_03433963_03436906,CI01000024_01340875_01354219,CI01000010_02530251_02538713,CI01180000_04082957_04114030	-	K04865,K04372,K04459,K04402,K05094	http://www.kegg.jp/kegg-bin/show_pathway?map04010/K04372%09%23FFFFFF,green/K04865%09%23FFFFFF,green/K04459%09%23FFFFFF,green/K04402%09%23FFFFFF,green/K05094%09%23FFFFFF,green/
ko04350	TGF-beta signaling pathway	Environmental Information Processing	Signal transduction	1	1	2	98	0.718547	0.973515	CI01000013_04438907_04455220	CI01000013_04350678_04363643	K04677	K04500	http://www.kegg.jp/kegg-bin/show_pathway?map04350/K04500%09%23FFFFFF,green/K04677%09%23FFFFFF,red/
ko04962	Vasopressin-regulated water reabsorption	Organismal Systems	Excretory system	0	1	1	50	0.726457	0.976358	-	CI01000010_01796914_01801139	-	K09048	http://www.kegg.jp/kegg-bin/show_pathway?map04962/K09048%09%23FFFFFF,green/
ko04961	Endocrine and other factor-regulated calcium reabsorption	Organismal Systems	Excretory system	1	0	1	51	0.733474	0.977965	CI01000016_04400456_04412173	-	K01539	-	http://www.kegg.jp/kegg-bin/show_pathway?map04961/K01539%09%23FFFFFF,red/
ko00240	Pyrimidine metabolism	Metabolism	Nucleotide metabolism	1	1	2	103	0.743804	0.982293	CI01000325_00349224_00395426	CI01000062_02400091_02406400	K19970	K13809	http://www.kegg.jp/kegg-bin/show_pathway?map00240/K13809%09%23FFFFFF,green/K19970%09%23FFFFFF,red/
ko00480	Glutathione metabolism	Metabolism	Metabolism of other amino acids	0	1	1	54	0.753465	0.982293	-	CI01000340_10644426_10645811	-	K00432	http://www.kegg.jp/kegg-bin/show_pathway?map00480/K00432%09%23FFFFFF,green/
ko04310	Wnt signaling pathway	Environmental Information Processing	Signal transduction	2	1	3	156	0.765309	0.982293	CI01000070_01822353_01824092,CI01000086_02543856_02545475	CI01000311_01583066_01617881	K02432,K02375	K04512	http://www.kegg.jp/kegg-bin/show_pathway?map04310/K04512%09%23FFFFFF,green/K02432%09%23FFFFFF,red/K02375%09%23FFFFFF,red/
ko00561	Glycerolipid metabolism	Metabolism	Lipid metabolism	0	1	1	56	0.765955	0.982293	-	CI01000029_05578983_05588654	-	K15728	http://www.kegg.jp/kegg-bin/show_pathway?map00561/K15728%09%23FFFFFF,green/
ko00330	Arginine and proline metabolism	Metabolism	Amino acid metabolism	0	1	1	56	0.765955	0.982293	-	CI01000012_07556881_07563284	-	K01476	http://www.kegg.jp/kegg-bin/show_pathway?map00330/K01476%09%23FFFFFF,green/
ko04922	Glucagon signaling pathway	Organismal Systems	Endocrine system	0	2	2	111	0.780179	0.989706	-	CI01000340_19267148_19271146,CI01000010_01796914_01801139	-	K09048,K01596	http://www.kegg.jp/kegg-bin/show_pathway?map04922/K09048%09%23FFFFFF,green/K01596%09%23FFFFFF,green/
ko04113	Meiosis - yeast	Cellular Processes	Cell growth and death	0	1	1	59	0.783517	0.989706	-	CI01000312_00088636_00092704	-	K06269	http://www.kegg.jp/kegg-bin/show_pathway?map04113/K06269%09%23FFFFFF,green/
ko04380	Osteoclast differentiation	Organismal Systems	Development	0	2	2	118	0.808222	0.990355	-	CI01000116_00472107_00480868,CI01000015_07821506_07834213	-	K11220,K14381	http://www.kegg.jp/kegg-bin/show_pathway?map04380/K11220%09%23FFFFFF,green/K14381%09%23FFFFFF,green/
ko04640	Hematopoietic cell lineage	Organismal Systems	Immune system	0	1	1	64	0.809917	0.990355	-	CI01000223_00499536_00501518	-	K05423	http://www.kegg.jp/kegg-bin/show_pathway?map04640/K05423%09%23FFFFFF,green/
ko04370	VEGF signaling pathway	Environmental Information Processing	Signal transduction	0	1	1	64	0.809917	0.990355	-	CI01000325_09641427_09644339	-	K11987	http://www.kegg.jp/kegg-bin/show_pathway?map04370/K11987%09%23FFFFFF,green/
ko01200	Carbon metabolism	Metabolism	Overview	1	1	2	119	0.811959	0.990355	CI01000047_04012371_04020979	CI01000009_15726357_15736168	K01623	K00058	http://www.kegg.jp/kegg-bin/show_pathway?map01200/K00058%09%23FFFFFF,green/K01623%09%23FFFFFF,red/
ko04150	mTOR signaling pathway	Environmental Information Processing	Signal transduction	0	1	1	69	0.833107	0.990355	-	CI01000053_04066211_04089730	-	K08269	http://www.kegg.jp/kegg-bin/show_pathway?map04150/K08269%09%23FFFFFF,green/
ko04919	Thyroid hormone signaling pathway	Organismal Systems	Endocrine system	1	1	2	128	0.842767	0.990355	CI01000016_04400456_04412173	CI01000015_07821506_07834213	K01539	K11220	http://www.kegg.jp/kegg-bin/show_pathway?map04919/K11220%09%23FFFFFF,green/K01539%09%23FFFFFF,red/
ko04212	Longevity regulating pathway - worm	Organismal Systems	Aging	0	1	1	72	0.845644	0.990355	-	CI01000053_04066211_04089730	-	K08269	http://www.kegg.jp/kegg-bin/show_pathway?map04212/K08269%09%23FFFFFF,green/
ko04213	Longevity regulating pathway - multiple species	Organismal Systems	Aging	0	1	1	76	0.860913	0.990355	-	CI01000049_00439527_00443722	-	K07187	http://www.kegg.jp/kegg-bin/show_pathway?map04213/K07187%09%23FFFFFF,green/
ko03018	RNA degradation	Genetic Information Processing	Folding, sorting and degradation	0	1	1	76	0.860913	0.990355	-	CI01000027_05524743_05528514	-	K14443	http://www.kegg.jp/kegg-bin/show_pathway?map03018/K14443%09%23FFFFFF,green/
ko04924	Renin secretion	Organismal Systems	Endocrine system	0	1	1	77	0.864488	0.990355	-	CI01180000_06190134_06283760	-	K04936	http://www.kegg.jp/kegg-bin/show_pathway?map04924/K04936%09%23FFFFFF,green/
ko04720	Long-term potentiation	Organismal Systems	Nervous system	0	1	1	77	0.864488	0.990355	-	CI01000312_00088636_00092704	-	K06269	http://www.kegg.jp/kegg-bin/show_pathway?map04720/K06269%09%23FFFFFF,green/
ko03015	mRNA surveillance pathway	Genetic Information Processing	Translation	0	1	1	79	0.871367	0.990355	-	CI01000312_00088636_00092704	-	K06269	http://www.kegg.jp/kegg-bin/show_pathway?map03015/K06269%09%23FFFFFF,green/
ko04514	Cell adhesion molecules (CAMs)	Environmental Information Processing	Signaling molecules and interaction	0	2	2	146	0.891061	0.990355	-	CI01000006_04268235_04268891,CI01000009_14012800_14024940	-	K06087,K06464	http://www.kegg.jp/kegg-bin/show_pathway?map04514/K06087%09%23FFFFFF,green/K06464%09%23FFFFFF,green/
ko04146	Peroxisome	Cellular Processes	Transport and catabolism	0	1	1	86	0.892816	0.990355	-	CI01000014_01276527_01296594	-	K01897	http://www.kegg.jp/kegg-bin/show_pathway?map04146/K01897%09%23FFFFFF,green/
ko04728	Dopaminergic synapse	Organismal Systems	Nervous system	0	2	2	147	0.893294	0.990355	-	CI01000312_00088636_00092704,CI01000010_01796914_01801139	-	K09048,K06269	http://www.kegg.jp/kegg-bin/show_pathway?map04728/K09048%09%23FFFFFF,green/K06269%09%23FFFFFF,green/
ko04650	Natural killer cell mediated cytotoxicity	Organismal Systems	Immune system	0	1	1	90	0.903431	0.990355	-	CI01000009_14012800_14024940	-	K06464	http://www.kegg.jp/kegg-bin/show_pathway?map04650/K06464%09%23FFFFFF,green/
ko04012	ErbB signaling pathway	Environmental Information Processing	Signal transduction	0	1	1	98	0.92162	0.990355	-	CI01000304_00983004_01018406	-	K05455	http://www.kegg.jp/kegg-bin/show_pathway?map04012/K05455%09%23FFFFFF,green/
ko04540	Gap junction	Cellular Processes	Cellular commiunity	1	0	1	106	0.936392	0.990355	CI01000016_04193887_04198494	-	K07375	-	http://www.kegg.jp/kegg-bin/show_pathway?map04540/K07375%09%23FFFFFF,red/
ko04723	Retrograde endocannabinoid signaling	Organismal Systems	Nervous system	0	1	1	108	0.939629	0.990355	-	CI01000325_09641427_09644339	-	K11987	http://www.kegg.jp/kegg-bin/show_pathway?map04723/K11987%09%23FFFFFF,green/
ko04750	Inflammatory mediator regulation of TRP channels	Organismal Systems	Sensory system	0	1	1	108	0.939629	0.990355	-	CI01000312_00088636_00092704	-	K06269	http://www.kegg.jp/kegg-bin/show_pathway?map04750/K06269%09%23FFFFFF,green/
ko04666	Fc gamma R-mediated phagocytosis	Organismal Systems	Immune system	0	1	1	111	0.944179	0.990355	-	CI01000018_04579960_04588477	-	K06083	http://www.kegg.jp/kegg-bin/show_pathway?map04666/K06083%09%23FFFFFF,green/
ko04660	T cell receptor signaling pathway	Organismal Systems	Immune system	0	1	1	112	0.945619	0.990355	-	CI01000069_01945534_01950027	-	K07366	http://www.kegg.jp/kegg-bin/show_pathway?map04660/K07366%09%23FFFFFF,green/
ko04713	Circadian entrainment	Organismal Systems	Environmental adaptation	0	1	1	112	0.945619	0.990355	-	CI01000345_00736993_00752689	-	K02633	http://www.kegg.jp/kegg-bin/show_pathway?map04713/K02633%09%23FFFFFF,green/
ko04024	cAMP signaling pathway	Environmental Information Processing	Signal transduction	1	2	3	245	0.952265	0.990355	CI01000016_04400456_04412173	CI01000312_00088636_00092704,CI01000010_01796914_01801139	K01539	K09048,K06269	http://www.kegg.jp/kegg-bin/show_pathway?map04024/K09048%09%23FFFFFF,green/K01539%09%23FFFFFF,red/K06269%09%23FFFFFF,green/
ko04726	Serotonergic synapse	Organismal Systems	Nervous system	0	1	1	120	0.95588	0.990355	-	CI01000325_09641427_09644339	-	K11987	http://www.kegg.jp/kegg-bin/show_pathway?map04726/K11987%09%23FFFFFF,green/
ko03040	Spliceosome	Genetic Information Processing	Transcription	1	0	1	125	0.961288	0.990355	CI01000034_00520790_00525323	-	K12823	-	http://www.kegg.jp/kegg-bin/show_pathway?map03040/K12823%09%23FFFFFF,red/
ko04120	Ubiquitin mediated proteolysis	Genetic Information Processing	Folding, sorting and degradation	0	1	1	131	0.966912	0.990355	-	CI01000006_12808989_12841786	-	K13305	http://www.kegg.jp/kegg-bin/show_pathway?map04120/K13305%09%23FFFFFF,green/
ko04360	Axon guidance	Organismal Systems	Development	1	1	2	205	0.969322	0.990355	CI01000304_07927790_07957821	CI01000027_04725469_04727486	K07528	K05462	http://www.kegg.jp/kegg-bin/show_pathway?map04360/K05462%09%23FFFFFF,green/K07528%09%23FFFFFF,red/
ko04722	Neurotrophin signaling pathway	Organismal Systems	Nervous system	0	1	1	134	0.969411	0.990355	-	CI01000050_05728696_05760342	-	K10148	http://www.kegg.jp/kegg-bin/show_pathway?map04722/K10148%09%23FFFFFF,green/
ko04725	Cholinergic synapse	Organismal Systems	Nervous system	0	1	1	135	0.970202	0.990355	-	CI01000010_01796914_01801139	-	K09048	http://www.kegg.jp/kegg-bin/show_pathway?map04725/K09048%09%23FFFFFF,green/
ko03013	RNA transport	Genetic Information Processing	Translation	0	1	1	151	0.980405	0.990355	-	CI01000029_05410136_05418911	-	K03754	http://www.kegg.jp/kegg-bin/show_pathway?map03013/K03754%09%23FFFFFF,green/
ko04080	Neuroactive ligand-receptor interaction	Environmental Information Processing	Signaling molecules and interaction	0	5	5	409	0.980891	0.990355	-	CI01000049_00732479_00766646,CI01000340_04685622_04711254,CI01000018_04118240_04160401,CI01000029_05285683_05294300,CI01000020_00501322_00502978	-	K05051,K04589,K04194,K05062,K05424	http://www.kegg.jp/kegg-bin/show_pathway?map04080/K05051%09%23FFFFFF,green/K04589%09%23FFFFFF,green/K04194%09%23FFFFFF,green/K05424%09%23FFFFFF,green/K05062%09%23FFFFFF,green/
ko04020	Calcium signaling pathway	Environmental Information Processing	Signal transduction	0	2	2	238	0.985371	0.990355	-	CI01000049_00732479_00766646,CI01000325_05360218_05367885	-	K00907,K04194	http://www.kegg.jp/kegg-bin/show_pathway?map04020/K00907%09%23FFFFFF,green/K04194%09%23FFFFFF,green/
ko04072	Phospholipase D signaling pathway	Environmental Information Processing	Signal transduction	0	1	1	170	0.988098	0.990355	-	CI01000300_03901275_03902800	-	K10030	http://www.kegg.jp/kegg-bin/show_pathway?map04072/K10030%09%23FFFFFF,green/
ko00230	Purine metabolism	Metabolism	Nucleotide metabolism	1	0	1	178	0.990355	0.990355	CI01000325_00349224_00395426	-	K19970	-	http://www.kegg.jp/kegg-bin/show_pathway?map00230/K19970%09%23FFFFFF,red/

## Sheet: KEGG_enrichment-24h_VS_72h
Pathway_ID	Pathway	level1	level2	24h_Up_Number	72h_Up_Number	DEG_number	Total_number	pvalue	FDR	A4_Up_Gene	A5_Up_Gene	A4_Up_KO	A5_Up_KO	URL
ko00100	Steroid biosynthesis	Metabolism	Lipid metabolism	11	0	11	19	1.57989e-16	2.18025e-14	CI01000029_08237701_08245368,CI01000043_04746456_04753978,CI01000006_04989318_04992332,CI01000001_05575469_05577709,CI01000027_02950348_02954214,CI01000009_10376105_10382009,CI01000300_07721516_07724293,CI01000319_00143560_00150809,CI01000051_01926867_01942055,CI01000340_06704533_06711160,CI01000110_03769078_03777682	-	K05917,K00511,K01852,K09828,K13373,K07750,K01824,K00213,K00227,K07748,K00801	-	http://www.kegg.jp/kegg-bin/show_pathway?map00100/K05917%09%23FFFFFF,red/K00511%09%23FFFFFF,red/K09828%09%23FFFFFF,red/K01852%09%23FFFFFF,red/K13373%09%23FFFFFF,red/K07750%09%23FFFFFF,red/K01824%09%23FFFFFF,red/K00213%09%23FFFFFF,red/K07748%09%23FFFFFF,red/K00227%09%23FFFFFF,red/K00801%09%23FFFFFF,red/
ko00900	Terpenoid backbone biosynthesis	Metabolism	Metabolism of terpenoids and polyketides	7	0	7	21	7.96368e-09	5.49494e-07	CI01000071_01076503_01085064,CI01000304_01560571_01565345,CI01000080_00202124_00211154,CI01000325_07762711_07766606,CI01000016_05960829_05963788,CI01000070_02659015_02664679,CI01000359_00240563_00291074	-	K01823,K00787,K01597,K01641,K00021,K00626,K00869	-	http://www.kegg.jp/kegg-bin/show_pathway?map00900/K01597%09%23FFFFFF,red/K00787%09%23FFFFFF,red/K01823%09%23FFFFFF,red/K01641%09%23FFFFFF,red/K00626%09%23FFFFFF,red/K00021%09%23FFFFFF,red/K00869%09%23FFFFFF,red/
ko00980	Metabolism of xenobiotics by cytochrome P450	Metabolism	Xenobiotics biodegradation and metabolism	3	2	5	36	0.000122411	0.00563089	CI01000338_00418774_00423249,CI01180000_09036547_09038313,CI01000119_01477397_01480508	CI01000319_00000067_00003612,CI01000165_00437005_00441964	K00799,K00079,K00699	K00799,K00078	http://www.kegg.jp/kegg-bin/show_pathway?map00980/K00799%09%23FFFFFF,purple/K00079%09%23FFFFFF,red/K00078%09%23FFFFFF,green/K00699%09%23FFFFFF,red/
ko00909	Sesquiterpenoid and triterpenoid biosynthesis	Metabolism	Metabolism of terpenoids and polyketides	2	0	2	2	0.000187355	0.00646375	CI01000029_08237701_08245368,CI01000027_02950348_02954214	-	K00511,K00801	-	http://www.kegg.jp/kegg-bin/show_pathway?map00909/K00511%09%23FFFFFF,red/K00801%09%23FFFFFF,red/
ko00720	Carbon fixation pathways in prokaryotes	Metabolism	Energy metabolism	3	0	3	17	0.00149929	0.0413805	CI01000325_07762711_07766606,CI01000075_00548373_00566336,CI01000009_05844758_05855489	-	K00031,K00626,K01895	-	http://www.kegg.jp/kegg-bin/show_pathway?map00720/K00031%09%23FFFFFF,red/K01895%09%23FFFFFF,red/K00626%09%23FFFFFF,red/
ko00072	Synthesis and degradation of ketone bodies	Metabolism	Lipid metabolism	2	0	2	7	0.0037602	0.0864846	CI01000325_07762711_07766606,CI01000304_01560571_01565345	-	K01641,K00626	-	http://www.kegg.jp/kegg-bin/show_pathway?map00072/K01641%09%23FFFFFF,red/K00626%09%23FFFFFF,red/
ko04630	Jak-STAT signaling pathway	Environmental Information Processing	Signal transduction	3	3	6	118	0.00568027	0.0970713	CI01000223_00499536_00501518,CI01000000_10857057_10861468,CI01000013_09444914_09445539	CI01000001_05502863_05504638,CI01000009_11835682_11873220,CI01000020_00501322_00502978	K05423,K14365,K05424	K04570,K11222,K05424	http://www.kegg.jp/kegg-bin/show_pathway?map04630/K04570%09%23FFFFFF,green/K05423%09%23FFFFFF,red/K11222%09%23FFFFFF,green/K14365%09%23FFFFFF,red/K05424%09%23FFFFFF,purple/
ko00040	Pentose and glucuronate interconversions	Metabolism	Carbohydrate metabolism	2	1	3	27	0.00583328	0.0970713	CI01000338_00418774_00423249,CI01085134_00000176_00004739	CI01000165_00437005_00441964	K00854,K00699	K00078	http://www.kegg.jp/kegg-bin/show_pathway?map00040/K00854%09%23FFFFFF,red/K00078%09%23FFFFFF,green/K00699%09%23FFFFFF,red/
ko00521	Streptomycin biosynthesis	Metabolism	Biosynthesis of other secondary metabolites	2	0	2	9	0.00633074	0.0970713	CI01000077_00343852_00350024,CI01000078_00134116_00134872	-	K01858	-	http://www.kegg.jp/kegg-bin/show_pathway?map00521/K01858%09%23FFFFFF,red/
ko04622	RIG-I-like receptor signaling pathway	Organismal Systems	Immune system	1	3	4	57	0.00768579	0.106064	CI01000300_03901275_03902800	CI01000034_05419465_05426380,CI01000330_01209985_01218019,CI01000129_00775675_00780593	K10030	K09447,K12646,K12649	http://www.kegg.jp/kegg-bin/show_pathway?map04622/K09447%09%23FFFFFF,green/K12646%09%23FFFFFF,green/K12649%09%23FFFFFF,green/K10030%09%23FFFFFF,red/
ko04151	PI3K-Akt signaling pathway	Environmental Information Processing	Signal transduction	4	7	11	361	0.0110138	0.127978	CI01000306_07716780_07727777,CI01000223_00499536_00501518,CI01000063_05922194_05935361,CI01000057_02200951_02207673	CI01000054_11209592_11214961,CI01000057_04794580_04834143,CI01000001_05502863_05504638,CI01000337_00802749_00845010,CI01000016_08111153_08185623,CI01000090_00397826_00398584,CI01000020_00819154_00820506	K02206,K06493,K05423,K06238	K13302,K19719,K08270,K04570,K06252,K09047,K06624	http://www.kegg.jp/kegg-bin/show_pathway?map04151/K02206%09%23FFFFFF,red/K08270%09%23FFFFFF,green/K04570%09%23FFFFFF,green/K06252%09%23FFFFFF,green/K06624%09%23FFFFFF,green/K13302%09%23FFFFFF,green/K19719%09%23FFFFFF,green/K06493%09%23FFFFFF,red/K05423%09%23FFFFFF,red/K06238%09%23FFFFFF,red/K09047%09%23FFFFFF,green/
ko00982	Drug metabolism - cytochrome P450	Metabolism	Xenobiotics biodegradation and metabolism	2	1	3	34	0.0111285	0.127978	CI01000338_00418774_00423249,CI01180000_09036547_09038313	CI01000319_00000067_00003612	K00799,K00699	K00799	http://www.kegg.jp/kegg-bin/show_pathway?map00982/K00799%09%23FFFFFF,purple/K00699%09%23FFFFFF,red/
ko00901	Indole alkaloid biosynthesis	Metabolism	Biosynthesis of other secondary metabolites	0	1	1	1	0.013731	0.14576	-	CI01000016_10989691_11026452	-	K01593	http://www.kegg.jp/kegg-bin/show_pathway?map00901/K01593%09%23FFFFFF,green/
ko04068	FoxO signaling pathway	Environmental Information Processing	Signal transduction	3	3	6	151	0.017799	0.175447	CI01000106_02453326_02454957,CI01000030_01091944_01093682,CI01000057_02200951_02207673	CI01000054_11209592_11214961,CI01000004_15091390_15096502,CI01000020_00819154_00820506	K02206,K17845,K15464	K13302,K04402,K06624	http://www.kegg.jp/kegg-bin/show_pathway?map04068/K13302%09%23FFFFFF,green/K17845%09%23FFFFFF,red/K02206%09%23FFFFFF,red/K15464%09%23FFFFFF,red/K04402%09%23FFFFFF,green/K06624%09%23FFFFFF,green/
ko01200	Carbon metabolism	Metabolism	Overview	5	0	5	119	0.0239606	0.220437	CI01000325_07762711_07766606,CI01000113_01502427_01506373,CI01000075_00548373_00566336,CI01000009_05844758_05855489,CI01000080_01396194_01413199	-	K00031,K01057,K00281,K00626,K01895	-	http://www.kegg.jp/kegg-bin/show_pathway?map01200/K00031%09%23FFFFFF,red/K00281%09%23FFFFFF,red/K01057%09%23FFFFFF,red/K01895%09%23FFFFFF,red/K00626%09%23FFFFFF,red/
ko04512	ECM-receptor interaction	Environmental Information Processing	Signaling molecules and interaction	2	2	4	83	0.0272345	0.234898	CI01000306_07716780_07727777,CI01000063_05922194_05935361	CI01000057_04794580_04834143,CI01000337_00802749_00845010	K06493,K06238	K19719,K06252	http://www.kegg.jp/kegg-bin/show_pathway?map04512/K19719%09%23FFFFFF,green/K06493%09%23FFFFFF,red/K06252%09%23FFFFFF,green/K06238%09%23FFFFFF,red/
ko01210	2-Oxocarboxylic acid metabolism	Metabolism	Overview	1	1	2	20	0.0302759	0.238506	CI01000009_05844758_05855489	CI01000034_02154099_02162106	K00031	K11067	http://www.kegg.jp/kegg-bin/show_pathway?map01210/K00031%09%23FFFFFF,red/K11067%09%23FFFFFF,green/
ko01212	Fatty acid metabolism	Metabolism	Overview	3	0	3	50	0.0311095	0.238506	CI01000325_07762711_07766606,CI01000000_13579971_13586927,CI01000017_01626938_01638001	-	K00626,K10203,K10205	-	http://www.kegg.jp/kegg-bin/show_pathway?map01212/K00626%09%23FFFFFF,red/K10205%09%23FFFFFF,red/K10203%09%23FFFFFF,red/
ko01040	Biosynthesis of unsaturated fatty acids	Metabolism	Lipid metabolism	2	0	2	21	0.0331663	0.240892	CI01000000_13579971_13586927,CI01000017_01626938_01638001	-	K10203,K10205	-	http://www.kegg.jp/kegg-bin/show_pathway?map01040/K10205%09%23FFFFFF,red/K10203%09%23FFFFFF,red/
ko04060	Cytokine-cytokine receptor interaction	Environmental Information Processing	Signaling molecules and interaction	4	2	6	177	0.0352058	0.24292	CI01000004_12390372_12391923,CI01000223_00499536_00501518,CI01000300_03901275_03902800,CI01000013_09444914_09445539	CI01000020_00501322_00502978,CI01000306_11156216_11159574	K05423,K10030,K05424,K04184	K05146,K05424	http://www.kegg.jp/kegg-bin/show_pathway?map04060/K05146%09%23FFFFFF,green/K05423%09%23FFFFFF,red/K10030%09%23FFFFFF,red/K05424%09%23FFFFFF,purple/K04184%09%23FFFFFF,red/
ko00480	Glutathione metabolism	Metabolism	Metabolism of other amino acids	2	1	3	54	0.0378511	0.246228	CI01000009_05844758_05855489,CI01180000_09036547_09038313	CI01000319_00000067_00003612	K00031,K00799	K00799	http://www.kegg.jp/kegg-bin/show_pathway?map00480/K00799%09%23FFFFFF,purple/K00031%09%23FFFFFF,red/
ko00650	Butanoate metabolism	Metabolism	Carbohydrate metabolism	2	0	2	23	0.0392538	0.246228	CI01000304_01560571_01565345,CI01000325_07762711_07766606	-	K01641,K00626	-	http://www.kegg.jp/kegg-bin/show_pathway?map00650/K01641%09%23FFFFFF,red/K00626%09%23FFFFFF,red/
ko00362	Benzoate degradation	Metabolism	Xenobiotics biodegradation and metabolism	1	0	1	4	0.0538099	0.309407	CI01000325_07762711_07766606	-	K00626	-	http://www.kegg.jp/kegg-bin/show_pathway?map00362/K00626%09%23FFFFFF,red/
ko00965	Betalain biosynthesis	Metabolism	Biosynthesis of other secondary metabolites	0	1	1	4	0.0538099	0.309407	-	CI01000016_10989691_11026452	-	K01593	http://www.kegg.jp/kegg-bin/show_pathway?map00965/K01593%09%23FFFFFF,green/
ko04640	Hematopoietic cell lineage	Organismal Systems	Immune system	3	0	3	64	0.0576547	0.317064	CI01000223_00499536_00501518,CI01000063_05922194_05935361,CI01000340_13297106_13322357	-	K06493,K05423,K06474	-	http://www.kegg.jp/kegg-bin/show_pathway?map04640/K05423%09%23FFFFFF,red/K06493%09%23FFFFFF,red/K06474%09%23FFFFFF,red/
ko00062	Fatty acid elongation	Metabolism	Lipid metabolism	2	0	2	29	0.0597367	0.317064	CI01000000_13579971_13586927,CI01000017_01626938_01638001	-	K10203,K10205	-	http://www.kegg.jp/kegg-bin/show_pathway?map00062/K10205%09%23FFFFFF,red/K10203%09%23FFFFFF,red/
ko00640	Propanoate metabolism	Metabolism	Carbohydrate metabolism	2	0	2	32	0.071078	0.356908	CI01000325_07762711_07766606,CI01000075_00548373_00566336	-	K00626,K01895	-	http://www.kegg.jp/kegg-bin/show_pathway?map00640/K01895%09%23FFFFFF,red/K00626%09%23FFFFFF,red/
ko00140	Steroid hormone biosynthesis	Metabolism	Lipid metabolism	2	0	2	33	0.0750025	0.356908	CI01000338_00418774_00423249,CI01000340_06704533_06711160	-	K00699,K13373	-	http://www.kegg.jp/kegg-bin/show_pathway?map00140/K13373%09%23FFFFFF,red/K00699%09%23FFFFFF,red/
ko00630	Glyoxylate and dicarboxylate metabolism	Metabolism	Carbohydrate metabolism	2	0	2	33	0.0750025	0.356908	CI01000325_07762711_07766606,CI01000080_01396194_01413199	-	K00281,K00626	-	http://www.kegg.jp/kegg-bin/show_pathway?map00630/K00281%09%23FFFFFF,red/K00626%09%23FFFFFF,red/
ko00983	Drug metabolism - other enzymes	Metabolism	Xenobiotics biodegradation and metabolism	2	0	2	35	0.0830518	0.369714	CI01000338_00418774_00423249,CI01000306_00571360_00574170	-	K00857,K00699	-	http://www.kegg.jp/kegg-bin/show_pathway?map00983/K00857%09%23FFFFFF,red/K00699%09%23FFFFFF,red/
ko00830	Retinol metabolism	Metabolism	Metabolism of cofactors and vitamins	2	0	2	35	0.0830518	0.369714	CI01000338_00418774_00423249,CI01000012_07537907_07544112	-	K11153,K00699	-	http://www.kegg.jp/kegg-bin/show_pathway?map00830/K11153%09%23FFFFFF,red/K00699%09%23FFFFFF,red/
ko00500	Starch and sucrose metabolism	Metabolism	Carbohydrate metabolism	1	1	2	40	0.104227	0.449481	CI01000338_00418774_00423249	CI01000082_01885169_01923048	K00699	K01196	http://www.kegg.jp/kegg-bin/show_pathway?map00500/K01196%09%23FFFFFF,green/K00699%09%23FFFFFF,red/
ko02010	ABC transporters	Environmental Information Processing	Membrane transport	0	2	2	41	0.108624	0.454246	-	CI01000302_00045349_00078600,CI01000005_06623484_06646729	-	K05641,K05666	http://www.kegg.jp/kegg-bin/show_pathway?map02010/K05666%09%23FFFFFF,green/K05641%09%23FFFFFF,green/
ko04152	AMPK signaling pathway	Environmental Information Processing	Signal transduction	2	2	4	135	0.115014	0.466821	CI01000080_00202124_00211154,CI01000013_09444914_09445539	CI01000016_08111153_08185623,CI01000020_00501322_00502978	K00021,K05424	K09047,K05424	http://www.kegg.jp/kegg-bin/show_pathway?map04152/K00021%09%23FFFFFF,red/K09047%09%23FFFFFF,green/K05424%09%23FFFFFF,purple/
ko00380	Tryptophan metabolism	Metabolism	Amino acid metabolism	1	1	2	44	0.122097	0.468039	CI01000325_07762711_07766606	CI01000016_10989691_11026452	K00626	K01593	http://www.kegg.jp/kegg-bin/show_pathway?map00380/K01593%09%23FFFFFF,green/K00626%09%23FFFFFF,red/
ko04623	Cytosolic DNA-sensing pathway	Organismal Systems	Immune system	0	2	2	44	0.122097	0.468039	-	CI01000330_01209985_01218019,CI01000129_00775675_00780593	-	K09447,K12646	http://www.kegg.jp/kegg-bin/show_pathway?map04623/K09447%09%23FFFFFF,green/K12646%09%23FFFFFF,green/
ko00620	Pyruvate metabolism	Metabolism	Carbohydrate metabolism	2	0	2	45	0.126675	0.472465	CI01000325_07762711_07766606,CI01000075_00548373_00566336	-	K00626,K01895	-	http://www.kegg.jp/kegg-bin/show_pathway?map00620/K01895%09%23FFFFFF,red/K00626%09%23FFFFFF,red/
ko04711	Circadian rhythm - fly	Organismal Systems	Environmental adaptation	0	1	1	11	0.141144	0.499434	-	CI01000118_00519523_00546014	-	K02633	http://www.kegg.jp/kegg-bin/show_pathway?map04711/K02633%09%23FFFFFF,green/
ko00950	Isoquinoline alkaloid biosynthesis	Metabolism	Biosynthesis of other secondary metabolites	0	1	1	11	0.141144	0.499434	-	CI01000016_10989691_11026452	-	K01593	http://www.kegg.jp/kegg-bin/show_pathway?map00950/K01593%09%23FFFFFF,green/
ko04064	NF-kappa B signaling pathway	Environmental Information Processing	Signal transduction	1	2	3	97	0.148523	0.499906	CI01000300_03901275_03902800	CI01000001_05502863_05504638,CI01000129_00775675_00780593	K10030	K12646,K04570	http://www.kegg.jp/kegg-bin/show_pathway?map04064/K12646%09%23FFFFFF,green/K04570%09%23FFFFFF,green/K10030%09%23FFFFFF,red/
ko04974	Protein digestion and absorption	Organismal Systems	Digestive system	1	2	3	97	0.148523	0.499906	CI01000306_07716780_07727777	CI01000057_04794580_04834143,CI01000187_00055200_00121086	K06238	K19719,K19721	http://www.kegg.jp/kegg-bin/show_pathway?map04974/K19719%09%23FFFFFF,green/K19721%09%23FFFFFF,green/K06238%09%23FFFFFF,red/
ko00280	Valine, leucine and isoleucine degradation	Metabolism	Amino acid metabolism	2	0	2	52	0.159747	0.524884	CI01000304_01560571_01565345,CI01000325_07762711_07766606	-	K01641,K00626	-	http://www.kegg.jp/kegg-bin/show_pathway?map00280/K01641%09%23FFFFFF,red/K00626%09%23FFFFFF,red/
ko04066	HIF-1 signaling pathway	Environmental Information Processing	Signal transduction	1	2	3	102	0.164958	0.529401	CI01000310_03699595_03709303	CI01000010_02530251_02538713,CI01000020_00819154_00820506	K09592	K04372,K06624	http://www.kegg.jp/kegg-bin/show_pathway?map04066/K04372%09%23FFFFFF,green/K06624%09%23FFFFFF,green/K09592%09%23FFFFFF,red/
ko00450	Selenocompound metabolism	Metabolism	Metabolism of other amino acids	0	1	1	14	0.176076	0.550372	-	CI01000340_02431091_02437843	-	K01763	http://www.kegg.jp/kegg-bin/show_pathway?map00450/K01763%09%23FFFFFF,green/
ko04010	MAPK signaling pathway	Environmental Information Processing	Signal transduction	1	5	6	276	0.179469	0.550372	CI01000320_03456251_03458846	CI01000004_15091390_15096502,CI01000120_00051711_00088727,CI01000116_00061123_00063290,CI01000035_00018796_00020662,CI01000010_02530251_02538713	K04381	K04372,K03283,K04459,K04402	http://www.kegg.jp/kegg-bin/show_pathway?map04010/K03283%09%23FFFFFF,green/K04372%09%23FFFFFF,green/K04459%09%23FFFFFF,green/K04381%09%23FFFFFF,red/K04402%09%23FFFFFF,green/
ko02020	Two-component system	Environmental Information Processing	Signal transduction	1	0	1	15	0.187403	0.562208	CI01000325_07762711_07766606	-	K00626	-	http://www.kegg.jp/kegg-bin/show_pathway?map02020/K00626%09%23FFFFFF,red/
ko04915	Estrogen signaling pathway	Organismal Systems	Endocrine system	1	2	3	110	0.192291	0.564598	CI01000013_11893589_11902743	CI01000035_00018796_00020662,CI01000016_08111153_08185623	K09571	K03283,K09047	http://www.kegg.jp/kegg-bin/show_pathway?map04915/K03283%09%23FFFFFF,green/K09571%09%23FFFFFF,red/K09047%09%23FFFFFF,green/
ko00360	Phenylalanine metabolism	Metabolism	Amino acid metabolism	0	1	1	16	0.198575	0.570904	-	CI01000016_10989691_11026452	-	K01593	http://www.kegg.jp/kegg-bin/show_pathway?map00360/K01593%09%23FFFFFF,green/
ko04510	Focal adhesion	Cellular Processes	Cellular commiunity	3	2	5	229	0.206947	0.582831	CI01000306_07716780_07727777,CI01000063_05922194_05935361,CI01000043_05334800_05345427	CI01000057_04794580_04834143,CI01000337_00802749_00845010	K06275,K06493,K06238	K19719,K06252	http://www.kegg.jp/kegg-bin/show_pathway?map04510/K19719%09%23FFFFFF,green/K06275%09%23FFFFFF,red/K06493%09%23FFFFFF,red/K06252%09%23FFFFFF,green/K06238%09%23FFFFFF,red/
ko00053	Ascorbate and aldarate metabolism	Metabolism	Carbohydrate metabolism	1	0	1	18	0.220464	0.585606	CI01000338_00418774_00423249	-	K00699	-	http://www.kegg.jp/kegg-bin/show_pathway?map00053/K00699%09%23FFFFFF,red/
ko00120	Primary bile acid biosynthesis	Metabolism	Lipid metabolism	1	0	1	18	0.220464	0.585606	CI01000029_02029449_02036156	-	K07439	-	http://www.kegg.jp/kegg-bin/show_pathway?map00120/K07439%09%23FFFFFF,red/
ko04380	Osteoclast differentiation	Organismal Systems	Development	1	2	3	118	0.220663	0.585606	CI01000063_05922194_05935361	CI01000000_10333352_10335572,CI01000154_00641532_00674274	K06493	K04502,K08091	http://www.kegg.jp/kegg-bin/show_pathway?map04380/K06493%09%23FFFFFF,red/K08091%09%23FFFFFF,green/K04502%09%23FFFFFF,green/
ko04214	Apoptosis - fly	Cellular Processes	Cell growth and death	0	2	2	68	0.239607	0.623883	-	CI01000120_00051711_00088727,CI01000116_00061123_00063290	-	K04459	http://www.kegg.jp/kegg-bin/show_pathway?map04214/K04459%09%23FFFFFF,green/
ko04115	p53 signaling pathway	Cellular Processes	Cell growth and death	1	1	2	69	0.244698	0.625339	CI01000057_02200951_02207673	CI01000004_15091390_15096502	K02206	K04402	http://www.kegg.jp/kegg-bin/show_pathway?map04115/K02206%09%23FFFFFF,red/K04402%09%23FFFFFF,green/
ko04610	Complement and coagulation cascades	Organismal Systems	Immune system	0	2	2	71	0.254892	0.639547	-	CI01000169_00769848_00794717,CI01000082_02743746_02747332	-	K03899,K03901	http://www.kegg.jp/kegg-bin/show_pathway?map04610/K03899%09%23FFFFFF,green/K03901%09%23FFFFFF,green/
ko04110	Cell cycle	Cellular Processes	Cell growth and death	1	2	3	132	0.272053	0.660033	CI01000057_02200951_02207673	CI01000004_15091390_15096502,CI01000020_00819154_00820506	K02206	K04402,K06624	http://www.kegg.jp/kegg-bin/show_pathway?map04110/K02206%09%23FFFFFF,red/K04402%09%23FFFFFF,green/K06624%09%23FFFFFF,green/
ko00340	Histidine metabolism	Metabolism	Amino acid metabolism	0	1	1	23	0.272622	0.660033	-	CI01000016_10989691_11026452	-	K01593	http://www.kegg.jp/kegg-bin/show_pathway?map00340/K01593%09%23FFFFFF,green/
ko04976	Bile secretion	Organismal Systems	Digestive system	1	1	2	78	0.290592	0.661805	CI01000080_00202124_00211154	CI01000005_06623484_06646729	K00021	K05666	http://www.kegg.jp/kegg-bin/show_pathway?map04976/K05666%09%23FFFFFF,green/K00021%09%23FFFFFF,red/
ko00511	Other glycan degradation	Metabolism	Glycan biosynthesis and metabolism	1	0	1	25	0.292501	0.661805	CI01000330_04025928_04040081	-	K01191	-	http://www.kegg.jp/kegg-bin/show_pathway?map00511/K01191%09%23FFFFFF,red/
ko00562	Inositol phosphate metabolism	Metabolism	Carbohydrate metabolism	2	0	2	79	0.295682	0.661805	CI01000077_00343852_00350024,CI01000078_00134116_00134872	-	K01858	-	http://www.kegg.jp/kegg-bin/show_pathway?map00562/K01858%09%23FFFFFF,red/
ko04918	Thyroid hormone synthesis	Organismal Systems	Endocrine system	0	2	2	79	0.295682	0.661805	-	CI01000027_09002993_09040903,CI01000016_08111153_08185623	-	K10809,K09047	http://www.kegg.jp/kegg-bin/show_pathway?map04918/K10809%09%23FFFFFF,green/K09047%09%23FFFFFF,green/
ko00220	Arginine biosynthesis	Metabolism	Amino acid metabolism	0	1	1	26	0.302237	0.661805	-	CI01000034_02154099_02162106	-	K11067	http://www.kegg.jp/kegg-bin/show_pathway?map00220/K11067%09%23FFFFFF,green/
ko01230	Biosynthesis of amino acids	Metabolism	Overview	1	1	2	81	0.305846	0.661805	CI01000009_05844758_05855489	CI01000034_02154099_02162106	K00031	K11067	http://www.kegg.jp/kegg-bin/show_pathway?map01230/K00031%09%23FFFFFF,red/K11067%09%23FFFFFF,green/
ko04920	Adipocytokine signaling pathway	Organismal Systems	Endocrine system	1	1	2	82	0.310918	0.661805	CI01000013_09444914_09445539	CI01000020_00501322_00502978	K05424	K05424	http://www.kegg.jp/kegg-bin/show_pathway?map04920/K05424%09%23FFFFFF,purple/
ko00030	Pentose phosphate pathway	Metabolism	Carbohydrate metabolism	1	0	1	27	0.31184	0.661805	CI01000113_01502427_01506373	-	K01057	-	http://www.kegg.jp/kegg-bin/show_pathway?map00030/K01057%09%23FFFFFF,red/
ko04320	Dorso-ventral axis formation	Organismal Systems	Development	0	1	1	28	0.321311	0.661805	-	CI01000000_17644414_17655141	-	K02602	http://www.kegg.jp/kegg-bin/show_pathway?map04320/K02602%09%23FFFFFF,green/
ko00680	Methane metabolism	Metabolism	Energy metabolism	1	0	1	28	0.321311	0.661805	CI01000075_00548373_00566336	-	K01895	-	http://www.kegg.jp/kegg-bin/show_pathway?map00680/K01895%09%23FFFFFF,red/
ko03440	Homologous recombination	Genetic Information Processing	Replication and repair	1	0	1	29	0.330653	0.66225	CI01000027_06477695_06489968	-	K10877	-	http://www.kegg.jp/kegg-bin/show_pathway?map03440/K10877%09%23FFFFFF,red/
ko04146	Peroxisome	Cellular Processes	Transport and catabolism	2	0	2	86	0.331125	0.66225	CI01000071_01076503_01085064,CI01000009_05844758_05855489	-	K00031,K00869	-	http://www.kegg.jp/kegg-bin/show_pathway?map04146/K00031%09%23FFFFFF,red/K00869%09%23FFFFFF,red/
ko00350	Tyrosine metabolism	Metabolism	Amino acid metabolism	0	1	1	31	0.348955	0.663849	-	CI01000016_10989691_11026452	-	K01593	http://www.kegg.jp/kegg-bin/show_pathway?map00350/K01593%09%23FFFFFF,green/
ko00860	Porphyrin and chlorophyll metabolism	Metabolism	Metabolism of cofactors and vitamins	1	0	1	31	0.348955	0.663849	CI01000338_00418774_00423249	-	K00699	-	http://www.kegg.jp/kegg-bin/show_pathway?map00860/K00699%09%23FFFFFF,red/
ko04620	Toll-like receptor signaling pathway	Organismal Systems	Immune system	1	1	2	90	0.351167	0.663849	CI01000300_03901275_03902800	CI01000330_01209985_01218019	K10030	K09447	http://www.kegg.jp/kegg-bin/show_pathway?map04620/K09447%09%23FFFFFF,green/K10030%09%23FFFFFF,red/
ko04914	Progesterone-mediated oocyte maturation	Organismal Systems	Endocrine system	1	1	2	90	0.351167	0.663849	CI01000057_02200951_02207673	CI01000000_17644414_17655141	K02206	K02602	http://www.kegg.jp/kegg-bin/show_pathway?map04914/K02206%09%23FFFFFF,red/K02602%09%23FFFFFF,green/
ko04310	Wnt signaling pathway	Environmental Information Processing	Signal transduction	1	2	3	156	0.362203	0.675459	CI01000020_04705594_04712665	CI01000000_10333352_10335572,CI01000301_00448491_00464517	K01691	K02165,K04502	http://www.kegg.jp/kegg-bin/show_pathway?map04310/K02165%09%23FFFFFF,green/K01691%09%23FFFFFF,red/K04502%09%23FFFFFF,green/
ko04975	Fat digestion and absorption	Organismal Systems	Digestive system	0	1	1	34	0.37548	0.690884	-	CI01000302_00045349_00078600	-	K05641	http://www.kegg.jp/kegg-bin/show_pathway?map04975/K05641%09%23FFFFFF,green/
ko00020	Citrate cycle (TCA cycle)	Metabolism	Carbohydrate metabolism	1	0	1	35	0.384081	0.697411	CI01000009_05844758_05855489	-	K00031	-	http://www.kegg.jp/kegg-bin/show_pathway?map00020/K00031%09%23FFFFFF,red/
ko03030	DNA replication	Genetic Information Processing	Replication and repair	1	0	1	37	0.400931	0.718552	CI01000012_13538979_13549803	-	K10742	-	http://www.kegg.jp/kegg-bin/show_pathway?map03030/K10742%09%23FFFFFF,red/
ko04710	Circadian rhythm	Organismal Systems	Environmental adaptation	0	1	1	38	0.409184	0.719883	-	CI01000118_00519523_00546014	-	K02633	http://www.kegg.jp/kegg-bin/show_pathway?map04710/K02633%09%23FFFFFF,green/
ko00240	Pyrimidine metabolism	Metabolism	Nucleotide metabolism	1	1	2	103	0.414702	0.719883	CI01000306_00571360_00574170	CI01000062_02400091_02406400	K00857	K13809	http://www.kegg.jp/kegg-bin/show_pathway?map00240/K00857%09%23FFFFFF,red/K13809%09%23FFFFFF,green/
ko04215	Apoptosis - multiple species	Cellular Processes	Cell growth and death	0	1	1	39	0.417323	0.719883	-	CI01000001_05502863_05504638	-	K04570	http://www.kegg.jp/kegg-bin/show_pathway?map04215/K04570%09%23FFFFFF,green/
ko00071	Fatty acid degradation	Metabolism	Lipid metabolism	1	0	1	41	0.43327	0.738163	CI01000325_07762711_07766606	-	K00626	-	http://www.kegg.jp/kegg-bin/show_pathway?map00071/K00626%09%23FFFFFF,red/
ko04960	Aldosterone-regulated sodium reabsorption	Organismal Systems	Excretory system	0	1	1	43	0.448782	0.749766	-	CI01000054_11209592_11214961	-	K13302	http://www.kegg.jp/kegg-bin/show_pathway?map04960/K13302%09%23FFFFFF,green/
ko00260	Glycine, serine and threonine metabolism	Metabolism	Amino acid metabolism	1	0	1	44	0.45638	0.749766	CI01000080_01396194_01413199	-	K00281	-	http://www.kegg.jp/kegg-bin/show_pathway?map00260/K00281%09%23FFFFFF,red/
ko04978	Mineral absorption	Organismal Systems	Digestive system	0	1	1	44	0.45638	0.749766	-	CI01000069_03612923_03614657	-	K00522	http://www.kegg.jp/kegg-bin/show_pathway?map04978/K00522%09%23FFFFFF,green/
ko04114	Oocyte meiosis	Cellular Processes	Cell growth and death	1	1	2	114	0.465987	0.756214	CI01000057_02200951_02207673	CI01000000_17644414_17655141	K02206	K02602	http://www.kegg.jp/kegg-bin/show_pathway?map04114/K02206%09%23FFFFFF,red/K02602%09%23FFFFFF,green/
ko04672	Intestinal immune network for IgA production	Organismal Systems	Immune system	1	0	1	46	0.471264	0.756214	CI01000004_12390372_12391923	-	K04184	-	http://www.kegg.jp/kegg-bin/show_pathway?map04672/K04184%09%23FFFFFF,red/
ko04962	Vasopressin-regulated water reabsorption	Organismal Systems	Excretory system	0	1	1	50	0.499827	0.78382	-	CI01000016_08111153_08185623	-	K09047	http://www.kegg.jp/kegg-bin/show_pathway?map04962/K09047%09%23FFFFFF,green/
ko00520	Amino sugar and nucleotide sugar metabolism	Metabolism	Carbohydrate metabolism	1	0	1	50	0.499827	0.78382	CI01000115_01979913_01986183	-	K00326	-	http://www.kegg.jp/kegg-bin/show_pathway?map00520/K00326%09%23FFFFFF,red/
ko04621	NOD-like receptor signaling pathway	Organismal Systems	Immune system	1	0	1	53	0.520239	0.806663	CI01000300_03901275_03902800	-	K10030	-	http://www.kegg.jp/kegg-bin/show_pathway?map04621/K10030%09%23FFFFFF,red/
ko04913	Ovarian steroidogenesis	Organismal Systems	Endocrine system	1	0	1	55	0.533385	0.809734	CI01000340_06704533_06711160	-	K13373	-	http://www.kegg.jp/kegg-bin/show_pathway?map04913/K13373%09%23FFFFFF,red/
ko00561	Glycerolipid metabolism	Metabolism	Lipid metabolism	1	0	1	56	0.539823	0.809734	CI01000029_05578983_05588654	-	K15728	-	http://www.kegg.jp/kegg-bin/show_pathway?map00561/K15728%09%23FFFFFF,red/
ko00590	Arachidonic acid metabolism	Metabolism	Lipid metabolism	1	0	1	56	0.539823	0.809734	CI01000119_01477397_01480508	-	K00079	-	http://www.kegg.jp/kegg-bin/show_pathway?map00590/K00079%09%23FFFFFF,red/
ko00310	Lysine degradation	Metabolism	Amino acid metabolism	1	0	1	60	0.564704	0.829034	CI01000325_07762711_07766606	-	K00626	-	http://www.kegg.jp/kegg-bin/show_pathway?map00310/K00626%09%23FFFFFF,red/
ko04612	Antigen processing and presentation	Organismal Systems	Immune system	0	1	1	60	0.564704	0.829034	-	CI01000035_00018796_00020662	-	K03283	http://www.kegg.jp/kegg-bin/show_pathway?map04612/K03283%09%23FFFFFF,green/
ko04514	Cell adhesion molecules (CAMs)	Environmental Information Processing	Signaling molecules and interaction	2	0	2	146	0.598878	0.85732	CI01000091_00368135_00368878,CI01000340_13297106_13322357	-	K06087,K06474	-	http://www.kegg.jp/kegg-bin/show_pathway?map04514/K06087%09%23FFFFFF,red/K06474%09%23FFFFFF,red/
ko00010	Glycolysis / Gluconeogenesis	Metabolism	Carbohydrate metabolism	1	0	1	66	0.599542	0.85732	CI01000075_00548373_00566336	-	K01895	-	http://www.kegg.jp/kegg-bin/show_pathway?map00010/K01895%09%23FFFFFF,red/
ko04728	Dopaminergic synapse	Organismal Systems	Nervous system	0	2	2	147	0.602609	0.85732	-	CI01000016_10989691_11026452,CI01000016_08111153_08185623	-	K01593,K09047	http://www.kegg.jp/kegg-bin/show_pathway?map04728/K01593%09%23FFFFFF,green/K09047%09%23FFFFFF,green/
ko04664	Fc epsilon RI signaling pathway	Organismal Systems	Immune system	0	1	1	69	0.615907	0.858537	-	CI01000154_00641532_00674274	-	K08091	http://www.kegg.jp/kegg-bin/show_pathway?map04664/K08091%09%23FFFFFF,green/
ko04150	mTOR signaling pathway	Environmental Information Processing	Signal transduction	0	1	1	69	0.615907	0.858537	-	CI01000090_00397826_00398584	-	K08270	http://www.kegg.jp/kegg-bin/show_pathway?map04150/K08270%09%23FFFFFF,green/
ko04210	Apoptosis	Cellular Processes	Cell growth and death	0	2	2	156	0.635022	0.872955	-	CI01000001_05502863_05504638,CI01000004_15091390_15096502	-	K04570,K04402	http://www.kegg.jp/kegg-bin/show_pathway?map04210/K04570%09%23FFFFFF,green/K04402%09%23FFFFFF,green/
ko04141	Protein processing in endoplasmic reticulum	Genetic Information Processing	Folding, sorting and degradation	0	2	2	158	0.64194	0.872955	-	CI01000035_00018796_00020662,CI01180000_01758634_01764277	-	K03283,K16195	http://www.kegg.jp/kegg-bin/show_pathway?map04141/K03283%09%23FFFFFF,green/K16195%09%23FFFFFF,green/
ko04391	Hippo signaling pathway - fly	Environmental Information Processing	Signal transduction	0	1	1	75	0.64667	0.872955	-	CI01000000_11975344_12001661	-	K16675	http://www.kegg.jp/kegg-bin/show_pathway?map04391/K16675%09%23FFFFFF,green/
ko04213	Longevity regulating pathway - multiple species	Organismal Systems	Aging	0	1	1	76	0.651554	0.872955	-	CI01000035_00018796_00020662	-	K03283	http://www.kegg.jp/kegg-bin/show_pathway?map04213/K03283%09%23FFFFFF,green/
ko04072	Phospholipase D signaling pathway	Environmental Information Processing	Signal transduction	1	1	2	170	0.681304	0.904038	CI01000300_03901275_03902800	CI01000154_00641532_00674274	K10030	K08091	http://www.kegg.jp/kegg-bin/show_pathway?map04072/K08091%09%23FFFFFF,green/K10030%09%23FFFFFF,red/
ko04062	Chemokine signaling pathway	Organismal Systems	Immune system	2	0	2	176	0.699633	0.919518	CI01000004_12390372_12391923,CI01000300_03901275_03902800	-	K10030,K04184	-	http://www.kegg.jp/kegg-bin/show_pathway?map04062/K10030%09%23FFFFFF,red/K04184%09%23FFFFFF,red/
ko04925	Aldosterone synthesis and secretion	Organismal Systems	Endocrine system	0	1	1	94	0.728829	0.921414	-	CI01000016_08111153_08185623	-	K09047	http://www.kegg.jp/kegg-bin/show_pathway?map04925/K09047%09%23FFFFFF,green/
ko04350	TGF-beta signaling pathway	Environmental Information Processing	Signal transduction	0	1	1	98	0.743539	0.921414	-	CI01000230_00288491_00297433	-	K04657	http://www.kegg.jp/kegg-bin/show_pathway?map04350/K04657%09%23FFFFFF,green/
ko04012	ErbB signaling pathway	Environmental Information Processing	Signal transduction	0	1	1	98	0.743539	0.921414	-	CI01000020_00819154_00820506	-	K06624	http://www.kegg.jp/kegg-bin/show_pathway?map04012/K06624%09%23FFFFFF,green/
ko04911	Insulin secretion	Organismal Systems	Endocrine system	0	1	1	102	0.757456	0.921414	-	CI01000016_08111153_08185623	-	K09047	http://www.kegg.jp/kegg-bin/show_pathway?map04911/K09047%09%23FFFFFF,green/
ko00564	Glycerophospholipid metabolism	Metabolism	Lipid metabolism	1	0	1	106	0.770623	0.921414	CI01000029_05578983_05588654	-	K15728	-	http://www.kegg.jp/kegg-bin/show_pathway?map00564/K15728%09%23FFFFFF,red/
ko04360	Axon guidance	Organismal Systems	Development	0	2	2	205	0.776301	0.921414	-	CI01000021_03510302_03551418,CI01000190_00818872_00919765	-	K06821,K05105	http://www.kegg.jp/kegg-bin/show_pathway?map04360/K06821%09%23FFFFFF,green/K05105%09%23FFFFFF,green/
ko04668	TNF signaling pathway	Environmental Information Processing	Signal transduction	0	1	1	109	0.780029	0.921414	-	CI01000016_08111153_08185623	-	K09047	http://www.kegg.jp/kegg-bin/show_pathway?map04668/K09047%09%23FFFFFF,green/
ko04144	Endocytosis	Cellular Processes	Transport and catabolism	1	2	3	299	0.782829	0.921414	CI01000028_03208231_03214842	CI01000040_00941839_00959939,CI01000035_00018796_00020662	K12469	K03283,K18439	http://www.kegg.jp/kegg-bin/show_pathway?map04144/K03283%09%23FFFFFF,green/K18439%09%23FFFFFF,green/K12469%09%23FFFFFF,red/
ko04022	cGMP-PKG signaling pathway	Environmental Information Processing	Signal transduction	0	2	2	209	0.785425	0.921414	-	CI01000013_02321895_02371964,CI01000016_08111153_08185623	-	K09260,K09047	http://www.kegg.jp/kegg-bin/show_pathway?map04022/K09260%09%23FFFFFF,green/K09047%09%23FFFFFF,green/
ko04666	Fc gamma R-mediated phagocytosis	Organismal Systems	Immune system	0	1	1	111	0.786086	0.921414	-	CI01000154_00641532_00674274	-	K08091	http://www.kegg.jp/kegg-bin/show_pathway?map04666/K08091%09%23FFFFFF,green/
ko04922	Glucagon signaling pathway	Organismal Systems	Endocrine system	0	1	1	111	0.786086	0.921414	-	CI01000016_08111153_08185623	-	K09047	http://www.kegg.jp/kegg-bin/show_pathway?map04922/K09047%09%23FFFFFF,green/
ko04713	Circadian entrainment	Organismal Systems	Environmental adaptation	0	1	1	112	0.789052	0.921414	-	CI01000118_00519523_00546014	-	K02633	http://www.kegg.jp/kegg-bin/show_pathway?map04713/K02633%09%23FFFFFF,green/
ko04211	Longevity regulating pathway	Organismal Systems	Aging	0	1	1	116	0.800513	0.921414	-	CI01000016_08111153_08185623	-	K09047	http://www.kegg.jp/kegg-bin/show_pathway?map04211/K09047%09%23FFFFFF,green/
ko04726	Serotonergic synapse	Organismal Systems	Nervous system	0	1	1	120	0.811355	0.921414	-	CI01000016_10989691_11026452	-	K01593	http://www.kegg.jp/kegg-bin/show_pathway?map04726/K01593%09%23FFFFFF,green/
ko03040	Spliceosome	Genetic Information Processing	Transcription	0	1	1	125	0.824088	0.921414	-	CI01000035_00018796_00020662	-	K03283	http://www.kegg.jp/kegg-bin/show_pathway?map03040/K03283%09%23FFFFFF,green/
ko04919	Thyroid hormone signaling pathway	Organismal Systems	Endocrine system	1	0	1	128	0.831314	0.921414	CI01000063_05922194_05935361	-	K06493	-	http://www.kegg.jp/kegg-bin/show_pathway?map04919/K06493%09%23FFFFFF,red/
ko04120	Ubiquitin mediated proteolysis	Genetic Information Processing	Folding, sorting and degradation	0	1	1	131	0.838245	0.921414	-	CI01000300_09907540_09932819	-	K10260	http://www.kegg.jp/kegg-bin/show_pathway?map04120/K10260%09%23FFFFFF,green/
ko04670	Leukocyte transendothelial migration	Organismal Systems	Immune system	1	0	1	134	0.844892	0.921414	CI01000091_00368135_00368878	-	K06087	-	http://www.kegg.jp/kegg-bin/show_pathway?map04670/K06087%09%23FFFFFF,red/
ko04145	Phagosome	Cellular Processes	Transport and catabolism	1	0	1	135	0.847047	0.921414	CI01000063_05922194_05935361	-	K06493	-	http://www.kegg.jp/kegg-bin/show_pathway?map04145/K06493%09%23FFFFFF,red/
ko04725	Cholinergic synapse	Organismal Systems	Nervous system	0	1	1	135	0.847047	0.921414	-	CI01000016_08111153_08185623	-	K09047	http://www.kegg.jp/kegg-bin/show_pathway?map04725/K09047%09%23FFFFFF,green/
ko04071	Sphingolipid signaling pathway	Environmental Information Processing	Signal transduction	0	1	1	140	0.857384	0.921414	-	CI01000154_00641532_00674274	-	K08091	http://www.kegg.jp/kegg-bin/show_pathway?map04071/K08091%09%23FFFFFF,green/
ko04014	Ras signaling pathway	Environmental Information Processing	Signal transduction	0	2	2	248	0.858577	0.921414	-	CI01000001_05502863_05504638,CI01000154_00641532_00674274	-	K04570,K08091	http://www.kegg.jp/kegg-bin/show_pathway?map04014/K04570%09%23FFFFFF,green/K08091%09%23FFFFFF,green/
ko04611	Platelet activation	Organismal Systems	Immune system	1	0	1	141	0.859367	0.921414	CI01000063_05922194_05935361	-	K06493	-	http://www.kegg.jp/kegg-bin/show_pathway?map04611/K06493%09%23FFFFFF,red/
ko04270	Vascular smooth muscle contraction	Organismal Systems	Circulatory system	1	0	1	142	0.861322	0.921414	CI01000340_09326254_09329458	-	K12751	-	http://www.kegg.jp/kegg-bin/show_pathway?map04270/K12751%09%23FFFFFF,red/
ko03013	RNA transport	Genetic Information Processing	Translation	0	1	1	151	0.877746	0.926294	-	CI01000240_00073885_00081319	-	K12160	http://www.kegg.jp/kegg-bin/show_pathway?map03013/K12160%09%23FFFFFF,green/
ko04910	Insulin signaling pathway	Organismal Systems	Endocrine system	0	1	1	153	0.881125	0.926294	-	CI01000010_02530251_02538713	-	K04372	http://www.kegg.jp/kegg-bin/show_pathway?map04910/K04372%09%23FFFFFF,green/
ko04530	Tight junction	Cellular Processes	Cellular commiunity	1	0	1	156	0.88602	0.926294	CI01000091_00368135_00368878	-	K06087	-	http://www.kegg.jp/kegg-bin/show_pathway?map04530/K06087%09%23FFFFFF,red/
ko04261	Adrenergic signaling in cardiomyocytes	Organismal Systems	Circulatory system	0	1	1	168	0.903676	0.937649	-	CI01000016_08111153_08185623	-	K09047	http://www.kegg.jp/kegg-bin/show_pathway?map04261/K09047%09%23FFFFFF,green/
ko04921	Oxytocin signaling pathway	Organismal Systems	Endocrine system	1	0	1	188	0.927266	0.954946	CI01000340_09326254_09329458	-	K12751	-	http://www.kegg.jp/kegg-bin/show_pathway?map04921/K12751%09%23FFFFFF,red/
ko04015	Rap1 signaling pathway	Environmental Information Processing	Signal transduction	1	0	1	236	0.963013	0.97449	CI01000063_05922194_05935361	-	K06493	-	http://www.kegg.jp/kegg-bin/show_pathway?map04015/K06493%09%23FFFFFF,red/
ko04810	Regulation of actin cytoskeleton	Cellular Processes	Cell motility	1	0	1	242	0.966019	0.97449	CI01000063_05922194_05935361	-	K06493	-	http://www.kegg.jp/kegg-bin/show_pathway?map04810/K06493%09%23FFFFFF,red/
ko04024	cAMP signaling pathway	Environmental Information Processing	Signal transduction	0	1	1	245	0.967429	0.97449	-	CI01000016_08111153_08185623	-	K09047	http://www.kegg.jp/kegg-bin/show_pathway?map04024/K09047%09%23FFFFFF,green/
ko04080	Neuroactive ligand-receptor interaction	Environmental Information Processing	Signaling molecules and interaction	1	1	2	409	0.97821	0.97821	CI01000013_09444914_09445539	CI01000020_00501322_00502978	K05424	K05424	http://www.kegg.jp/kegg-bin/show_pathway?map04080/K05424%09%23FFFFFF,purple/
