# Supplementary material for: Transcriptomics Sequencing Provides Insights into Understanding the Mechanism of Grass Carp Reovirus Infection
Source: Int J Mol Sci. 2018 Feb 6;19(2):488. doi: 10.3390/ijms19020488 (PMC5855710; doi:10.3390/ijms19020488)
Supplement: Supplementary file 1 [file ijms-19-00488-s001.zip › Table S4:Detailed information of the differentially expressed genes in the three groups.xlsx]

## Sheet: Sheet1
					Gene ID		log2 Fold Change	pvalue	Description
0-8h	up		0-8h	up		CI01000006_10096004_10116009	6.01	0.0332	protein_tyrosine_phosphatase_epsilon_B
						CI01000009_13549003_13580198	5.49	0.043023	integrin alpha 7
						CI01000344_00982486_01019957	4.64	0.023882	heparan sulfate proteoglycan 2 ( HSPG2 )
						CI01000030_05840894_05884329	4.12	0.039403	synaptonemal complex protein SC65
						CI01000321_02550520_02559309	3.86	0.039909	periplakin
	down			down		CI01000039_04048342_04049635	-7.11299	0.0249815	C-X-C motif chemokine 10-like
						CI01000306_11156216_11159574	-5.50531	0.0235616	tumor necrosis factor receptor superfamily member 9-like
						CI01000388_00071304_00072471	-5.38521	0.0095605	urokinase plasminogen activator surface receptor-like
						CI01000039_08302787_08303257	-4.71125	0.0186746	ubquitin-like protein 1
						CI01000012_04488201_04489863	-4.63255	0.0221338	interferon alpha-inducible protein 27-like
			8-24h	up		CI01000009_14012800_14024940	6.84	4.45e-07	integrin beta-2
						CI01000062_02407073_02410074	4.71	2.19e-05	viperin
						CI01000000_01411979_01443908	3.81	0.004866	antigen_peptide_transporter_1
						CI01000299_01855614_01858092	3.05	0.012546	toll-like_receptor_3
						CI01000330_01209985_01218019	2.97	0.00034	interferon_regulatory_factor_11
				down		CI01000097_00115317_00182129	-5.78	0.006707	angiopoietin-related_protein_2-like
24-72h	up					CI01000178_00765167_00767977	-5.22	0.031195	Phosphoglycolate_phosphatase
						CI01000006_03300379_03312388	-4.9	0.002302	Protein-methionine_sulfoxide_oxidase_mical3b
						CI01000006_07456715_07457332	-4.45	0.010233	Heat_shock_protein_beta-11
						CI01180000_00955725_01050852	-2.73	0.00964	rap1_GTPase-activating_protein_1-like
			24-72h	up		CI01000306_11156216_11159574	2.68	2.03e-06	tumor_necrosis_factor_receptor_superfamily_member_9
	down					CI01111733_00002385_00003170	2.42	4.17e-05	heat shock 70 kDa protein
						CI01000300_09907540_09932819	2.35	6.37e-06	F-box/WD repeat-containing protein 7
						CI01000024_04542156_04543940	1.87	3.64e-06	Nuclear factor, interleukin 3 regulated
						CI01000302_00168195_00220000	1.57	4.09e-05	oxysterol-binding protein 1
				down		CI01000009_10376105_10382009	-2.95	4.01e-10	lanosterol_synthase
						CI01000300_07721516_07724293	-2.19	3.96e-07	lathosterol_oxidase
						CI01000319_00143560_00150809	-1.9	2.84e-06	Lanosterol 14α-demethylase(CYP51A1)
						CI01000000_10857057_10861468	-1.11	0.003609	actin-binding_LIM_protein_1
						CI01000320_01263151_01266426	-1.08	0.008601	Cyr61_protein
